# Supplementary material for: Ethylene induced plant stress tolerance by Enterobacter sp. SA187 is mediated by 2‐keto‐4‐methylthiobutyric acid production
Source: PLoS Genet. 2018 Mar 19;14(3):e1007273. doi: 10.1371/journal.pgen.1007273 (PMC5875868; doi:10.1371/journal.pgen.1007273)
Supplement: S1 Table — Whole genome analysis based on TAIR10 annotation. For each comparison, log2 fold change is indicated as well as adjusted p-value (q-value). (XLSX) [file pgen.1007273.s009.xlsx]

## Sheet: Sheet1
	RNA-seq analysis:
	Whole genome analysis based on TAIR10 annotation.
	For each comparison, log2 fold change is indicated as well as adjusted p-value (q-value)

## Sheet: SupData1
	SA187 vs Mock			Salt vs Mock			SA187+Salt vs Mock
NAME (TAIR10)	Log2 ratio	q_value	q_value < 0,05	Log2 ratio	q_value	q_value < 0,05	Log2 ratio	q_value	q_value < 0,05
AT1G01010	-0.141958	0.823182	no	0.420974	0.0276402	yes	0.211129	0.460264	no
AT1G01020	0.0321997	0.984716	no	0.0753215	0.797153	no	0.0199263	0.968148	no
AT1G01030	-0.057717	0.967831	no	0.550984	0.00417227	yes	0.547999	0.0101286	yes
AT1G01040	0.104054	0.922948	no	0.219089	0.415667	no	-0.0827018	0.878335	no
AT1G01050	-0.153343	0.905818	no	-0.182938	0.653826	no	-0.191786	0.758473	no
AT1G01060	-0.059784	1	no	0.13135	0.746926	no	0.17896	0.745074	no
AT1G01070	-0.146457	0.880718	no	1.21935	0.000407935	yes	0.904359	0.000361682	yes
AT1G01073	0	1	no	0	1	no	0	1	no
AT1G01080	-0.0416444	0.968972	no	-0.728306	0.000407935	yes	-0.128028	0.645639	no
AT1G01090	-0.043341	0.968268	no	0.0110154	0.968648	no	-0.0160391	0.968551	no
AT1G01100	0.216282	0.441092	no	0.497653	0.00201729	yes	0.450938	0.0143572	yes
AT1G01110	0.315629	0.475146	no	0.22157	0.443523	no	0.481746	0.0860179	no
AT1G01115	0	1	no	0	1	no	0	1	no
AT1G01120	-0.196079	0.50352	no	-0.602274	0.000407935	yes	-0.212508	0.374553	no
AT1G01130	0.213622	0.730384	no	-0.269269	0.336837	no	-0.0246069	0.968	no
AT1G01140	0.342784	0.124897	no	0.885451	0.000407935	yes	0.910871	0.000361682	yes
AT1G01150	-0.476778	1	no	0.556917	1	no	-0.30403	1	no
AT1G01160	0.138044	0.934995	no	0.0739947	0.904995	no	-0.0181586	0.98135	no
AT1G01170	0.0569624	0.964065	no	0.231939	0.309655	no	0.421178	0.0553402	no
AT1G01180	0.130873	0.810165	no	-0.541081	0.00230874	yes	-0.0322848	0.934668	no
AT1G01190	-0.0538783	0.964065	no	-2.24806	0.000407935	yes	-1.31983	0.000361682	yes
AT1G01200	-0.140499	0.837849	no	-0.616271	0.00517298	yes	-0.29011	0.307027	no
AT1G01210	0.0942742	0.922405	no	0.160515	0.504342	no	-0.100192	0.80243	no
AT1G01220	-0.0927198	0.882901	no	0.0565639	0.813176	no	0.0793631	0.807018	no
AT1G01225	-0.107989	0.896795	no	-0.624024	0.003399	yes	-0.509852	0.0254153	yes
AT1G01230	-0.0340687	0.978802	no	-0.00110658	0.995491	no	-0.115978	0.69938	no
AT1G01240	-0.201498	0.602642	no	-0.122566	0.593773	no	-0.354241	0.118452	no
AT1G01250	-0.335829	0.422256	no	1.17658	0.000407935	yes	0.434919	0.114359	no
AT1G01260	-0.130479	0.783581	no	-0.108683	0.612541	no	0.00813328	0.981614	no
AT1G01280	inf	1	no	inf	1	no	0	1	no
AT1G01290	0.0291799	0.985431	no	0.235121	0.264634	no	0.274766	0.273687	no
AT1G01300	-0.174328	0.606537	no	-0.52545	0.00172181	yes	-0.411718	0.0262687	yes
AT1G01305	-0.33585	1	no	#NAME?	1	no	#NAME?	1	no
AT1G01310	-0.0654835	0.996457	no	-1.29919	0.579969	no	-0.946701	0.759984	no
AT1G01320	0.0283361	0.985431	no	-0.1448	0.509625	no	0.0584031	0.886846	no
AT1G01340	0.178675	0.703606	no	-1.26869	0.000407935	yes	-0.774102	0.000361682	yes
AT1G01350	0.00907851	0.995405	no	0.161634	0.428151	no	0.0916343	0.784144	no
AT1G01355	#NAME?	1	no	0.335632	1	no	0.781037	1	no
AT1G01360	0.118482	0.861441	no	-0.154048	0.51139	no	-0.0118958	0.979286	no
AT1G01370	0.0169758	0.995306	no	0.293468	0.310326	no	0.308203	0.414566	no
AT1G01380	0.413226	0.590379	no	0.468995	0.255883	no	-0.0524665	0.957595	no
AT1G01390	0.00994376	0.995405	no	-2.03873	0.000407935	yes	-0.716234	0.000361682	yes
AT1G01400	inf	1	no	0	1	no	0	1	no
AT1G01410	0	1	no	inf	1	no	0	1	no
AT1G01420	-0.371181	0.0791998	no	-0.691508	0.000407935	yes	-0.483789	0.00963104	yes
AT1G01430	-0.0648785	0.93782	no	-0.385512	0.0194876	yes	-0.0443868	0.902776	no
AT1G01440	0.0225241	0.987641	no	-0.237539	0.199822	no	-0.0805164	0.806235	no
AT1G01450	-0.286131	0.537785	no	0.296735	0.234065	no	0.00806321	0.986287	no
AT1G01453	-0.182236	0.897652	no	-1.38938	0.0010915	yes	-0.723942	0.0931601	no
AT1G01460	inf	1	no	inf	1	no	inf	1	no
AT1G01470	-0.30887	0.13829	no	0.743319	0.000407935	yes	0.228233	0.319346	no
AT1G01471	0	1	no	0	1	no	0	1	no
AT1G01480	-0.121852	0.950134	no	0.216773	0.588939	no	-0.278831	0.623264	no
AT1G01490	0.100645	0.861492	no	-0.459761	0.00392803	yes	-0.365255	0.0555397	no
AT1G01500	-0.336088	0.134783	no	0.0940624	0.682157	no	-0.260063	0.260218	no
AT1G01510	-0.00626037	0.996443	no	0.305148	0.0754588	no	0.117181	0.689243	no
AT1G01520	-0.197511	1	no	-0.252244	1	no	-0.603558	1	no
AT1G01530	-2.4876	1	no	-1.7065	1	no	-1.60247	1	no
AT1G01540	0.117859	0.815277	no	-0.236787	0.182718	no	0.0722271	0.830411	no
AT1G01550	-0.0220223	0.987812	no	-0.241459	0.179306	no	-0.071441	0.839011	no
AT1G01560	1.40024	0.000493106	yes	-2.5532	0.000407935	yes	-1.2593	0.000703636	yes
AT1G01570	0.00843971	0.996558	no	0.804126	0.000407935	yes	0.615921	0.0225176	yes
AT1G01580	0.766166	0.000493106	yes	0.642155	0.000407935	no	-0.114658	0.735569	no
AT1G01590	-0.363452	1	no	-1.98802	1	no	-1.97387	1	no
AT1G01600	-0.336009	0.237221	no	0.14859	0.53403	no	-0.325383	0.201095	no
AT1G01610	-0.130237	0.773715	no	-0.570013	0.000407935	yes	-0.639527	0.000361682	yes
AT1G01620	0.0263206	0.984096	no	-0.663912	0.000407935	yes	-0.282335	0.202332	no
AT1G01630	0.0274316	0.98384	no	0.0664624	0.776473	no	0.0183346	0.963579	no
AT1G01640	-0.30541	0.248098	no	-0.0672746	0.798628	no	-0.0680501	0.851506	no
AT1G01650	0.135199	0.765888	no	0.183478	0.335827	no	0.17914	0.475601	no
AT1G01660	0.0441752	0.987193	no	-0.3249	0.422488	no	-0.16938	0.795895	no
AT1G01670	-0.060221	0.97542	no	-0.367354	0.195307	no	-0.408225	0.226939	no
AT1G01680	0.863283	1	no	0.341065	1	no	-0.184405	1	no
AT1G01690	0.0804424	0.957733	no	0.378386	0.123849	no	0.190272	0.631556	no
AT1G01695	0.0178084	1	no	-0.329405	1	no	0.0739501	1	no
AT1G01700	-0.146915	0.890627	no	0.376602	0.150023	no	-0.00527418	0.993006	no
AT1G01710	-0.118292	0.835143	no	0.0887298	0.702403	no	0.0439949	0.909529	no
AT1G01720	-0.183435	0.585483	no	0.16726	0.391362	no	0.125747	0.667556	no
AT1G01725	-0.11066	0.986447	no	0.0814247	0.944856	no	0.0983679	0.957509	no
AT1G01730	-0.00173547	0.998119	no	0.411056	0.0126339	yes	0.205076	0.394805	no
AT1G01740	-0.0578572	0.974903	no	-0.410645	0.113835	no	-0.493874	0.101164	no
AT1G01750	-0.318949	0.401644	no	-0.430755	0.0498986	yes	-0.317107	0.242316	no
AT1G01760	-0.141452	0.958642	no	-0.277537	0.570169	no	-0.295614	0.678602	no
AT1G01770	-0.0237916	0.992866	no	0.225659	0.430212	no	0.243269	0.52595	no
AT1G01780	-0.10272	0.925048	no	-0.612283	0.0147259	yes	-0.354427	0.292822	no
AT1G01790	-0.0437694	0.967831	no	-0.822743	0.000407935	yes	-0.380398	0.0477284	yes
AT1G01800	-0.0228901	0.986148	no	0.0919132	0.672803	no	0.0974239	0.751726	no
AT1G01810	0.636111	0.244451	no	0.663869	0.0980872	no	-0.0881366	0.926161	no
AT1G01820	0.0288013	0.984096	no	-0.244476	0.230997	no	-0.139823	0.657306	no
AT1G01830	-0.100769	0.890627	no	0.333558	0.0664974	no	0.316548	0.145372	no
AT1G01840	0.363924	0.775698	no	0.444947	0.390264	no	0.569311	0.339303	no
AT1G01860	0.0311965	0.984096	no	0.0763635	0.773656	no	0.100958	0.784057	no
AT1G01880	-0.0531161	0.978024	no	-0.232947	0.438779	no	-0.0803379	0.881406	no
AT1G01900	-0.0913869	0.957733	no	-0.242155	0.477838	no	-0.0151	0.980277	no
AT1G01910	0.0445785	0.978802	no	-0.242481	0.362375	no	-0.109426	0.807271	no
AT1G01920	0.0712964	0.959607	no	0.245258	0.319737	no	-0.132736	0.755787	no
AT1G01930	0.0622195	0.954361	no	0.112499	0.629704	no	0.0764742	0.832963	no
AT1G01940	0.11433	0.902765	no	-0.0518716	0.875294	no	-0.11148	0.795895	no
AT1G01950	0.405036	0.7049	no	0.259392	0.710093	no	0.644785	0.340071	no
AT1G01960	-0.0604326	0.951958	no	0.324316	0.0802246	no	0.00163234	0.996345	no
AT1G01970	-0.159891	0.667536	no	-0.219681	0.230268	no	0.0708187	0.833243	no
AT1G01980	0.411535	1	no	-1.37963	1	no	-1.20009	1	no
AT1G01990	-0.00745768	0.995502	no	0.0661761	0.777877	no	0.077182	0.811256	no
AT1G02000	-0.219545	0.45008	no	-0.162178	0.414047	no	-0.0299726	0.939177	no
AT1G02010	0.0784878	0.945083	no	0.193423	0.412145	no	0.108858	0.78029	no
AT1G02020	-0.17734	0.765888	no	0.415338	0.0420683	yes	-0.0683813	0.880022	no
AT1G02030	-0.347077	0.657056	no	0.675819	0.0331055	yes	-0.0761055	0.921567	no
AT1G02040	0.732448	1	no	2.00563	1	no	-0.510111	1	no
AT1G02050	-0.00137839	0.996732	no	1.02884	0.000407935	yes	0.183402	0.692286	no
AT1G02060	0.308471	0.447936	no	1.29955	0.000407935	yes	0.574493	0.0236193	yes
AT1G02065	-0.691004	0.114315	no	-0.0390652	0.938269	no	-0.212394	0.716269	no
AT1G02070	0.0192861	1	no	0.263574	1	no	-0.72462	1	no
AT1G02074	0	1	no	0	1	no	0	1	no
AT1G02080	0.0121386	0.994577	no	0.149872	0.439233	no	0.090176	0.775394	no
AT1G02090	0.184776	0.619243	no	-0.192157	0.345223	no	-0.0608892	0.870656	no
AT1G02100	0.130174	0.802078	no	-0.094733	0.693939	no	-0.00592854	0.988054	no
AT1G02110	0.0173053	0.991301	no	0.583516	0.000407935	yes	0.356765	0.0753081	no
AT1G02120	0.0585664	0.95169	no	-0.100158	0.654937	no	-0.145856	0.609573	no
AT1G02130	0.105272	0.871441	no	-0.0770714	0.745397	no	0.0109421	0.979175	no
AT1G02140	0.0316851	0.979594	no	0.0688856	0.758895	no	0.0649751	0.845842	no
AT1G02145	0.0985705	0.920389	no	0.0642634	0.832252	no	-0.056686	0.906862	no
AT1G02150	-0.0151918	0.991778	no	-0.0437895	0.857963	no	0.138901	0.617921	no
AT1G02160	0.176009	0.737614	no	-0.0456878	0.878329	no	0.0691422	0.869957	no
AT1G02170	0.12234	0.844416	no	-0.18208	0.421225	no	0.0848421	0.826211	no
AT1G02180	-0.0723149	0.978694	no	0.190332	0.668744	no	0.285606	0.623814	no
AT1G02190	-0.82879	1	no	-1.48431	1	no	-1.86527	1	no
AT1G02205	-0.0567828	0.957733	no	1.79873	0.000407935	yes	1.3928	0.000361682	yes
AT1G02210	0	1	no	0	1	no	0	1	no
AT1G02220	-0.23181	0.500876	no	0.384549	0.0323336	yes	0.0958611	0.783327	no
AT1G02230	0.315963	1	no	-1.55592	1	no	-0.729345	1	no
AT1G02250	0.130478	1	no	-0.0451392	1	no	-0.412232	1	no
AT1G02260	-0.152659	0.718709	no	-0.255952	0.159915	no	-0.267747	0.222643	no
AT1G02270	0.00206506	0.997315	no	0.273756	0.15626	no	0.111281	0.742018	no
AT1G02280	0.0457597	0.970317	no	0.119927	0.586348	no	0.35263	0.081517	no
AT1G02290	-0.100299	0.885102	no	-0.141908	0.5085	no	-0.132901	0.657151	no
AT1G02300	-0.074691	0.95169	no	-0.405285	0.0681191	no	-0.172222	0.61617	no
AT1G02305	0.0184211	0.991522	no	0.176839	0.42447	no	-0.00394682	0.991496	no
AT1G02310	-0.357291	0.718094	no	-0.518487	0.268307	no	-0.671627	0.209693	no
AT1G02320	inf	1	no	inf	1	no	0	1	no
AT1G02330	0.178216	0.765524	no	0.201147	0.409044	no	0.123338	0.759456	no
AT1G02335	-0.223034	0.415578	no	-0.899563	0.000407935	yes	-0.658726	0.000361682	yes
AT1G02340	0.256142	0.61195	no	-0.145305	0.643386	no	-0.117967	0.80476	no
AT1G02350	0.107851	0.954776	no	-0.116817	0.798905	no	0.256589	0.606076	no
AT1G02360	-0.0722742	0.924143	no	-0.871828	0.000407935	yes	-0.453694	0.0123965	yes
AT1G02370	-0.129724	0.860167	no	0.0403229	0.893356	no	-0.0538462	0.906015	no
AT1G02380	0.331839	0.505181	no	0.375966	0.190076	no	0.784204	0.00629832	yes
AT1G02390	-0.139122	0.880471	no	1.86765	0.000407935	yes	1.72897	0.000361682	yes
AT1G02391	0	1	no	0	1	no	0	1	no
AT1G02400	-0.0984552	0.899685	no	-0.24961	0.225039	no	0.0101294	0.980536	no
AT1G02405	-0.754779	0.735056	no	-1.28107	0.222947	no	-1.1139	0.282114	no
AT1G02410	0.0353634	0.980235	no	0.217667	0.295549	no	0.0929953	0.797064	no
AT1G02420	-0.325495	0.679749	no	0.276176	0.497555	no	-0.139814	0.833243	no
AT1G02430	0.236861	0.861752	no	0.538423	0.235363	no	0.290312	0.672011	no
AT1G02440	2.23588	1	no	1.34715	1	no	2.16393	1	no
AT1G02450	0.0196005	0.992983	no	-3.52783	0.000407935	yes	-1.98123	0.000361682	yes
AT1G02460	-0.482705	0.0892441	no	0.159863	0.563867	no	-0.0381546	0.942801	no
AT1G02470	0.211719	0.840545	no	-0.663503	0.0710351	no	-0.716247	0.0919263	no
AT1G02475	0.220625	0.42842	no	-0.0326286	0.90031	no	0.0446344	0.90659	no
AT1G02490	-0.698364	1	no	#NAME?	1	no	#NAME?	1	no
AT1G02500	-0.00289087	0.997315	no	0.0724479	0.772307	no	-0.0547387	0.893883	no
AT1G02510	inf	1	no	inf	1	no	0	1	no
AT1G02520	-0.0635275	0.955331	no	-0.494979	0.00639438	yes	-0.93323	0.000361682	yes
AT1G02530	-0.107654	1	no	-0.262078	1	no	-0.215406	1	no
AT1G02540	inf	1	no	0	1	no	0	1	no
AT1G02550	inf	1	no	0	1	no	0	1	no
AT1G02560	0.0539171	0.957033	no	-0.149502	0.448921	no	0.190044	0.461525	no
AT1G02570	-0.620818	0.0502383	no	-1.42309	0.000407935	yes	-0.534738	0.0982866	no
AT1G02575	0.391831	0.720804	no	-0.742138	0.209968	no	0.0595719	0.950127	no
AT1G02580	-0.0569865	1	no	1.65905	1	no	-0.143071	1	no
AT1G02590	0.240146	1	no	-0.164995	1	no	0.627783	0.656869	no
AT1G02610	1.4561	0.000493106	yes	0.402501	0.155762	no	0.969131	0.000361682	yes
AT1G02620	0.78838	0.526057	no	-2.56912	1	no	-0.983727	1	no
AT1G02630	-0.0252128	1	no	-1.22803	1	no	-0.605611	1	no
AT1G02640	0.259402	0.358649	no	-0.689405	0.000407935	yes	-0.0497065	0.901393	no
AT1G02650	0.478639	0.309401	no	-0.737879	0.043025	yes	-0.143425	0.824507	no
AT1G02660	0.984733	0.000493106	yes	-0.0029667	0.992684	no	0.50663	0.0179146	yes
AT1G02670	-0.107227	1	no	-0.601023	1	no	-0.291612	1	no
AT1G02680	0.136105	0.832612	no	0.0795262	0.770735	no	0.0453051	0.917742	no
AT1G02690	0.0711136	0.941188	no	0.127694	0.574492	no	0.161141	0.578686	no
AT1G02700	-0.139411	0.917779	no	-0.455691	0.163077	no	0.0760431	0.906015	no
AT1G02710	-0.0717881	0.984096	no	-0.582071	0.402118	no	-0.298359	0.753752	no
AT1G02720	-0.116261	0.829226	no	-0.107336	0.621173	no	0.0719569	0.833883	no
AT1G02730	-0.0475315	0.965202	no	0.328732	0.0508428	no	0.375677	0.0527195	no
AT1G02740	-0.397331	0.245026	no	0.0971002	0.761264	no	-0.234977	0.513732	no
AT1G02750	0.180082	0.668264	no	0.0146471	0.962716	no	0.0660032	0.861027	no
AT1G02770	0.24604	1	no	1.49329	1	no	0.464706	1	no
AT1G02780	0.316197	0.166793	no	0.187262	0.355956	no	0.264354	0.279802	no
AT1G02790	0	1	no	0	1	no	0	1	no
AT1G02800	0.626953	0.0155687	yes	0.904338	0.000407935	yes	0.760374	0.00197414	yes
AT1G02810	-0.0847255	0.906637	no	-0.325603	0.0632309	no	-0.191844	0.44256	no
AT1G02813	-0.500748	1	no	0.2405	1	no	0.0466338	1	no
AT1G02816	-0.0621469	0.943355	no	0.0122571	0.964333	no	0.0256842	0.949085	no
AT1G02820	-0.0748547	0.97234	no	-0.382472	0.246076	no	-1.58896	0.000361682	yes
AT1G02830	#NAME?	1	no	#NAME?	1	no	-0.973244	1	no
AT1G02840	0.0347129	0.978802	no	-0.071119	0.765374	no	-0.0620688	0.857752	no
AT1G02850	-0.56081	0.000493106	yes	2.07195	0.000407935	yes	1.49569	0.000361682	yes
AT1G02860	0.00958965	0.996443	no	-0.33867	0.31208	no	-0.238319	0.592208	no
AT1G02870	0.237269	0.643713	no	0.256601	0.354114	no	0.230643	0.516157	no
AT1G02880	-0.209142	0.494861	no	-0.083455	0.715717	no	-0.018601	0.963648	no
AT1G02890	-0.0365832	0.975548	no	-0.0151328	0.954053	no	-0.0936761	0.765407	no
AT1G02900	-0.0758562	0.919394	no	-1.18562	0.000407935	yes	-1.08323	0.000361682	yes
AT1G02910	0.146423	0.717867	no	-0.217677	0.23913	no	0.140419	0.608116	no
AT1G02920	0.137921	0.765838	no	0.354183	0.0356013	yes	0.370403	0.056104	no
AT1G02930	-0.148879	0.71885	no	2.87423	0.000407935	yes	2.06109	0.000361682	yes
AT1G02940	-0.698417	0.583951	no	2.48949	0.000407935	yes	1.80722	0.00103629	yes
AT1G02950	-0.295449	0.296153	no	-1.13637	0.000407935	yes	-0.793135	0.000361682	yes
AT1G02960	0.0334855	0.98476	no	0.100845	0.718779	no	-0.0495432	0.918901	no
AT1G02965	#NAME?	1	no	-0.140644	1	no	#NAME?	1	no
AT1G02970	-0.173162	0.826989	no	-0.0027539	0.99333	no	0.0623514	0.910026	no
AT1G02980	0.677136	1	no	0.41969	1	no	-1.17056	1	no
AT1G02990	-0.0590599	0.951956	no	0.0777783	0.738597	no	-0.0483066	0.895346	no
AT1G03000	-0.0104585	0.994929	no	-0.0613059	0.801765	no	-0.0191909	0.961657	no
AT1G03010	-0.233462	0.723397	no	-1.62269	0.000407935	yes	-1.06538	0.00135913	yes
AT1G03020	-0.413127	0.875887	no	-2.85531	0.0561627	no	-1.02459	0.306426	no
AT1G03022	0	1	no	0	1	no	0	1	no
AT1G03030	-0.0487212	0.97214	no	0.0561339	0.840275	no	0.0750282	0.845762	no
AT1G03040	-0.113064	0.824288	no	0.0168666	0.948864	no	0.00784096	0.98216	no
AT1G03050	-0.331836	1	no	-0.895018	1	no	-0.314424	1	no
AT1G03055	-0.249245	0.637373	no	-0.627939	0.00967109	yes	0.172497	0.667708	no
AT1G03060	0.0104052	0.994929	no	0.621419	0.000407935	yes	0.167547	0.526003	no
AT1G03070	-0.0478306	0.984096	no	-0.295612	0.400414	no	-0.402213	0.347002	no
AT1G03080	-0.149883	0.703541	no	0.643529	0.000407935	yes	0.0347864	0.927776	no
AT1G03090	0.433115	0.0723302	no	0.501248	0.0209196	yes	0.441212	0.0711599	no
AT1G03100	-0.00667894	0.996558	no	0.168999	0.732896	no	0.134082	0.857012	no
AT1G03103	0	1	no	0	1	no	inf	1	no
AT1G03106	-0.139635	1	no	-0.362396	1	no	-1.1441	1	no
AT1G03110	0.216759	0.593324	no	0.261652	0.213054	no	0.247734	0.357313	no
AT1G03120	0.6841	1	no	0.664796	1	no	0.956527	0.373192	no
AT1G03130	-0.164315	0.704586	no	-0.124545	0.572794	no	-0.0422301	0.920502	no
AT1G03140	0.0124115	0.994577	no	0.113284	0.590717	no	0.0757539	0.818521	no
AT1G03150	0.249628	0.543088	no	-0.0812561	0.788855	no	0.059761	0.899513	no
AT1G03160	-0.123381	0.802441	no	-0.441758	0.00687382	yes	-0.204195	0.386485	no
AT1G03170	-0.0302652	1	no	-0.929263	1	no	-0.87195	1	no
AT1G03180	0.142241	0.88694	no	0.436922	0.0834962	no	0.412067	0.194263	no
AT1G03190	0.0779161	0.937296	no	0.104111	0.679339	no	0.0382161	0.930492	no
AT1G03200	0.104572	0.937852	no	0.0265025	0.950695	no	-0.0516713	0.932303	no
AT1G03210	0.162525	0.707173	no	-0.241716	0.220378	no	0.00135822	0.9974	no
AT1G03220	-0.0211343	0.988552	no	0.164217	0.418425	no	0.291083	0.201344	no
AT1G03230	0.314809	0.1207	no	0.0224517	0.932668	no	0.23248	0.294207	no
AT1G03240	2.7223	1	no	2.1379	1	no	1.57941	1	no
AT1G03250	0.0660761	0.9439	no	0.022137	0.938464	no	0.165833	0.544992	no
AT1G03260	-0.0361817	0.980235	no	0.0105933	0.973396	no	0.101672	0.778913	no
AT1G03270	-0.0806697	0.964065	no	0.173547	0.589885	no	0.266525	0.486834	no
AT1G03280	0.0661172	0.958642	no	0.131197	0.612091	no	-0.0310006	0.946537	no
AT1G03290	-0.256702	0.285666	no	-0.13643	0.502638	no	-0.293397	0.151827	no
AT1G03300	-0.0126387	0.995405	no	0.0650502	0.850061	no	0.0527311	0.923229	no
AT1G03310	-0.410249	0.0151537	yes	0.102509	0.636485	no	-0.108639	0.722912	no
AT1G03320	0.10639	0.979594	no	-0.719669	0.310645	no	-0.032584	0.979286	no
AT1G03330	0.232207	0.500646	no	0.112683	0.640664	no	0.180177	0.534255	no
AT1G03340	-0.542169	0.2139	no	0.52784	0.0669857	no	0.339094	0.404731	no
AT1G03350	-0.169437	0.626813	no	-0.148161	0.444558	no	-0.0100455	0.979168	no
AT1G03360	0.204879	0.638813	no	0.131096	0.600466	no	0.062124	0.88424	no
AT1G03365	0.0176906	0.990257	no	0.0305729	0.905731	no	0.0120633	0.976576	no
AT1G03370	0.267955	0.281819	no	0.19731	0.30695	no	0.0439931	0.911012	no
AT1G03380	-0.224622	0.396029	no	-0.0907807	0.674227	no	-0.202269	0.388907	no
AT1G03390	0.429197	0.554767	no	-0.323439	0.504588	no	0.0565506	0.948615	no
AT1G03400	-0.0496458	0.961997	no	-1.71335	0.000407935	yes	-0.841187	0.000361682	yes
AT1G03410	0.00266535	0.996855	no	-0.426441	0.00863045	yes	-0.194	0.426586	no
AT1G03430	0.015849	0.992183	no	-0.474907	0.00467569	yes	-0.276857	0.203593	no
AT1G03440	0.0207691	0.988206	no	-1.16122	0.000407935	yes	-0.435848	0.0165083	yes
AT1G03445	1.02285	1	no	-0.424188	1	no	-0.464272	1	no
AT1G03457	0.150625	0.781751	no	-0.480361	0.0151553	yes	-0.249029	0.374636	no
AT1G03470	0.489463	0.103481	no	0.411464	0.0986761	no	0.620205	0.0204761	yes
AT1G03475	0.0252574	0.985431	no	-0.489276	0.00259341	yes	0.0142819	0.972614	no
AT1G03490	1.50962	1	no	0.548098	1	no	0.72843	1	no
AT1G03495	-0.225629	0.513064	no	1.61237	0.000407935	yes	0.788727	0.000361682	yes
AT1G03510	0.260216	0.699969	no	0.389966	0.176774	no	0.311903	0.430907	no
AT1G03520	-0.141864	0.765888	no	-0.248501	0.191644	no	-0.160604	0.559761	no
AT1G03530	-0.025712	0.987995	no	0.463968	0.0114008	yes	-0.0561747	0.892931	no
AT1G03540	0.240744	0.723337	no	0.116779	0.74528	no	0.105591	0.847794	no
AT1G03550	0.0279288	0.988546	no	0.0598391	0.856812	no	-0.0721836	0.883705	no
AT1G03560	-0.0900166	0.951958	no	0.426953	0.0959389	no	-0.116081	0.821613	no
AT1G03590	0.0272392	0.984096	no	0.00936954	0.973678	no	-0.0310187	0.935859	no
AT1G03600	-0.0174914	0.992983	no	-0.474805	0.00566501	yes	0.0784815	0.840659	no
AT1G03610	0.370702	0.0461275	yes	-0.0238443	0.92695	no	0.528629	0.00228176	yes
AT1G03620	0.275001	1	no	-0.269343	1	no	0.199843	1	no
AT1G03630	-0.138752	0.758391	no	-0.188586	0.316792	no	0.202918	0.409749	no
AT1G03650	0.197495	0.768158	no	0.0979152	0.765374	no	0.283691	0.395343	no
AT1G03660	-0.391627	0.626912	no	-0.645971	0.113504	no	-0.99055	0.0375844	yes
AT1G03670	inf	1	no	inf	1	no	0	1	no
AT1G03680	-0.0641248	0.953948	no	-0.598247	0.000407935	yes	-0.112361	0.742771	no
AT1G03687	-0.00565916	0.996558	no	0.15375	0.535939	no	0.212274	0.483365	no
AT1G03700	0.116088	0.892294	no	-1.73261	0.000407935	yes	-2.02004	0.000361682	yes
AT1G03710	-0.761238	1	no	-2.06204	1	no	-3.03349	1	no
AT1G03720	0	1	no	0	1	no	0	1	no
AT1G03730	0.184123	0.609022	no	-0.286818	0.114291	no	0.0421905	0.91015	no
AT1G03740	-0.0449083	0.967096	no	-0.612747	0.000407935	yes	-0.41075	0.0222923	yes
AT1G03750	-0.0656286	0.966203	no	0.412631	0.082435	no	0.228924	0.523606	no
AT1G03760	0.155988	0.904538	no	0.520371	0.0951304	no	0.145714	0.813982	no
AT1G03770	0.212925	0.738043	no	0.162161	0.590955	no	-0.2313	0.549591	no
AT1G03780	0.0562636	0.965845	no	0.322429	0.10416	no	0.501299	0.0128905	yes
AT1G03790	0.0402331	1	no	0.864997	0.0391308	yes	-1.76213	1	no
AT1G03800	0.18813	0.940166	no	-0.0870412	0.911073	no	0.263956	0.752152	no
AT1G03810	inf	1	no	inf	1	no	0	1	no
AT1G03820	-0.292603	0.161124	no	-0.131875	0.50838	no	-0.123003	0.664272	no
AT1G03830	0.0897772	0.943486	no	0.291464	0.243291	no	0.0485732	0.92662	no
AT1G03840	0.1325	0.85547	no	-0.716529	0.000407935	yes	-0.299794	0.300604	no
AT1G03850	0.129376	0.800886	no	-0.539562	0.00201729	yes	0.277821	0.207218	no
AT1G03860	0.0280264	0.982271	no	0.124024	0.546598	no	0.134083	0.620029	no
AT1G03870	0.0890358	0.900625	no	-1.32246	0.000407935	yes	-0.824219	0.000361682	yes
AT1G03880	inf	1	no	inf	1	no	inf	1	no
AT1G03890	inf	1	no	inf	1	no	0	1	no
AT1G03900	-0.081604	0.906637	no	0.0118258	0.964963	no	0.0667475	0.845778	no
AT1G03905	-0.163115	0.762859	no	-0.240187	0.276804	no	-0.362126	0.134821	no
AT1G03910	0.15695	0.744144	no	0.324393	0.0862818	no	-0.0656456	0.863259	no
AT1G03920	0.0118401	0.996558	no	-0.26611	0.461443	no	-0.143094	0.808393	no
AT1G03930	-0.172335	0.616423	no	-0.241671	0.183724	no	-0.166972	0.51132	no
AT1G03940	-0.31837	0.201693	no	1.8997	0.000407935	yes	1.12376	0.000361682	yes
AT1G03950	0.0798846	0.956526	no	0.0445471	0.905378	no	-0.182601	0.655129	no
AT1G03960	0.0658113	0.95169	no	0.0227414	0.939126	no	-0.0137402	0.976241	no
AT1G03970	-0.0116605	0.995664	no	0.558915	0.0266335	yes	0.473795	0.120134	no
AT1G03980	0.0351742	0.988246	no	0.608648	0.0370423	yes	0.576083	0.0880116	no
AT1G03982	0	1	no	inf	1	no	inf	1	no
AT1G03990	-0.382387	0.528584	no	-0.989874	0.00417227	yes	-0.636284	0.119861	no
AT1G04000	-0.0443774	0.967831	no	-0.178289	0.358991	no	-0.15061	0.579005	no
AT1G04010	0.00566282	0.996558	no	0.197726	0.359264	no	0.0955807	0.792061	no
AT1G04020	0.0641083	0.956206	no	0.507772	0.00417227	yes	0.352378	0.107939	no
AT1G04030	0.158989	0.969092	no	-0.223844	0.796432	no	-0.176797	0.895565	no
AT1G04040	0.0670024	0.93828	no	-0.455382	0.00591062	yes	-0.482148	0.00763869	yes
AT1G04050	-0.115794	0.925048	no	0.125858	0.705096	no	-0.210431	0.632097	no
AT1G04070	-0.0448395	0.974903	no	0.0164407	0.957786	no	-0.0439961	0.918901	no
AT1G04080	0.0484535	0.965202	no	0.170241	0.366161	no	0.106309	0.72181	no
AT1G04090	-0.0142682	0.996457	no	-0.848614	0.0126339	yes	-0.611784	0.125824	no
AT1G04100	-0.16899	0.797461	no	-0.501555	0.0252461	yes	-0.443448	0.0905145	no
AT1G04110	0.0499847	0.968938	no	-0.697812	0.000763223	yes	0.0481911	0.906928	no
AT1G04120	-0.120882	0.810582	no	0.293419	0.084601	no	0.059862	0.863668	no
AT1G04130	0.0115732	0.997043	no	0.19378	0.85558	no	0.0835195	0.962332	no
AT1G04140	-0.160685	0.673319	no	-0.0892304	0.687072	no	-0.228546	0.32955	no
AT1G04150	0.252444	1	no	-0.131513	1	no	-0.749921	1	no
AT1G04160	0.168056	0.811054	no	0.0725294	0.820824	no	0.267428	0.405384	no
AT1G04170	0.0504101	0.960112	no	0.107491	0.615031	no	0.100128	0.748175	no
AT1G04171	0	1	no	0	1	no	0	1	no
AT1G04180	-0.437924	0.215507	no	-0.715567	0.00687382	yes	0.0165724	0.977327	no
AT1G04190	0.202115	0.582565	no	0.203614	0.327274	no	0.184097	0.494329	no
AT1G04200	0.161724	0.703951	no	0.256956	0.17035	no	0.322669	0.127572	no
AT1G04210	-0.0218887	0.991237	no	0.043899	0.887977	no	0.166967	0.605033	no
AT1G04220	-0.338383	0.561632	no	-0.58247	0.0578364	no	-0.873776	0.0222923	yes
AT1G04230	0.553677	0.0324942	yes	0.424908	0.0709176	no	0.498177	0.0594944	no
AT1G04240	0.360931	0.079479	no	0.0534316	0.83102	no	0.183319	0.472497	no
AT1G04250	-0.0578578	0.948331	no	-0.456781	0.00417227	yes	-0.336683	0.0823952	no
AT1G04260	-0.128931	0.778851	no	-0.118798	0.570437	no	-0.0235396	0.950156	no
AT1G04270	0.107352	0.850233	no	0.165974	0.39267	no	0.281058	0.202463	no
AT1G04280	0.0742153	0.922408	no	-0.605465	0.000407935	yes	-0.419387	0.0236193	yes
AT1G04290	0.0249421	0.985048	no	-0.194925	0.311134	no	0.0863459	0.785639	no
AT1G04300	-0.0251563	0.984186	no	0.0951168	0.66122	no	0.0226009	0.954575	no
AT1G04310	0.159972	0.812032	no	0.0871828	0.769987	no	-0.0548025	0.909939	no
AT1G04330	-0.270361	0.709447	no	-0.723628	0.020009	yes	-0.862252	0.0148452	yes
AT1G04340	0.286392	0.249268	no	-0.185958	0.368282	no	-0.0541312	0.885532	no
AT1G04350	-0.139903	0.735535	no	-0.319171	0.0536714	no	-0.0121434	0.976576	no
AT1G04360	-0.331363	0.178282	no	-0.59872	0.0010915	yes	-0.343451	0.128017	no
AT1G04370	-1.41923	1	no	0.55745	1	no	-1.14888	1	no
AT1G04380	0.28632	0.841201	no	-0.217635	1	no	-0.363054	1	no
AT1G04390	-0.0243009	0.988206	no	-0.102374	0.67991	no	-0.250254	0.322116	no
AT1G04400	-0.0557664	0.954275	no	-0.21928	0.228259	no	0.0261184	0.948831	no
AT1G04410	-0.068599	0.938364	no	0.380426	0.0312474	yes	0.353224	0.100386	no
AT1G04420	0.0522768	0.958642	no	-0.105174	0.615277	no	0.340976	0.0845862	no
AT1G04430	0.0883454	0.8907	no	0.0357807	0.885095	no	0.231378	0.308434	no
AT1G04440	-0.0522441	0.957033	no	-0.0371912	0.880638	no	0.0683704	0.840001	no
AT1G04445	-1.50871	1	no	-1.3482	0.434451	no	-1.15058	1	no
AT1G04450	inf	1	no	0	1	no	0	1	no
AT1G04470	#NAME?	1	no	-0.0368659	1	no	-0.123011	1	no
AT1G04480	0.741684	0.000493106	yes	0.157136	0.45188	no	0.419458	0.039569	yes
AT1G04490	-0.0407559	0.986341	no	0.647123	0.0153465	yes	0.560698	0.0728138	no
AT1G04500	0.903644	1	no	0.506407	1	no	0.386958	1	no
AT1G04501	0	1	no	0	1	no	0	1	no
AT1G04510	0.0419059	0.974281	no	0.152871	0.471302	no	0.123987	0.683089	no
AT1G04520	0.148195	0.714048	no	-0.190653	0.324386	no	0.223202	0.336496	no
AT1G04530	0.0376387	0.975548	no	-0.566616	0.0010915	yes	-0.21994	0.363969	no
AT1G04540	-0.0779802	0.949685	no	0.00732467	0.985194	no	0.0872117	0.838846	no
AT1G04550	-0.0842636	0.918625	no	-0.238661	0.230986	no	-0.149544	0.613192	no
AT1G04555	0.106485	0.904933	no	0.131676	0.609421	no	0.0405927	0.931893	no
AT1G04560	0.442219	1	no	1.75089	1	no	0.0768835	1	no
AT1G04570	-0.361733	0.293	no	0.638872	0.00172181	yes	0.208451	0.524927	no
AT1G04580	1.34029	1	no	0.645469	1	no	1.06259	1	no
AT1G04590	0.112816	0.885477	no	0.348859	0.0828951	no	0.29056	0.251461	no
AT1G04600	0.152032	1	no	0.781935	1	no	0.454458	1	no
AT1G04610	0.340138	0.439005	no	-0.00850151	0.980809	no	0.371084	0.251768	no
AT1G04620	-0.0818157	0.925048	no	-0.324331	0.101179	no	-0.30045	0.21753	no
AT1G04625	2.57871	1	no	2.36342	1	no	2.47735	1	no
AT1G04630	0.13286	0.782731	no	0.111709	0.599741	no	0.224797	0.325002	no
AT1G04635	0.182842	0.78531	no	0.324191	0.187279	no	0.135142	0.757772	no
AT1G04640	-0.0439387	0.968225	no	-0.287942	0.0953598	no	0.247412	0.264011	no
AT1G04645	#NAME?	1	no	#NAME?	1	no	-1.24368	1	no
AT1G04650	-0.229039	0.640031	no	-0.00840822	0.9798	no	-0.367689	0.192986	no
AT1G04660	1.73137	1	no	0.730676	1	no	0.768177	1	no
AT1G04670	-0.0693853	1	no	-1.26823	1	no	#NAME?	1	no
AT1G04680	0.0860738	0.899685	no	0.0914501	0.676891	no	0.243571	0.280961	no
AT1G04684	0	1	no	0	1	no	0	1	no
AT1G04690	0.00319026	0.996732	no	0.300098	0.0756963	no	0.196913	0.401196	no
AT1G04700	0.120626	0.903689	no	-0.0589613	0.86585	no	-0.300165	0.367787	no
AT1G04710	-0.0152506	0.994577	no	0.100231	0.700819	no	0.0668043	0.872142	no
AT1G04730	0.251451	0.585483	no	0.281505	0.24622	no	-0.0258391	0.964037	no
AT1G04750	0.00838194	0.995405	no	-0.0193521	0.940937	no	-0.000329132	0.998883	no
AT1G04760	-0.233351	0.894345	no	-0.277182	0.603775	no	0.176448	0.82252	no
AT1G04770	0.865074	0.000493106	yes	-0.332819	0.0597093	yes	0.152428	0.584168	no
AT1G04778	-1.51278	0.332246	no	-0.884837	0.201347	no	-1.97054	0.139146	no
AT1G04780	-0.0808827	0.907884	no	0.232159	0.202599	no	0.0156499	0.968828	no
AT1G04790	-0.00683066	0.996443	no	0.106225	0.633828	no	0.0126265	0.975918	no
AT1G04800	0.498448	0.0723302	no	-0.84365	0.000407935	yes	-0.134147	0.772191	no
AT1G04810	-0.0585116	0.947289	no	0.0741852	0.739281	no	0.0127046	0.974429	no
AT1G04820	-0.0421797	0.975548	no	-0.249236	0.199678	no	-0.0807805	0.830904	no
AT1G04830	-0.160373	0.708689	no	0.149427	0.474221	no	0.0159984	0.969497	no
AT1G04840	-0.0770761	0.968631	no	0.291898	0.348011	no	-0.0204478	0.978047	no
AT1G04850	-0.0685792	0.93782	no	0.350428	0.0376013	yes	0.119914	0.693403	no
AT1G04860	-0.0390135	0.974464	no	0.0646858	0.780235	no	-0.132921	0.63172	no
AT1G04870	0.188885	0.586436	no	0.233393	0.20222	no	0.170489	0.51489	no
AT1G04880	-0.290334	1	no	-0.351275	1	no	-0.0884591	1	no
AT1G04890	0	1	no	0	1	no	0	1	no
AT1G04900	0.0569675	0.985431	no	0.333253	0.480823	no	0.173109	0.837187	no
AT1G04910	-0.0263202	0.985306	no	0.0737114	0.772912	no	-0.00445673	0.989671	no
AT1G04920	0.657032	1	no	0.699231	1	no	0.124185	1	no
AT1G04930	-0.110665	0.921278	no	-0.116645	0.712618	no	-0.112601	0.807678	no
AT1G04940	-0.0577893	0.970401	no	-0.105936	0.712618	no	0.255146	0.411149	no
AT1G04945	-0.0943139	0.981175	no	0.0441998	0.946071	no	0.042782	0.969504	no
AT1G04950	-0.00399833	0.998119	no	-0.14182	0.823801	no	-0.0754281	0.944891	no
AT1G04960	0.146066	0.837926	no	0.015288	0.968301	no	-0.101288	0.812636	no
AT1G04970	-0.192744	0.526368	no	-0.197166	0.294675	no	-0.178836	0.466035	no
AT1G04980	0.0857424	0.912099	no	-0.705256	0.000407935	yes	-0.594827	0.00135913	yes
AT1G04985	0.101672	0.872294	no	-0.225276	0.236836	no	-0.0999442	0.75792	no
AT1G04990	-0.225171	0.428569	no	0.739334	0.000407935	yes	0.510801	0.00317482	yes
AT1G05000	-0.239418	0.361232	no	-1.07583	0.000407935	yes	-0.685026	0.000361682	yes
AT1G05010	-0.139451	0.747456	no	-0.457924	0.00417227	yes	-0.124227	0.665914	no
AT1G05020	-0.33233	0.454884	no	-1.12925	0.000763223	yes	-0.851356	0.00346681	yes
AT1G05030	-0.124683	0.861492	no	-0.153052	0.52421	no	-0.181112	0.567304	no
AT1G05040	0.658293	1	no	-0.923449	1	no	-0.655817	1	no
AT1G05055	0.0652256	0.948892	no	-0.0421151	0.878701	no	0.046217	0.907586	no
AT1G05060	-0.130964	0.81786	no	-0.0464977	0.859064	no	-0.200879	0.445529	no
AT1G05065	-0.0780893	0.976846	no	0.131408	0.780096	no	-0.153024	0.830194	no
AT1G05070	-0.0520963	0.958905	no	-0.136182	0.514064	no	-0.108996	0.722912	no
AT1G05080	0	1	no	inf	1	no	0	1	no
AT1G05085	0	1	no	inf	1	no	0	1	no
AT1G05090	0.0605757	0.974136	no	-0.0112617	0.977838	no	0.0162472	0.977692	no
AT1G05100	-0.41262	0.252403	no	-0.583099	0.0223066	yes	-1.01862	0.000703636	yes
AT1G05120	-0.0116422	0.995055	no	0.214034	0.310405	no	-0.127119	0.707619	no
AT1G05136	0	1	no	0	1	no	0	1	no
AT1G05140	-0.124298	0.793623	no	-0.185133	0.325733	no	0.0164632	0.968051	no
AT1G05150	-0.0166863	0.99151	no	-0.152274	0.444071	no	-0.12235	0.66405	no
AT1G05160	0.0195616	0.991237	no	-0.0972776	0.691173	no	-0.0542409	0.892515	no
AT1G05170	-0.277599	0.348585	no	0.260778	0.182091	no	0.0486521	0.907586	no
AT1G05180	0.0171576	0.992978	no	0.289713	0.13987	no	0.0768654	0.840659	no
AT1G05190	0.112437	0.867827	no	-0.685158	0.000407935	yes	-0.0487663	0.904614	no
AT1G05200	-0.16458	0.66637	no	-0.271642	0.128551	no	-0.277464	0.215977	no
AT1G05205	0.0255089	0.996443	no	0.175254	0.831284	no	0.0599801	0.970095	no
AT1G05210	0.198425	0.624822	no	-0.213676	0.325523	no	0.0785438	0.837287	no
AT1G05220	0.162303	0.948892	no	-0.296566	0.637471	no	-0.0793382	0.946399	no
AT1G05230	0.154767	0.810833	no	0.421041	0.034535	yes	0.249014	0.388307	no
AT1G05240	1.28647	1	no	0.625923	1	no	#NAME?	1	no
AT1G05250	0.0746165	1	no	-1.70204	1	no	-0.929674	1	no
AT1G05260	-0.204137	0.483181	no	-0.834266	0.000407935	yes	-1.01235	0.000361682	yes
AT1G05270	0.00512926	0.996558	no	0.116444	0.584267	no	0.0468196	0.901464	no
AT1G05280	0.453789	0.359862	no	0.928643	0.00172181	yes	0.50498	0.183595	no
AT1G05290	#NAME?	1	no	#NAME?	1	no	#NAME?	1	no
AT1G05291	0	1	no	0	1	no	0	1	no
AT1G05300	0.12284	0.860077	no	-1.3232	0.000407935	yes	-0.653068	0.00197414	yes
AT1G05310	0.0976063	0.913241	no	-1.06438	0.000407935	yes	-0.591629	0.0121749	yes
AT1G05320	-0.118466	0.815944	no	-0.206996	0.267632	no	-0.259803	0.225902	no
AT1G05330	0.311804	1	no	1.28322	1	no	1.2926	1	no
AT1G05340	0.175698	0.738788	no	-0.6249	0.00467569	yes	-1.18343	0.000361682	yes
AT1G05350	0.188325	0.648406	no	-0.169213	0.445187	no	-0.128266	0.693589	no
AT1G05360	0.174859	0.670204	no	-0.0385671	0.887129	no	0.0359817	0.92979	no
AT1G05370	0.149294	0.87574	no	0.528263	0.0247115	yes	0.290103	0.41149	no
AT1G05380	-0.0120277	0.99469	no	0.24308	0.178843	no	-0.0867412	0.793772	no
AT1G05385	-0.0204252	0.988816	no	-0.970534	0.000407935	yes	-0.270545	0.235464	no
AT1G05400	0.36031	0.905086	no	-0.0921987	0.936959	no	-0.296749	0.844233	no
AT1G05410	-0.0650409	0.955975	no	-0.14565	0.5356	no	-0.0833705	0.828805	no
AT1G05420	0.77133	1	no	0.97222	1	no	0.213382	1	no
AT1G05430	-0.158948	0.736014	no	-0.0553933	0.836194	no	0.0386512	0.924804	no
AT1G05440	0.090627	0.954001	no	0.212347	0.484708	no	0.506466	0.0911543	no
AT1G05450	-0.512814	0.861492	no	-0.239248	0.838825	no	-0.547345	0.695691	no
AT1G05460	-0.105111	0.912859	no	0.525073	0.00639438	yes	0.0288565	0.95202	no
AT1G05470	0.0316496	0.980659	no	-0.108688	0.62412	no	0.0122833	0.976916	no
AT1G05490	0.374908	1	no	0.1049	1	no	-0.270329	1	no
AT1G05500	-0.156495	0.694027	no	0.0853154	0.693387	no	0.0770747	0.814077	no
AT1G05510	0.375148	1	no	0.136637	1	no	-1.00008	1	no
AT1G05520	-0.130049	0.777641	no	0.0820723	0.711294	no	0.0106268	0.979493	no
AT1G05530	0.606096	0.07204	no	0.698754	0.00947789	yes	0.500434	0.14794	no
AT1G05540	-0.176826	0.728907	no	-1.10221	0.000407935	yes	-0.502162	0.0243427	yes
AT1G05550	0.163318	1	no	-1.06078	1	no	0.234804	1	no
AT1G05560	-0.223802	0.420403	no	-0.319159	0.0566362	no	0.0132165	0.976004	no
AT1G05570	0.0950905	0.879286	no	0.0507255	0.835984	no	0.10139	0.739376	no
AT1G05575	1.39512	0.000493106	yes	-0.830983	0.00517298	yes	0.0802551	0.891407	no
AT1G05577	0.284108	1	no	-0.235331	1	no	-0.526784	1	no
AT1G05580	inf	1	no	inf	1	no	0	1	no
AT1G05590	-0.102539	0.868303	no	-0.600085	0.000407935	yes	-0.341054	0.081517	no
AT1G05600	-0.0617568	0.967468	no	0.121952	0.680592	no	0.242305	0.456825	no
AT1G05610	0.030583	1	no	-1.19293	1	no	-0.705027	1	no
AT1G05615	#NAME?	1	no	#NAME?	1	no	1.1582	1	no
AT1G05620	0.169353	0.804989	no	-0.173528	0.526832	no	0.156106	0.683819	no
AT1G05630	0.227381	0.462208	no	-0.13722	0.52277	no	-0.0317474	0.935765	no
AT1G05640	0.165154	0.812715	no	0.272384	0.268722	no	0.0487077	0.924881	no
AT1G05650	1.54861	0.00719645	yes	2.45707	0.000407935	yes	2.5631	0.000361682	yes
AT1G05660	0.693056	0.0139593	yes	1.45744	0.000407935	yes	0.977362	0.000361682	yes
AT1G05670	-0.00419874	0.996558	no	0.182693	0.448432	no	0.0112561	0.979984	no
AT1G05675	3.13083	0.00190183	yes	0.526819	1	no	2.16748	0.0160138	yes
AT1G05680	-0.335124	0.250376	no	0.956854	0.000407935	yes	0.518047	0.0169684	yes
AT1G05690	-0.478786	0.0702188	no	-0.471138	0.0348539	yes	-0.589631	0.0165083	yes
AT1G05700	0.0802332	0.958642	no	0.325231	0.218361	no	0.448776	0.111776	no
AT1G05710	0.0429201	0.972157	no	0.414642	0.0122293	yes	0.388847	0.0414804	yes
AT1G05720	0.188548	0.8054	no	0.292642	0.290199	no	0.190552	0.650617	no
AT1G05730	0.115675	0.92403	no	0.117042	0.751655	no	0.0115378	0.983327	no
AT1G05740	0	1	no	0	1	no	0	1	no
AT1G05750	0.065691	0.97542	no	0.404012	0.0960461	no	0.216223	0.586564	no
AT1G05760	0.0484122	0.984096	no	-0.373936	0.222591	no	-0.210118	0.66605	no
AT1G05770	0.191341	0.824426	no	-0.569587	0.0577027	no	-0.198947	0.69074	no
AT1G05780	-0.107576	0.896934	no	-0.0987509	0.702507	no	-0.0739904	0.852807	no
AT1G05785	-0.0922822	0.945083	no	-0.0549798	0.880372	no	-0.409607	0.181468	no
AT1G05790	-0.100234	0.879286	no	-0.0411939	0.872229	no	-0.0883239	0.791029	no
AT1G05800	1.00939	1	no	0.144651	1	no	0.0235561	1	no
AT1G05805	-0.0490063	0.96522	no	-0.664766	0.000407935	yes	-0.433459	0.0179146	yes
AT1G05810	-0.163351	0.756805	no	-0.648555	0.0010915	yes	-0.825453	0.000361682	yes
AT1G05820	0.0753116	0.967831	no	-0.522496	0.0842516	no	-0.718274	0.0416701	yes
AT1G05830	-0.0543017	0.956915	no	0.0414702	0.868369	no	-0.145626	0.588956	no
AT1G05835	0.408332	0.529237	no	0.250569	0.522927	no	0.725254	0.0519708	no
AT1G05840	0.040541	0.980659	no	-0.11974	0.677395	no	-0.0641491	0.893773	no
AT1G05850	-0.194261	0.60639	no	-0.390155	0.0262976	yes	-0.259574	0.284684	no
AT1G05860	0.169906	0.699423	no	0.109516	0.645227	no	0.21282	0.409856	no
AT1G05870	-0.208198	0.467625	no	0.310957	0.0649112	no	0.154095	0.54826	no
AT1G05880	0.872936	1	no	0.0236909	1	no	-0.940282	1	no
AT1G05890	0.05396	0.956915	no	0.168305	0.382905	no	0.0104749	0.978361	no
AT1G05894	0.715122	1	no	0.975528	0.0629781	no	0.17238	1	no
AT1G05900	-0.107937	0.878082	no	-0.224236	0.277035	no	-0.0676187	0.857012	no
AT1G05910	-0.0408586	0.972027	no	0.150648	0.452674	no	0.0414571	0.908098	no
AT1G05920	inf	1	no	inf	1	no	0	1	no
AT1G05925	0	1	no	0	1	no	0	1	no
AT1G05930	0	1	no	inf	1	no	inf	1	no
AT1G05940	0.020514	0.988546	no	0.263484	0.134173	no	0.203605	0.381359	no
AT1G05950	-0.023904	0.991602	no	-0.0639353	0.854056	no	-0.139138	0.763003	no
AT1G05960	-0.0710999	0.926447	no	-0.000431508	0.997991	no	-0.166176	0.516102	no
AT1G05970	-0.0997772	0.931896	no	-0.106276	0.727616	no	0.0945828	0.838713	no
AT1G05990	0.00276789	0.995405	no	-1.37073	0.125258	no	-0.284127	0.78379	no
AT1G06000	0.0143057	0.992978	no	-0.22004	0.240137	no	0.110016	0.731215	no
AT1G06010	-0.0108031	0.995306	no	0.0282395	0.924476	no	0.0694221	0.859279	no
AT1G06020	0.656304	1	no	0.537492	1	no	0.0384712	1	no
AT1G06030	0.352425	1	no	0.222544	1	no	-1.88676	1	no
AT1G06040	-0.11083	0.836151	no	-0.00355134	0.989632	no	-0.464494	0.0101286	yes
AT1G06050	-0.240588	0.60633	no	-0.356889	0.122573	no	-0.449486	0.0887832	no
AT1G06060	-0.0498413	0.98476	no	0.0383243	0.946071	no	-0.0185807	0.980277	no
AT1G06070	0.0540624	0.965845	no	-0.0346104	0.912953	no	0.0290354	0.950156	no
AT1G06080	-0.0989299	0.927486	no	-0.572212	0.0130208	yes	0.0401523	0.935859	no
AT1G06090	0.28843	0.351666	no	0.135264	0.58567	no	-0.0379068	0.934658	no
AT1G06100	0.0788779	0.975548	no	1.27576	0.000407935	yes	0.81213	0.0331369	yes
AT1G06110	-0.136628	0.754256	no	0.281106	0.107429	no	0.23637	0.2893	no
AT1G06120	0.126902	0.904821	no	-0.968877	0.000763223	yes	-0.532806	0.0880116	no
AT1G06130	-0.0720321	0.937516	no	0.117285	0.608074	no	0.103195	0.758301	no
AT1G06135	inf	1	no	inf	1	no	0	1	no
AT1G06137	0	1	no	0	1	no	0	1	no
AT1G06140	0.0903609	0.972494	no	0.742052	0.0395831	yes	0.397802	0.447351	no
AT1G06148	0.366697	1	no	-0.819393	1	no	-0.47137	1	no
AT1G06149	0.0175693	0.994896	no	0.0207511	0.962716	no	0.0528692	0.937157	no
AT1G06150	-0.081645	0.951439	no	-0.104756	0.758478	no	-0.265431	0.504953	no
AT1G06160	0.0970555	0.930775	no	-2.58233	0.000407935	yes	-1.24854	0.000361682	yes
AT1G06170	-0.224928	0.845939	no	-0.554822	0.153969	no	-0.499187	0.284305	no
AT1G06180	-0.00364373	0.996558	no	0.553075	0.00172181	yes	0.375558	0.0887832	no
AT1G06190	0.0190119	0.988833	no	0.128891	0.522732	no	0.439881	0.0143572	yes
AT1G06200	-0.00991237	0.995405	no	0.30175	0.0921318	no	0.0053478	0.988546	no
AT1G06210	0.139626	0.754969	no	0.401799	0.0130208	yes	0.227994	0.315308	no
AT1G06220	0.0642999	0.937852	no	0.0893225	0.676731	no	0.036637	0.924328	no
AT1G06225	0	1	no	inf	0.018056	yes	inf	1	no
AT1G06230	0.00567585	0.996485	no	0.175592	0.358028	no	0.0311468	0.935475	no
AT1G06240	-0.0754563	0.925249	no	-0.406065	0.0182295	yes	-0.144765	0.615654	no
AT1G06250	-0.188407	0.824938	no	0.211424	0.485252	no	0.0109921	0.981865	no
AT1G06260	-0.264589	0.674282	no	-0.454974	0.111857	no	-0.686543	0.0304319	yes
AT1G06270	0.0152143	0.994577	no	0.28797	0.148413	no	0.217376	0.421609	no
AT1G06280	0	1	no	0	1	no	0	1	no
AT1G06290	0.0520199	0.958138	no	-0.116521	0.569657	no	0.0824658	0.79856	no
AT1G06310	0.355123	1	no	-0.787328	1	no	-0.120509	1	no
AT1G06320	-0.0100607	1	no	0.501785	1	no	-0.780879	1	no
AT1G06330	1.26634	1	no	-0.748657	1	no	1.1019	1	no
AT1G06340	1.05751	1	no	-0.434167	1	no	-0.915652	1	no
AT1G06350	-0.238505	0.879286	no	0.866294	0.0170858	yes	1.03618	0.0098794	yes
AT1G06360	0.359258	0.0750846	no	1.02903	0.000407935	yes	1.14877	0.000361682	yes
AT1G06380	0.00947287	0.995405	no	0.129617	0.588613	no	0.043088	0.921567	no
AT1G06390	0.200027	0.779882	no	0.202069	0.51171	no	0.367193	0.279202	no
AT1G06400	-0.00563449	0.996558	no	-0.245291	0.342318	no	-0.0466245	0.927929	no
AT1G06410	0.183658	0.585483	no	0.268963	0.128636	no	0.0539395	0.88138	no
AT1G06420	0.57169	0.522164	no	0.156379	0.828587	no	-0.121702	1	no
AT1G06430	-0.208107	0.479526	no	0.275941	0.111123	no	0.199987	0.414566	no
AT1G06440	0.03728	0.984186	no	0.600021	0.00927048	yes	0.417071	0.154388	no
AT1G06450	0.0322268	0.995502	no	0.430257	0.579043	no	0.149441	0.912885	no
AT1G06460	-0.14272	0.779029	no	-0.121018	0.589709	no	-0.403248	0.0450206	yes
AT1G06470	-0.0119462	0.99469	no	0.0127448	0.961067	no	-0.0958586	0.763999	no
AT1G06475	0.360505	0.265023	no	0.322637	0.155992	no	0.526081	0.0265012	yes
AT1G06490	-0.112913	0.901122	no	-0.167127	0.519176	no	-0.131981	0.736905	no
AT1G06500	0.316246	0.852953	no	0.0470994	0.948238	no	-0.499478	0.572094	no
AT1G06510	0.0106338	0.995009	no	-0.29321	0.110277	no	0.00318705	0.992418	no
AT1G06515	0.0542439	0.974047	no	-0.0334279	0.922589	no	0.113236	0.781519	no
AT1G06520	0.0719968	0.965845	no	0.839254	0.000407935	yes	0.508313	0.0633225	no
AT1G06530	0.0674624	0.956125	no	0.166579	0.485796	no	0.206687	0.477812	no
AT1G06540	0.0326696	0.995405	no	-0.327656	0.570379	no	-0.377311	0.628168	no
AT1G06550	0.0727977	0.931757	no	-0.33861	0.0667311	no	-0.436104	0.0269532	yes
AT1G06560	-0.0617053	0.979737	no	0.169392	0.719714	no	0.0237421	0.977816	no
AT1G06570	-0.0947025	0.914084	no	0.730076	0.000407935	yes	0.434353	0.0545948	no
AT1G06580	0.0356923	0.985588	no	0.267016	0.315714	no	0.16646	0.692223	no
AT1G06590	-0.0401387	0.977288	no	0.194454	0.359776	no	0.0812115	0.826505	no
AT1G06620	-0.117613	0.837414	no	0.476937	0.00314123	yes	0.231327	0.329115	no
AT1G06630	-0.02744	0.984096	no	-0.114864	0.586169	no	-0.0212777	0.958457	no
AT1G06640	-0.214266	0.483181	no	-0.436615	0.00927048	yes	-0.263951	0.248792	no
AT1G06645	-0.132593	0.778516	no	-0.461387	0.00541474	yes	0.111639	0.708527	no
AT1G06650	-0.0650952	0.940515	no	-0.282429	0.116434	no	0.118414	0.696678	no
AT1G06660	-0.100069	0.986566	no	0.00343977	0.997275	no	0.0547449	0.975667	no
AT1G06670	0.0759827	0.916899	no	0.411787	0.0118221	yes	0.0443384	0.906473	no
AT1G06680	-0.0798626	0.963067	no	-0.532292	0.00840113	yes	-0.154175	0.713252	no
AT1G06690	0.103762	0.867423	no	-0.0707808	0.76166	no	0.0184032	0.964037	no
AT1G06700	-0.010718	0.994929	no	0.0891944	0.682338	no	0.0559046	0.871354	no
AT1G06710	-0.112859	0.886947	no	0.326159	0.109393	no	0.0502665	0.908151	no
AT1G06720	0.1936	0.618241	no	0.532992	0.00259341	yes	0.128588	0.689243	no
AT1G06730	-0.00394572	0.996558	no	-0.111206	0.630181	no	-0.00642928	0.988256	no
AT1G06750	-0.0862555	0.99151	no	0.0757038	0.898005	no	0.0772467	0.979493	no
AT1G06760	-0.153278	0.708333	no	-0.208977	0.272784	no	-0.0789014	0.819608	no
AT1G06770	0.0389233	0.978694	no	0.00600226	0.982775	no	0.0463561	0.915651	no
AT1G06780	0.0611458	0.947289	no	-0.0613372	0.799584	no	-0.164035	0.530974	no
AT1G06790	-0.00359366	0.998128	no	0.0327136	0.956378	no	-0.0953801	0.91015	no
AT1G06800	-0.284122	0.36438	no	0.0800902	0.757681	no	-0.246358	0.370292	no
AT1G06810	-1.6517	1	no	-1.64153	1	no	-0.534624	1	no
AT1G06820	0.0268242	0.98476	no	-0.234623	0.224002	no	-0.0387971	0.923567	no
AT1G06830	0.573853	0.000493106	yes	-3.29247	0.000407935	yes	-2.58848	0.000361682	yes
AT1G06840	-0.00915491	0.995405	no	-0.0987459	0.659847	no	-0.28932	0.180381	no
AT1G06850	0.0565579	0.966203	no	0.123681	0.63017	no	-0.0591426	0.894703	no
AT1G06870	-0.135199	0.763414	no	-0.233968	0.189494	no	-0.276378	0.184145	no
AT1G06890	0.0742606	0.925048	no	0.150537	0.457927	no	0.107071	0.72814	no
AT1G06900	0.0694722	0.935936	no	0.355933	0.0386758	yes	0.0940008	0.771425	no
AT1G06910	-0.205027	0.616423	no	-0.0406239	0.888662	no	-0.0382906	0.92902	no
AT1G06920	1.96864	1	no	#NAME?	1	no	-0.0066996	1	no
AT1G06923	-0.141077	0.903042	no	-0.554149	0.0522261	no	-0.252468	0.539584	no
AT1G06925	inf	1	no	0	1	no	inf	1	no
AT1G06930	0.961387	0.00590904	yes	-0.041106	0.946071	yes	-0.12436	0.869957	no
AT1G06950	0.00489241	0.996558	no	-0.0298225	0.910187	no	0.191859	0.467194	no
AT1G06960	0.0619143	0.958573	no	0.0547071	0.848818	no	0.331787	0.146033	no
AT1G06970	-0.161943	1	no	0.951484	1	no	0.704964	1	no
AT1G06980	-0.940203	0.000493106	yes	-0.744344	0.000407935	yes	-1.33474	0.000361682	yes
AT1G06990	#NAME?	1	no	0.380386	1	no	-0.313949	1	no
AT1G07000	0.119249	0.826694	no	-0.666553	0.000407935	yes	-0.292233	0.194769	no
AT1G07010	-0.178212	0.77968	no	0.422435	0.0552083	no	0.54784	0.0247827	yes
AT1G07020	-0.14792	0.872417	no	-0.0701504	0.85558	no	0.0255123	0.970095	no
AT1G07025	1.03784	1	no	-0.914998	1	no	1.02014	1	no
AT1G07030	-0.0386446	0.97542	no	0.00226034	0.992803	no	-0.0569439	0.874624	no
AT1G07040	-0.0635927	0.945379	no	0.35277	0.0317209	yes	0.100009	0.749109	no
AT1G07050	-0.161272	0.67623	no	-1.27775	0.000407935	yes	-0.746836	0.000361682	yes
AT1G07060	0.65651	1	no	0.291319	1	no	0.758297	1	no
AT1G07070	0.0988165	0.909861	no	0.0134684	0.968307	no	0.0599904	0.887759	no
AT1G07080	-0.107544	0.843744	no	0.207572	0.253001	no	0.134131	0.6284	no
AT1G07090	-0.389267	0.0321322	yes	-0.408931	0.0128281	yes	-0.1997	0.405328	no
AT1G07110	0.12736	0.779966	no	-0.221208	0.220523	no	-0.0645618	0.846212	no
AT1G07120	-0.185962	0.861492	no	0.181655	0.60289	no	-0.0756689	0.90519	no
AT1G07130	0.0224476	0.988628	no	-0.280035	0.146494	no	-0.259366	0.291773	no
AT1G07135	2.70515	0.000493106	yes	0.665257	0.0193122	yes	1.94947	0.000361682	yes
AT1G07140	0.18315	0.56372	no	0.196358	0.29008	no	0.140022	0.600181	no
AT1G07150	0.337426	0.294809	no	-0.00302229	0.995333	no	0.187892	0.587871	no
AT1G07160	0.465957	1	no	0.313559	1	no	0.0576983	1	no
AT1G07170	-0.0924283	0.907174	no	0.218763	0.278865	no	0.198119	0.450417	no
AT1G07175	1.26534	0.354254	no	0.531238	0.655773	no	-0.121021	1	no
AT1G07180	0.468771	0.275647	no	1.58651	0.000407935	yes	1.93929	0.000361682	yes
AT1G07190	0	1	no	inf	1	no	0	1	no
AT1G07200	-0.0130683	0.993901	no	0.360995	0.0281512	yes	0.513035	0.00166761	yes
AT1G07210	0.0480714	0.974903	no	0.309467	0.144032	no	0.42132	0.0729558	no
AT1G07220	0.0343444	0.991237	no	-0.0299772	0.952608	no	0.280201	0.552569	no
AT1G07230	-0.157388	0.673319	no	0.43609	0.00708971	yes	0.198814	0.399422	no
AT1G07240	-0.217298	0.429094	no	-0.459774	0.003399	yes	-0.38246	0.0438128	yes
AT1G07250	-0.0735469	0.920389	no	-0.00749478	0.977905	no	0.0581749	0.865643	no
AT1G07260	-0.112079	0.8517	no	-0.246841	0.192325	no	0.0108584	0.979155	no
AT1G07270	0.00979308	1	no	0.0985473	1	no	-0.162375	1	no
AT1G07280	-0.188038	0.595257	no	-0.502909	0.00201729	yes	-0.253845	0.293467	no
AT1G07290	0.181582	0.902855	no	0.30164	0.462907	no	0.0289027	0.968043	no
AT1G07300	0.104402	0.907273	no	-0.772368	0.000407935	yes	-0.562065	0.0195432	yes
AT1G07310	-0.175327	0.603419	no	-0.177236	0.340422	no	-0.159058	0.537936	no
AT1G07320	0.0925749	0.904017	no	-0.645486	0.000407935	yes	-0.000526997	0.998206	no
AT1G07330	-0.551146	1	no	-1.28936	1	no	-1.25906	1	no
AT1G07340	0	1	no	0	1	no	0	1	no
AT1G07350	-0.190555	0.537785	no	0.0145962	0.957953	no	-0.0746983	0.822871	no
AT1G07360	-0.092277	0.883625	no	0.0767715	0.726646	no	0.0678579	0.840247	no
AT1G07370	0.144721	0.759322	no	-0.00905325	0.973271	no	0.179253	0.495181	no
AT1G07380	-0.401742	0.125584	no	0.376562	0.0570218	no	0.165162	0.603051	no
AT1G07390	-0.0502701	0.976031	no	0.869592	0.000407935	yes	0.543954	0.0169684	yes
AT1G07400	-0.00767621	0.996558	no	0.850176	0.0101147	yes	-0.109205	0.886852	no
AT1G07410	0.458453	0.214303	no	0.456956	0.0910129	no	0.211289	0.62887	no
AT1G07420	0.0449223	0.970859	no	-0.0432793	0.867868	no	-0.223336	0.348634	no
AT1G07430	-0.538096	0.242812	no	3.30538	0.000407935	yes	0.971077	0.000361682	yes
AT1G07440	-0.116987	0.812656	no	-0.398133	0.0157116	yes	-0.21303	0.357961	no
AT1G07450	0.336627	0.703541	no	-0.911176	0.0563174	no	0.349184	0.537059	no
AT1G07460	0.1654	1	no	-2.02676	1	no	0.0804609	1	no
AT1G07470	0.132814	0.868947	no	0.464287	0.0209196	yes	0.269004	0.358693	no
AT1G07473	0.356738	1	no	0.555448	1	no	-0.284467	1	no
AT1G07476	#NAME?	1	no	-0.475466	1	no	-0.212926	1	no
AT1G07480	0.218814	0.629163	no	0.509089	0.0107668	yes	0.576427	0.00602254	yes
AT1G07485	0.185086	1	no	-0.126869	1	no	-0.837955	1	no
AT1G07490	-0.0393119	0.980255	no	-0.701227	0.0010915	yes	0.402152	0.0920442	no
AT1G07500	-0.560972	0.516476	no	-0.0585017	0.932812	no	0.29361	0.681429	no
AT1G07510	0.121733	0.856848	no	0.478424	0.00639438	yes	-0.0621122	0.877781	no
AT1G07520	0.27768	0.27453	no	-0.148805	0.482413	no	0.0375683	0.92421	no
AT1G07530	-0.0453786	0.966353	no	0.123509	0.537557	no	0.187823	0.430907	no
AT1G07540	-1.09593	1	no	0.838016	1	no	-2.90622	1	no
AT1G07550	-0.160813	0.856006	no	-1.67789	0.000407935	yes	-0.406712	0.212089	no
AT1G07560	-0.130988	0.849155	no	-0.550439	0.00774671	yes	-0.175035	0.578686	no
AT1G07570	0.030627	0.985048	no	0.00420759	0.989694	no	0.21211	0.46102	no
AT1G07590	0.0112975	0.995405	no	-0.309288	0.139459	no	-0.144366	0.69074	no
AT1G07600	0	1	no	0	1	no	0	1	no
AT1G07610	-0.0394076	0.974903	no	0.327779	0.0622361	no	0.387965	0.0434588	yes
AT1G07615	-0.139277	0.914816	no	0.372634	0.19937	no	0.0695928	0.913245	no
AT1G07620	-0.0546527	0.975317	no	0.138259	0.639323	no	0.177724	0.641488	no
AT1G07630	-0.1335	0.765888	no	0.00713907	0.979693	no	0.128941	0.64752	no
AT1G07640	-0.101309	0.861492	no	-1.13316	0.000407935	yes	-0.75539	0.000361682	yes
AT1G07645	inf	1	no	inf	1	no	inf	1	no
AT1G07650	0.191843	0.584024	no	-0.232833	0.222195	no	0.0549502	0.881891	no
AT1G07660	0.169598	0.728429	no	0.221909	0.28892	no	0.220367	0.418483	no
AT1G07670	0.0943111	0.879729	no	0.199508	0.284449	no	0.0202601	0.960841	no
AT1G07680	0.662356	1	no	-0.597179	1	no	#NAME?	1	no
AT1G07690	0.271399	1	no	#NAME?	1	no	0.00975149	1	no
AT1G07700	-0.241695	0.411133	no	-0.0964727	0.678677	no	0.00228655	0.994979	no
AT1G07705	-0.020248	0.991237	no	0.237941	0.262779	no	0.111766	0.757575	no
AT1G07710	0.0892003	0.965752	no	0.206932	0.584032	no	-0.445828	0.302737	no
AT1G07720	-0.152469	0.693402	no	-0.103014	0.628814	no	-0.138467	0.619553	no
AT1G07725	-0.167711	0.688115	no	0.23119	0.222195	no	0.154487	0.563768	no
AT1G07730	-0.284777	0.96531	no	-1.10802	0.629803	no	-1.28147	0.655646	no
AT1G07740	-0.13877	0.840747	no	0.203285	0.387363	no	0.0626549	0.883718	no
AT1G07745	0.0984291	0.937196	no	0.0586341	0.87095	no	0.109294	0.813212	no
AT1G07747	0	1	no	0	1	no	0	1	no
AT1G07750	-0.118958	0.811095	no	0.171288	0.37493	no	-0.0896714	0.772191	no
AT1G07770	0.201736	0.492946	no	0.109091	0.596042	no	0.189236	0.431454	no
AT1G07780	0.0687471	0.961534	no	0.15445	0.575433	no	-0.0871344	0.846885	no
AT1G07790	0.224053	0.396908	no	0.110752	0.599369	no	0.399343	0.0318987	yes
AT1G07795	-0.0466559	0.988546	no	-1.18783	0.0135968	yes	-0.796448	0.100226	no
AT1G07810	-0.0719582	0.923531	no	0.382326	0.0166934	yes	0.0970404	0.756161	no
AT1G07820	0.000926929	0.998128	no	0.106931	0.616244	no	0.114468	0.697421	no
AT1G07830	0.156136	0.763485	no	0.351947	0.0666305	no	0.350112	0.117822	no
AT1G07840	0.175108	0.754054	no	-0.0399596	0.898665	no	0.0182155	0.970052	no
AT1G07850	-0.583112	1	no	-1.04647	1	no	-0.910679	1	no
AT1G07860	0	1	no	0	1	no	0	1	no
AT1G07870	0.0877324	0.901515	no	0.405785	0.0128281	yes	0.450083	0.0111533	yes
AT1G07880	0.13237	0.851634	no	0.0486921	0.87009	no	0.189554	0.526069	no
AT1G07885	0.145837	0.954361	no	-0.118718	0.850647	no	-0.290671	0.704456	no
AT1G07890	0.0446861	0.969469	no	-0.0869282	0.705643	no	-0.0485892	0.904882	no
AT1G07900	0.469675	0.520507	no	0.0471257	0.941029	no	0.652052	0.175521	no
AT1G07901	-1.83418	0.452686	no	-0.915759	0.647477	no	-0.791827	0.765826	no
AT1G07910	-0.0472283	0.967831	no	0.176243	0.384396	no	-0.0353743	0.930711	no
AT1G07920	0.0149311	0.992983	no	0.0462959	0.860623	no	0.051854	0.894703	no
AT1G07930	0.0550625	0.959949	no	0.316732	0.0840055	no	0.262891	0.273388	no
AT1G07940	0.0192945	0.990157	no	0.196254	0.307192	no	0.190328	0.473425	no
AT1G07950	0.0300316	0.984096	no	0.038881	0.892829	no	0.104836	0.766018	no
AT1G07960	0.109878	0.86961	no	0.196077	0.35103	no	0.211073	0.414566	no
AT1G07970	0.150234	0.753892	no	0.22675	0.253029	no	0.174253	0.508566	no
AT1G07980	0.0235445	0.991237	no	0.248875	0.28002	no	0.150571	0.681715	no
AT1G07985	-0.189459	0.868926	no	2.09154	0.000407935	yes	0.972454	0.00166761	yes
AT1G07990	0.0751522	0.920389	no	-0.0347479	0.896017	no	-0.123213	0.661423	no
AT1G08000	0.146115	0.777615	no	0.111225	0.636317	no	0.191323	0.475446	no
AT1G08005	-1.17566	0.81742	no	#NAME?	0.0114008	yes	-1.70496	0.500043	no
AT1G08010	-0.0292896	0.981378	no	-0.0659889	0.77988	no	0.0317578	0.93382	no
AT1G08030	0.00449329	0.996558	no	0.0137832	0.961291	no	-0.0098665	0.980478	no
AT1G08032	0	1	no	0	1	no	0	1	no
AT1G08035	0.0590656	0.99469	no	1.20249	0.0767563	no	0.782358	0.290762	no
AT1G08040	-0.0888328	0.922588	no	0.17655	0.432128	no	0.132839	0.686338	no
AT1G08050	0.0988307	0.92403	no	0.770978	0.000407935	yes	0.325286	0.249663	no
AT1G08060	-0.0552233	0.955784	no	0.0541656	0.820092	no	-0.0874018	0.786757	no
AT1G08065	inf	1	no	0	1	no	0	1	no
AT1G08070	0.0446296	0.980306	no	0.417369	0.0848334	no	0.321118	0.30688	no
AT1G08080	0.482668	1	no	1.87854	1	no	0.714436	1	no
AT1G08090	-0.211523	0.494968	no	2.43231	0.000407935	yes	1.31385	0.000361682	yes
AT1G08100	inf	1	no	inf	1	no	0	1	no
AT1G08110	-0.065644	0.937852	no	0.231212	0.197935	no	0.194772	0.416121	no
AT1G08120	-0.379959	0.917779	no	-0.405095	0.706565	no	-0.0203154	0.989671	no
AT1G08125	0.183792	0.768702	no	0.0398249	0.910371	no	-0.0534072	0.916787	no
AT1G08130	-0.0410683	0.974903	no	0.0879971	0.706483	no	-0.00665524	0.986395	no
AT1G08135	inf	1	no	inf	1	no	0	1	no
AT1G08140	inf	1	no	inf	1	no	inf	1	no
AT1G08150	1.96498	1	no	0.408186	1	no	1.40723	1	no
AT1G08160	-0.0986019	0.879048	no	-0.511219	0.00314123	yes	-0.354389	0.0759749	no
AT1G08165	0.175842	0.926043	no	-0.297256	0.581692	no	-0.243624	0.759159	no
AT1G08170	0	1	no	inf	1	no	inf	1	no
AT1G08180	-0.356108	0.165341	no	0.0504992	0.855811	no	0.170667	0.56258	no
AT1G08190	-0.00964504	0.995405	no	0.599228	0.000407935	yes	0.181619	0.469413	no
AT1G08200	-0.0353768	0.977037	no	-0.187581	0.317679	no	-0.0376871	0.922378	no
AT1G08210	0.143129	0.811095	no	0.256192	0.219236	no	0.124292	0.722157	no
AT1G08220	0.332179	0.277286	no	0.374383	0.0767563	no	0.247274	0.405058	no
AT1G08230	-0.35425	0.0951462	no	0.249102	0.183689	no	-0.108895	0.735599	no
AT1G08250	-0.395074	0.0213099	yes	-0.461237	0.00366265	yes	-0.412493	0.0227269	yes
AT1G08260	0.168202	0.773715	no	0.168472	0.509183	no	0.0146799	0.977692	no
AT1G08270	-0.0555549	0.98384	no	0.0532796	0.913784	no	0.00816949	0.989707	no
AT1G08280	-0.253827	0.351828	no	-0.44021	0.0122293	yes	-0.380309	0.0566662	no
AT1G08290	-0.27278	0.450319	no	0.63842	0.000763223	yes	0.29522	0.249055	no
AT1G08300	-0.175984	0.899685	no	-0.176053	0.718302	no	-0.307296	0.568708	no
AT1G08310	-0.0135168	0.996558	no	-0.628169	0.399212	no	-0.136322	0.923075	no
AT1G08315	-0.112432	0.899685	no	-0.195744	0.464946	no	-0.0493741	0.920652	no
AT1G08320	0.209936	0.551743	no	-0.237522	0.253248	no	-0.049294	0.905202	no
AT1G08340	-0.318534	0.630016	no	-0.550451	0.0762628	no	-0.522134	0.175521	no
AT1G08350	-0.0421709	0.983679	no	-0.0246973	0.94497	no	-0.00733025	0.988546	no
AT1G08360	0.0550392	0.957033	no	0.0249827	0.920986	no	0.141571	0.605555	no
AT1G08370	0.0178788	0.991023	no	-0.0057583	0.9825	no	0.0103494	0.979813	no
AT1G08380	-0.106606	0.897892	no	-0.213015	0.302125	no	0.0113041	0.979813	no
AT1G08390	-0.000639243	0.996732	no	-0.278727	0.386805	no	-0.0592032	0.924142	no
AT1G08400	-0.323271	0.174294	no	0.112158	0.622725	no	-0.120945	0.705544	no
AT1G08410	0.119496	0.821349	no	0.205312	0.279657	no	0.0949013	0.765786	no
AT1G08420	-0.012928	0.994577	no	0.321559	0.0616936	no	-0.0288558	0.942719	no
AT1G08430	-0.569383	0.000972886	yes	-1.42074	0.000407935	yes	-1.54448	0.000361682	yes
AT1G08440	-1.2975	1	no	1.5446	1	no	0.50044	1	no
AT1G08450	0.697694	0.000493106	yes	-0.111084	0.674319	yes	0.0415463	0.929221	no
AT1G08460	-0.0503988	0.961534	no	0.173805	0.359503	no	0.0952408	0.758078	no
AT1G08465	0.0650095	0.964854	no	0.402368	0.0594367	no	0.348645	0.183347	no
AT1G08470	-0.0773402	0.920389	no	-0.171906	0.387465	no	-0.075374	0.822213	no
AT1G08480	0.107766	0.840646	no	0.212625	0.233772	no	0.19448	0.419133	no
AT1G08490	-0.00429979	0.996558	no	-0.418763	0.00906315	yes	-0.037689	0.919349	no
AT1G08500	-0.0549182	0.963627	no	-0.13642	0.551433	no	-0.418023	0.049875	yes
AT1G08510	0.000421365	0.998576	no	-0.218683	0.224951	no	-0.0710649	0.83261	no
AT1G08520	0.0825003	0.907471	no	-0.194297	0.295505	no	0.0843016	0.797964	no
AT1G08530	-0.0489578	0.97135	no	0.0775082	0.755503	no	0.0385328	0.927401	no
AT1G08540	0.0824363	0.903543	no	-0.496897	0.000407935	yes	-0.183153	0.447794	no
AT1G08550	0.048	0.964065	no	-0.519689	0.0010915	yes	-0.193465	0.419133	no
AT1G08560	0.0827531	0.909861	no	0.193661	0.307978	no	0.352499	0.0706594	no
AT1G08570	0.167102	0.633641	no	-0.0175529	0.945682	no	0.280911	0.18754	no
AT1G08580	0.340615	0.166625	no	0.201851	0.345	no	0.15955	0.615654	no
AT1G08590	-0.0826407	0.905086	no	-0.246728	0.172114	no	-0.136308	0.615282	no
AT1G08600	0.18656	0.683152	no	0.437048	0.017854	yes	-0.00837199	0.984777	no
AT1G08610	0.204642	0.708689	no	0.394179	0.0787487	no	0.0965653	0.826505	no
AT1G08620	-0.0634821	0.940515	no	0.170002	0.37493	no	0.042233	0.910089	no
AT1G08630	0.689899	1	no	2.54156	0.000407935	yes	1.13498	1	no
AT1G08640	0.121397	0.811054	no	-0.0153809	0.953776	no	0.151486	0.576662	no
AT1G08650	0.0669503	0.934769	no	0.72343	0.000407935	yes	0.738445	0.000361682	yes
AT1G08660	0.116871	0.825016	no	-0.058727	0.811382	no	-0.0300085	0.93966	no
AT1G08670	-0.0329695	0.991221	no	-0.806101	0.00947789	yes	-0.379567	0.352194	no
AT1G08680	0.017917	0.989945	no	0.135837	0.503651	no	0.101463	0.744561	no
AT1G08695	#NAME?	1	no	#NAME?	1	no	#NAME?	1	no
AT1G08700	-0.109453	0.839249	no	-0.110126	0.597928	no	0.00504845	0.988575	no
AT1G08710	0.0443064	0.975548	no	0.0513634	0.862416	no	0.140274	0.677416	no
AT1G08720	0.048242	0.963544	no	0.206146	0.266032	no	0.24985	0.248069	no
AT1G08730	0.333016	1	no	0.0416839	1	no	0.267005	1	no
AT1G08750	-0.028064	0.985431	no	0.0819482	0.75393	no	0.0600436	0.88473	no
AT1G08760	-0.154311	0.682833	no	-0.231064	0.206932	no	-0.211814	0.362101	no
AT1G08770	-0.269149	0.274727	no	0.00601516	0.982777	no	0.0369674	0.924142	no
AT1G08780	0.246274	0.526174	no	0.215318	0.350118	no	0.259813	0.358955	no
AT1G08790	inf	1	no	0	1	no	0	1	no
AT1G08800	-0.238833	0.331682	no	-0.336145	0.0423725	yes	-0.435017	0.0172051	yes
AT1G08810	0.0408399	0.979594	no	-1.37456	0.000407935	yes	-0.755978	0.000703636	yes
AT1G08820	-0.132906	0.770201	no	-0.00302788	0.991643	no	-0.126889	0.644386	no
AT1G08830	0.255912	0.465026	no	-0.0207742	0.948864	no	-0.0655291	0.881961	no
AT1G08840	0.195664	0.869568	no	-0.0293752	0.955928	no	-0.115136	0.868285	no
AT1G08845	-0.206303	0.707939	no	-0.103655	0.727616	no	-0.0254012	0.961872	no
AT1G08860	0.392966	1	no	1.71606	1	no	0.869082	1	no
AT1G08880	0.0164821	0.991237	no	0.0641999	0.77723	no	0.25897	0.22703	no
AT1G08890	0.00282769	0.998119	no	0.330999	0.122378	no	-0.168027	0.636138	no
AT1G08900	0.671378	0.000493106	yes	0.0381562	0.902895	no	0.398596	0.0684692	no
AT1G08910	0.0549716	0.959949	no	-0.0371489	0.887129	no	0.0198039	0.964395	no
AT1G08920	0.135901	0.767227	no	-0.218627	0.244125	no	-0.0680685	0.840264	no
AT1G08930	1.34497	0.000493106	yes	-1.07399	0.000407935	yes	-0.224007	0.3428	no
AT1G08940	0.0544236	0.976187	no	-0.0579413	0.867512	no	-0.24681	0.484613	no
AT1G08960	-0.0133214	0.994577	no	0.216487	0.257937	no	0.102032	0.754101	no
AT1G08970	0.0396622	0.972906	no	0.14855	0.448442	no	0.169052	0.503551	no
AT1G08980	0.475612	0.00190183	yes	0.0843051	0.707745	no	0.661958	0.000361682	yes
AT1G08985	0	1	no	inf	1	no	inf	1	no
AT1G08990	0.00245454	0.997315	no	-0.00534051	0.985192	no	-0.193443	0.502573	no
AT1G09000	0.0776549	0.984186	no	-0.243625	0.752113	no	-0.117031	0.924726	no
AT1G09010	-0.0950466	0.886299	no	0.135645	0.519759	no	0.0565154	0.879689	no
AT1G09020	0.0152171	0.991522	no	-0.187385	0.3149	no	-0.037191	0.920652	no
AT1G09026	-0.224374	1	no	#NAME?	1	no	#NAME?	1	no
AT1G09030	#NAME?	1	no	-0.0790779	1	no	#NAME?	1	no
AT1G09040	-0.118025	0.867039	no	-0.0600779	0.82498	no	-0.275992	0.269826	no
AT1G09050	-0.198988	0.674282	no	0.125326	0.610912	no	-0.0554001	0.901023	no
AT1G09060	0.22228	0.421586	no	0.0792049	0.720034	no	0.424434	0.018849	yes
AT1G09070	0.868399	0.000493106	yes	0.580586	0.000407935	yes	1.4645	0.000361682	yes
AT1G09080	1.40935	1	no	1.17525	1	no	-1.26414	1	no
AT1G09090	0.0111752	0.996558	no	-1.22118	0.00639438	yes	-1.23772	0.00909435	yes
AT1G09100	-0.0541685	0.975475	no	0.365249	0.112952	no	-0.0565556	0.911012	no
AT1G09130	0.0312219	0.979898	no	-0.0809585	0.712618	no	0.129907	0.640943	no
AT1G09140	-0.139633	0.749838	no	-0.0933149	0.66782	no	-0.264106	0.218974	no
AT1G09150	0.190184	0.722874	no	0.0641969	0.838434	no	0.286964	0.303764	no
AT1G09155	-0.0193928	0.994653	no	-0.533725	0.142592	no	-0.310576	0.537622	no
AT1G09157	#NAME?	1	no	0.359456	1	no	-0.423975	1	no
AT1G09160	0.211798	0.489495	no	-0.00896069	0.974413	no	0.322247	0.111036	no
AT1G09170	-0.152824	0.854721	no	-0.220445	0.428441	no	-0.301657	0.366661	no
AT1G09176	#NAME?	1	no	0.267089	1	no	-0.146679	1	no
AT1G09180	-1.14468	0.0637973	no	0.840507	0.0279738	yes	0.756211	0.0827304	no
AT1G09190	0.0332319	0.986447	no	0.37908	0.119469	no	0.277195	0.408839	no
AT1G09195	-0.0297588	0.987812	no	-0.017072	0.961912	no	-0.179062	0.620555	no
AT1G09200	0.0789733	0.914084	no	-0.0379598	0.879259	no	0.0971369	0.765763	no
AT1G09210	0.134509	0.761868	no	0.0828519	0.702253	no	-0.0616813	0.856428	no
AT1G09220	-0.275633	0.578181	no	0.0276786	0.942615	no	0.129571	0.768281	no
AT1G09230	-0.0279146	0.988206	no	0.0909224	0.75393	no	0.0700404	0.876501	no
AT1G09240	0.0550116	0.96803	no	-1.19847	0.000407935	yes	-0.480286	0.0521532	no
AT1G09245	0	1	no	0	1	no	0	1	no
AT1G09250	0.155243	0.684482	no	-0.190956	0.306081	no	0.368693	0.0553402	no
AT1G09260	inf	1	no	0	1	no	0	1	no
AT1G09270	0.125306	0.841428	no	-0.017465	0.955865	no	-0.052014	0.907663	no
AT1G09280	0.103103	0.957033	no	0.16152	0.7003	no	0.106142	0.874624	no
AT1G09290	-0.00938864	0.996558	no	0.197351	0.678883	no	0.00108383	0.995786	no
AT1G09300	0.302357	0.406022	no	0.430061	0.0512529	no	0.275601	0.365905	no
AT1G09310	-0.339552	0.159283	no	0.013829	0.963297	no	0.101241	0.783116	no
AT1G09320	-0.0277643	0.986148	no	0.0405718	0.890346	no	-0.126575	0.72294	no
AT1G09330	0.0414711	0.973159	no	-0.0163593	0.951029	no	-0.0204444	0.960014	no
AT1G09340	0.122996	0.830668	no	-0.650225	0.000407935	yes	0.0173915	0.968843	no
AT1G09350	-0.570446	0.276043	no	-1.70829	0.000763223	yes	-1.12343	0.00833249	yes
AT1G09360	2.2359	1	no	#NAME?	1	no	#NAME?	1	no
AT1G09370	-0.0866225	0.988206	no	-1.83092	0.295141	no	-1.13511	0.386602	no
AT1G09380	-0.644326	1	no	0.354338	1	no	-0.154919	1	no
AT1G09390	0.0662229	0.956125	no	-0.314697	0.142365	no	0.0875579	0.821033	no
AT1G09400	0.586312	0.754573	no	-0.159345	0.888344	no	0.42726	0.764574	no
AT1G09410	-0.254527	0.819847	no	0.0610518	0.904713	no	0.0171421	0.988546	no
AT1G09415	0.151623	0.738228	no	7.47993e-05	0.997217	no	0.216165	0.374759	no
AT1G09420	0.148454	0.797461	no	-0.481508	0.0135968	yes	-0.645128	0.00197414	yes
AT1G09430	-0.0350132	0.977037	no	-0.240917	0.182753	no	-0.126808	0.653589	no
AT1G09440	0.0113909	0.995306	no	-0.66274	0.00172181	yes	-0.213215	0.494529	no
AT1G09450	0.188606	0.824947	no	0.409432	0.13993	no	0.181875	0.702021	no
AT1G09460	0.190086	0.788211	no	-0.0816326	0.833156	no	-0.462384	0.17537	no
AT1G09470	0.231244	0.858142	no	0.754007	0.0335961	yes	0.536571	0.228091	no
AT1G09480	0.21157	1	no	-1.00119	1	no	-0.799102	1	no
AT1G09483	0.878353	1	no	-0.164143	1	no	0.744361	1	no
AT1G09490	-0.101447	0.871297	no	-0.350381	0.045463	yes	-0.34225	0.0903462	no
AT1G09500	-0.0351959	0.983679	no	1.20019	0.000407935	yes	1.15144	0.000361682	yes
AT1G09510	0.739347	1	no	0.908496	1	no	1.04056	1	no
AT1G09520	-0.0674608	0.937971	no	0.131872	0.529862	no	0.179199	0.476318	no
AT1G09530	-0.236221	0.453623	no	0.145473	0.494028	no	-0.101617	0.757575	no
AT1G09540	-0.231218	0.66806	no	-0.442346	0.0655514	no	-0.209661	0.570005	no
AT1G09550	#NAME?	1	no	#NAME?	1	no	#NAME?	1	no
AT1G09560	-0.0319362	0.980335	no	0.146717	0.465708	no	-0.150777	0.586188	no
AT1G09570	-0.0513195	0.958642	no	0.338649	0.0406904	yes	0.311579	0.125007	no
AT1G09575	0.094339	0.954776	no	0.396474	0.153258	no	0.508726	0.0935747	no
AT1G09580	0.150594	0.829673	no	0.299349	0.1747	no	0.364292	0.153902	no
AT1G09590	0.323876	0.105439	no	0.342751	0.0386758	yes	0.360786	0.0606413	no
AT1G09600	0.312272	1	no	0.256676	1	no	0.307824	1	no
AT1G09610	-0.172609	0.988546	no	-0.742421	0.751264	no	-0.503176	0.853712	no
AT1G09620	-0.0445708	0.969892	no	0.0687739	0.772307	no	0.0357139	0.930434	no
AT1G09625	0	1	no	0	1	no	0	1	no
AT1G09630	0.0598782	0.951323	no	-0.162857	0.416387	no	-0.0211507	0.958514	no
AT1G09640	-0.0545273	0.958642	no	0.14843	0.46458	no	0.0595991	0.870656	no
AT1G09645	0.00384906	0.996619	no	0.0939536	0.681251	no	0.0553748	0.880035	no
AT1G09650	0.256375	0.859466	no	0.121271	0.839291	no	-0.0218465	0.983359	no
AT1G09660	0.180393	0.603991	no	-0.166248	0.409648	no	-0.0327551	0.934348	no
AT1G09665	-0.195428	1	no	-1.14404	1	no	0.507267	1	no
AT1G09680	-0.0708751	0.966017	no	0.228306	0.425505	no	0.142862	0.758013	no
AT1G09690	0.333818	0.102404	no	0.327189	0.057598	no	0.392075	0.0446252	yes
AT1G09700	-0.0637886	0.958622	no	0.0934006	0.711659	no	0.150922	0.633356	no
AT1G09710	-0.197358	0.640073	no	-0.266547	0.198749	no	-0.265437	0.307321	no
AT1G09720	0.494254	1	no	0.41029	1	no	0.582591	1	no
AT1G09730	-0.0885976	0.892631	no	-0.0356203	0.886582	no	-0.0633636	0.847794	no
AT1G09740	-0.110972	0.849913	no	0.278494	0.116325	no	0.0511978	0.88633	no
AT1G09750	0.0478466	0.971333	no	-0.683606	0.00201729	yes	-0.315786	0.196205	no
AT1G09760	0.097846	0.9691	no	0.121817	0.82008	no	0.0552317	0.947463	no
AT1G09770	0.0275179	0.983576	no	0.397506	0.0139503	yes	-0.0981267	0.759938	no
AT1G09780	0.0159355	0.991301	no	0.31221	0.0676144	no	0.260247	0.250285	no
AT1G09790	0.580195	1	no	1.43641	1	no	-0.300431	1	no
AT1G09794	-0.149573	0.892294	no	0.265028	0.372408	no	-0.25336	0.56072	no
AT1G09795	0.0458898	0.966731	no	0.0396583	0.874373	no	0.160961	0.541628	no
AT1G09800	-0.075314	0.990188	no	0.0124243	0.990601	no	0.00435972	0.997255	no
AT1G09810	-0.0818543	0.926637	no	-0.360193	0.0654279	no	-0.416232	0.0553402	no
AT1G09812	-0.625984	0.290482	no	-0.0703583	0.904739	no	-0.491156	0.36783	no
AT1G09815	0.096069	0.885477	no	0.0305437	0.911549	no	0.033062	0.934085	no
AT1G09820	-0.133509	0.834572	no	0.142681	0.537894	no	0.176031	0.545153	no
AT1G09830	0.00429991	0.996558	no	-0.292307	0.095575	no	-0.254738	0.255979	no
AT1G09840	-0.0478006	0.965202	no	-0.0213426	0.936236	no	-0.106415	0.717596	no
AT1G09850	-0.103259	0.856871	no	0.239219	0.185919	no	0.251783	0.242434	no
AT1G09860	-0.211378	0.985437	no	0.0044689	0.99333	no	-0.477898	0.856085	no
AT1G09870	0.0782506	0.930775	no	0.379707	0.0376013	yes	0.263655	0.277783	no
AT1G09880	0.288591	1	no	-0.0793611	1	no	0.367356	1	no
AT1G09890	0.188026	1	no	0.154975	1	no	0.312896	1	no
AT1G09900	0.0554941	0.965845	no	0.27101	0.183478	no	0.0693633	0.858503	no
AT1G09910	0.105339	0.90795	no	0.613701	0.00172181	yes	0.357131	0.157643	no
AT1G09920	-0.165818	0.654368	no	-0.0970066	0.654887	no	-0.0454466	0.905882	no
AT1G09930	0.207157	1	no	-0.0156345	1	no	-0.349292	1	no
AT1G09932	0.286037	0.737527	no	1.81061	0.000407935	yes	1.26093	0.000361682	yes
AT1G09935	#NAME?	1	no	-1.50135	1	no	-0.0744182	1	no
AT1G09940	0.104222	0.854935	no	-0.337434	0.0460066	yes	-0.0666288	0.843065	no
AT1G09950	0.383504	0.605347	no	1.11655	0.000763223	yes	0.350148	0.516094	no
AT1G09960	0.185063	0.753892	no	0.711323	0.000407935	yes	0.241349	0.429644	no
AT1G09970	-0.191997	0.579711	no	-0.410339	0.0141606	yes	-0.335244	0.119987	no
AT1G09980	-0.0734032	0.923274	no	-0.0248848	0.926007	no	-0.0840768	0.792521	no
AT1G09995	0.310804	0.21477	no	-0.250006	0.225895	no	-0.160628	0.595962	no
AT1G10000	0.399138	0.670175	no	0.454431	0.33351	no	0.677899	0.169525	no
AT1G10010	-1.25358	1	no	-1.14869	1	no	#NAME?	1	no
AT1G10020	0.4225	0.0269813	yes	-0.477294	0.00708971	yes	0.178914	0.518318	no
AT1G10030	0.111745	0.854935	no	-0.361553	0.045865	yes	-0.215694	0.399276	no
AT1G10040	0.15461	0.84163	no	-0.199989	0.483601	no	-0.124319	0.785624	no
AT1G10050	-0.0609773	0.954787	no	-0.340945	0.0659423	no	-0.443802	0.0252202	yes
AT1G10060	0.0991332	0.90795	no	-1.92897	0.000407935	yes	-1.50894	0.000361682	yes
AT1G10070	0.158563	0.980659	no	0.235838	0.838242	no	-0.27519	0.886852	no
AT1G10090	-0.123095	0.8054	no	-0.535071	0.000763223	yes	-0.496329	0.00489419	yes
AT1G10095	-0.172131	0.81217	no	0.138106	0.628814	no	0.0152262	0.978275	no
AT1G10100	1.06351	1	no	1.26087	1	no	0.480946	1	no
AT1G10110	-0.260697	0.919394	no	-0.80425	0.210105	no	-0.691514	0.435565	no
AT1G10120	0.0824656	0.912942	no	-0.581301	0.000407935	yes	-0.208004	0.414566	no
AT1G10130	0.16209	0.663655	no	-0.0073499	0.978014	no	-0.0347259	0.927023	no
AT1G10140	0.0234635	0.98655	no	-0.981898	0.000407935	yes	-0.638415	0.000361682	yes
AT1G10150	0.189151	0.57929	no	-0.323919	0.0623533	no	0.121676	0.6816	no
AT1G10155	0.771822	0.399316	no	-1.21159	0.102031	no	-0.373521	0.728775	no
AT1G10170	-0.0715741	0.926043	no	0.406854	0.0118221	yes	0.145404	0.586453	no
AT1G10180	0.0463987	0.966203	no	0.224055	0.232085	no	0.0759834	0.824781	no
AT1G10190	inf	1	no	inf	1	no	inf	1	no
AT1G10200	0.0567807	0.951323	no	-0.208332	0.250922	no	-0.0910952	0.780006	no
AT1G10210	-0.119786	0.851007	no	-0.341158	0.068894	no	-0.35017	0.109817	no
AT1G10220	0.0891121	1	no	-0.775742	1	no	-0.0911493	1	no
AT1G10230	0.0921793	0.90795	no	0.404341	0.025077	yes	0.492105	0.0098794	yes
AT1G10240	-0.143234	0.781821	no	-0.0198777	0.942115	no	-0.0269578	0.948713	no
AT1G10250	inf	1	no	0	1	no	0	1	no
AT1G10270	0.0381058	0.977037	no	0.297315	0.0983892	no	0.144149	0.612409	no
AT1G10280	-0.120248	0.860122	no	0.252835	0.206932	no	0.262286	0.284684	no
AT1G10290	0.0572693	0.95169	no	0.0872389	0.688977	no	0.0193119	0.962792	no
AT1G10300	0.311045	0.662538	no	-0.725914	0.0505742	no	-0.727808	0.0790994	no
AT1G10310	0.159172	0.782429	no	0.282282	0.173778	no	0.173154	0.584301	no
AT1G10320	0.0128826	0.994929	no	0.25905	0.260619	no	-0.112875	0.787429	no
AT1G10330	-0.0126644	0.995502	no	-0.743368	0.00663991	yes	-0.432734	0.180632	no
AT1G10340	0.800252	0.000493106	yes	-0.906662	0.000763223	no	0.0736075	0.888989	no
AT1G10350	0.0450428	0.976101	no	0.652741	0.000407935	yes	0.337374	0.158831	no
AT1G10360	-0.0189556	0.988833	no	-0.302981	0.0787487	no	0.207878	0.387477	no
AT1G10370	0.0215244	0.987641	no	-0.719655	0.000407935	yes	-0.49082	0.00712195	yes
AT1G10380	-0.0226903	0.98775	no	-0.852684	0.000407935	yes	-0.253225	0.258466	no
AT1G10385	0.0257034	1	no	-0.829468	1	no	-0.601395	1	no
AT1G10390	0.0875843	0.89753	no	0.255058	0.139616	no	-0.0878302	0.786549	no
AT1G10400	1.17269	0.00929917	yes	-0.693144	1	yes	-0.345917	1	no
AT1G10410	-0.173836	0.60633	no	-0.260917	0.137679	no	-0.241417	0.279907	no
AT1G10417	-0.371884	0.586278	no	-0.110642	0.809418	no	-0.511168	0.254882	no
AT1G10430	-0.0737027	0.923424	no	-0.0271676	0.918504	no	0.0605346	0.862474	no
AT1G10450	-0.112212	0.853218	no	0.168	0.407082	no	-0.0733664	0.830879	no
AT1G10455	-0.995491	1	no	-1.0557	1	no	-0.61212	1	no
AT1G10460	-0.206653	0.753314	no	-0.348116	0.184245	no	-0.447509	0.138832	no
AT1G10470	0.0125054	0.993897	no	-0.269909	0.117006	no	-0.0460909	0.897176	no
AT1G10480	-0.211568	0.627664	no	0.308716	0.128636	no	-0.0185584	0.968148	no
AT1G10490	0.0725443	0.984096	no	0.291443	0.628803	no	-0.0121531	0.989671	no
AT1G10500	-0.0565461	0.957033	no	-0.203832	0.329796	no	-0.0906007	0.794774	no
AT1G10510	0.229748	0.414458	no	-0.130828	0.536788	no	0.128397	0.657906	no
AT1G10520	-0.0957331	1	no	0.0626128	1	no	-0.139978	1	no
AT1G10522	0.971046	0.000493106	yes	0.357958	0.0461563	yes	0.585806	0.00403705	yes
AT1G10530	0.249254	0.988206	no	0.688927	0.825063	no	0.553699	0.88138	no
AT1G10540	0.00224558	1	no	1.07557	1	no	0.820201	1	no
AT1G10550	0.172723	0.850233	no	-0.584963	0.0469911	yes	-0.197889	0.678143	no
AT1G10560	0.706134	0.00547905	yes	0.706936	0.0010915	yes	0.586072	0.0271605	yes
AT1G10570	-0.102185	0.881331	no	0.354054	0.0490108	yes	0.214251	0.383412	no
AT1G10580	-0.041803	0.978649	no	0.574858	0.00259341	yes	0.0379193	0.934489	no
AT1G10585	0.388289	0.766953	no	-1.2048	1	no	-1.62758	1	no
AT1G10586	-1.26751	1	no	0.418846	1	no	-0.944347	1	no
AT1G10588	inf	1	no	0	1	no	0	1	no
AT1G10590	0.0237309	0.985048	no	0.207759	0.250922	no	0.105842	0.726231	no
AT1G10600	-0.0586527	0.957733	no	-0.158155	0.469624	no	0.020717	0.962792	no
AT1G10610	-0.291367	0.526368	no	0.152101	0.594186	no	0.165631	0.675246	no
AT1G10620	-0.430807	1	no	-0.643955	1	no	-0.892439	1	no
AT1G10630	0.17478	0.630375	no	0.0645093	0.790566	no	0.0216081	0.957875	no
AT1G10640	-0.0648001	0.939461	no	0.176829	0.35125	no	0.355196	0.0634775	no
AT1G10650	-0.108394	0.84789	no	0.00753592	0.978953	no	0.140914	0.613453	no
AT1G10652	0	1	no	0	1	no	0	1	no
AT1G10657	0.276358	0.345721	no	0.446262	0.0133957	yes	0.82458	0.000361682	yes
AT1G10660	0.0936562	0.891238	no	0.345674	0.045463	yes	0.304679	0.141134	no
AT1G10670	0.0222667	0.986447	no	0.00155954	0.995333	no	0.0248224	0.94757	no
AT1G10680	0.0267019	1	no	-0.196796	1	no	0.190958	1	no
AT1G10690	0.118083	0.899685	no	-0.413542	0.0767563	no	-0.13533	0.752128	no
AT1G10700	0.0214821	0.988206	no	0.201072	0.301575	no	0.37958	0.0459903	yes
AT1G10710	0.00679141	1	no	-0.311187	1	no	0.000576439	1	no
AT1G10717	0	1	no	0	1	no	inf	1	no
AT1G10720	-0.135451	0.760572	no	-0.341505	0.0450502	yes	-0.375392	0.0465344	yes
AT1G10730	-0.10089	0.956915	no	-0.0645231	0.888329	no	-0.466688	0.263774	no
AT1G10740	0.0984185	0.882408	no	-0.169231	0.393855	no	0.274372	0.208359	no
AT1G10745	0	1	no	0	1	no	0	1	no
AT1G10747	inf	1	no	inf	1	no	inf	1	no
AT1G10750	0.3444	0.374261	no	-0.0332296	0.932749	no	-0.158752	0.720529	no
AT1G10760	-0.164176	0.680941	no	-0.0825548	0.722676	no	-0.445704	0.0202497	yes
AT1G10770	0.265748	0.85645	no	-1.12608	0.050959	no	-1.52146	0.0749316	no
AT1G10780	-0.0400721	0.984096	no	0.432574	0.0609514	no	0.0797073	0.873435	no
AT1G10790	-0.313397	0.668932	no	-0.628053	0.0611995	no	-0.531384	0.197826	no
AT1G10800	-0.418449	0.824464	no	-1.02979	0.183991	no	-1.13642	0.138562	no
AT1G10810	-0.0781839	0.961534	no	0.0229048	0.955327	no	0.0772385	0.88895	no
AT1G10820	-0.132511	0.785526	no	-0.0844918	0.704266	no	-0.0635869	0.855342	no
AT1G10830	-0.0475532	0.965292	no	-0.207835	0.263254	no	0.168689	0.508836	no
AT1G10840	0.267315	0.266231	no	0.172554	0.378591	no	0.243443	0.275827	no
AT1G10850	0.0805832	0.925048	no	-0.0541305	0.843473	no	0.192213	0.482267	no
AT1G10865	0.208927	0.910337	no	0.358001	0.47894	no	0.171705	0.843765	no
AT1G10870	0.0301866	0.980998	no	0.174169	0.38233	no	0.0121794	0.976576	no
AT1G10880	0.421219	1	no	0.450432	1	no	-0.736455	1	no
AT1G10890	-0.040016	0.973185	no	-0.120703	0.565101	no	-0.0975837	0.757796	no
AT1G10900	-0.146927	0.765888	no	0.352028	0.0425359	yes	0.0948212	0.778752	no
AT1G10910	-0.0426193	0.968441	no	-0.428933	0.00840113	yes	-0.223837	0.328875	no
AT1G10920	-0.0774107	0.93362	no	-0.223437	0.286547	no	-0.16962	0.57163	no
AT1G10930	0.0327207	0.980659	no	-0.0278405	0.92323	no	0.0331516	0.935859	no
AT1G10940	-0.0244197	0.985431	no	-0.18979	0.312883	no	-0.204494	0.384813	no
AT1G10950	-0.0375991	0.974903	no	0.0843608	0.69762	no	-0.0185864	0.962638	no
AT1G10960	0.0757646	0.946265	no	-1.24413	0.000407935	yes	-0.331885	0.188219	no
AT1G10970	-0.268489	0.50587	no	-0.418566	0.0599413	no	-0.269357	0.365908	no
AT1G10980	-0.264871	1	no	-1.52333	1	no	-1.56056	1	no
AT1G10990	0.10563	0.926859	no	-1.42233	0.000407935	yes	-1.16231	0.000361682	yes
AT1G11000	0.639605	0.00802485	yes	0.0625477	0.855811	no	0.313405	0.324138	no
AT1G11020	-0.0673103	0.94064	no	0.109184	0.617267	no	0.152315	0.581013	no
AT1G11040	#NAME?	1	no	2.26368	1	no	1.93507	1	no
AT1G11050	0.555286	0.00144111	yes	-0.156956	0.447249	no	0.322228	0.127288	no
AT1G11060	-0.0796624	0.915067	no	-0.026961	0.920659	no	-0.0724599	0.830973	no
AT1G11070	-0.331895	1	no	-0.254776	1	no	-0.529571	1	no
AT1G11080	0.392912	0.122969	no	-0.392653	0.0709176	no	0.333044	0.190331	no
AT1G11090	-0.0345677	0.981195	no	-0.0387341	0.899784	no	0.0642263	0.879294	no
AT1G11100	-0.191662	0.865262	no	-0.404212	0.262779	no	-0.430394	0.329804	no
AT1G11110	-0.198685	1	no	0.136053	1	no	0.0144848	1	no
AT1G11112	-0.164998	0.920759	no	0.251799	0.54765	no	0.457051	0.306757	no
AT1G11120	-0.0453193	0.984096	no	0.439213	0.103231	no	0.596451	0.0414804	yes
AT1G11125	-0.109408	0.925249	no	0.501924	0.0368772	yes	0.445771	0.120592	no
AT1G11130	-0.15577	0.701247	no	-0.0780801	0.730674	no	0.122233	0.677317	no
AT1G11145	-0.92752	1	no	-1.23499	1	no	-0.100668	1	no
AT1G11160	0.0758907	0.949685	no	-0.0990039	0.729291	no	0.0425167	0.930434	no
AT1G11170	-0.0924751	0.94756	no	0.683803	0.00314123	yes	0.0144951	0.979813	no
AT1G11180	-0.22714	0.627459	no	-0.511921	0.017279	yes	-0.457597	0.0671498	no
AT1G11190	-0.30295	0.366643	no	-0.660364	0.00140971	yes	-0.80513	0.00103629	yes
AT1G11200	-0.139458	0.791562	no	0.00049774	0.996704	no	-0.0157534	0.971841	no
AT1G11210	-0.00451694	0.996558	no	-0.121087	0.569356	no	-0.300981	0.151213	no
AT1G11220	0.181637	0.837849	no	0.205944	0.504628	no	0.215202	0.607374	no
AT1G11230	0.971204	1	no	2.10737	1	no	1.01697	1	no
AT1G11240	0.104607	0.875887	no	0.225472	0.253521	no	0.101266	0.762881	no
AT1G11250	0.835089	1	no	-0.316203	1	no	0.578613	1	no
AT1G11260	0.474971	0.00416553	yes	-1.10358	0.000407935	yes	-0.394291	0.0318987	yes
AT1G11270	-0.0573365	0.950595	no	0.436386	0.00615651	yes	0.330664	0.09627	no
AT1G11280	0.0463588	0.967096	no	-0.239235	0.200346	no	-0.224442	0.3429	no
AT1G11290	-0.0972544	0.896585	no	-0.296102	0.113394	no	-0.00876709	0.981092	no
AT1G11300	-0.0069174	0.996558	no	0.558448	0.00172181	yes	0.379307	0.108075	no
AT1G11310	0.128727	0.780496	no	-0.679736	0.000407935	yes	-0.308194	0.128702	no
AT1G11320	-0.32671	0.35295	no	-0.408214	0.0744219	no	-0.305653	0.300361	no
AT1G11330	-0.157224	0.692685	no	-0.753573	0.000407935	yes	-0.686437	0.000361682	yes
AT1G11340	0.310852	0.424308	no	-1.93914	0.000407935	yes	-1.03372	0.000361682	yes
AT1G11350	-0.120362	0.817095	no	-0.406861	0.014542	yes	-0.384779	0.0508296	no
AT1G11360	-0.121875	0.814532	no	-0.0819573	0.717614	no	-0.155448	0.558896	no
AT1G11362	-0.0438669	1	no	-1.43943	1	no	#NAME?	1	no
AT1G11370	0.633223	1	no	#NAME?	1	no	#NAME?	1	no
AT1G11380	0.421078	0.147037	no	-0.189637	0.500096	no	-0.0223268	0.968551	no
AT1G11390	-0.084752	0.908995	no	0.0693263	0.763432	no	0.0654657	0.847458	no
AT1G11400	0.00589973	0.996558	no	-0.204337	0.384041	no	-0.242369	0.398344	no
AT1G11410	-0.183955	0.596398	no	-0.319012	0.0718392	no	-0.453909	0.0155465	yes
AT1G11420	-0.040793	0.984096	no	0.126287	0.702545	no	-0.0576653	0.918975	no
AT1G11430	-0.00519976	0.996558	no	-0.0822546	0.705751	no	0.146552	0.58882	no
AT1G11440	-0.246762	0.350691	no	-0.525548	0.00140971	yes	-0.0506355	0.888653	no
AT1G11450	0.1645	0.778466	no	-0.328757	0.135698	no	0.208974	0.497877	no
AT1G11460	0.104544	1	no	-2.06477	1	no	-2.33792	1	no
AT1G11470	0	1	no	inf	1	no	0	1	no
AT1G11475	0.107992	0.907821	no	0.00371582	0.994205	no	-0.152327	0.691098	no
AT1G11480	-0.0522321	0.957033	no	0.206934	0.249465	no	0.0670207	0.838167	no
AT1G11490	0.184525	1	no	-0.078474	1	no	-0.166004	1	no
AT1G11500	0.303027	0.873969	no	0.116251	0.880372	no	0.25608	0.785703	no
AT1G11510	0	1	no	0	1	no	0	1	no
AT1G11520	0	1	no	inf	1	no	0	1	no
AT1G11530	0.180133	0.732797	no	-0.481563	0.0217589	yes	-0.271397	0.337838	no
AT1G11540	0.253148	0.921532	no	0.361205	0.538433	no	0.549834	0.419927	no
AT1G11545	0.0207871	0.988206	no	-0.356751	0.0348539	yes	-0.322343	0.102168	no
AT1G11560	0.261462	1	no	-0.516544	1	no	-0.726779	1	no
AT1G11570	-0.272448	0.887973	no	-0.0568694	0.931403	no	0.0699804	0.950127	no
AT1G11572	-0.520275	1	no	-0.656263	1	no	#NAME?	1	no
AT1G11580	0.0346021	0.977281	no	-0.0840916	0.700451	no	0.0268079	0.94538	no
AT1G11590	-0.520221	1	no	0.0170221	1	no	0.256153	1	no
AT1G11593	#NAME?	1	no	#NAME?	1	no	-0.0725373	1	no
AT1G11600	-0.0293377	0.984096	no	0.756181	0.000407935	yes	0.534631	0.00403705	yes
AT1G11608	0.0625892	1	no	-0.516488	1	no	-0.201005	1	no
AT1G11610	0	1	no	0	1	no	inf	1	no
AT1G11620	inf	1	no	inf	1	no	inf	1	no
AT1G11630	-0.145843	0.788381	no	0.247033	0.206864	no	0.0339921	0.937157	no
AT1G11650	-0.0496883	0.965292	no	-0.0874553	0.696352	no	0.0429877	0.914549	no
AT1G11655	-0.188123	0.819462	no	-0.0850948	0.818155	no	0.15145	0.745202	no
AT1G11660	-0.0875086	0.8983	no	0.0983146	0.649349	no	0.0383872	0.918844	no
AT1G11670	0.133777	0.765838	no	-0.380977	0.0189711	yes	-0.0610814	0.853633	no
AT1G11680	0.0899824	0.888414	no	0.00132386	0.995491	no	0.0818937	0.806146	no
AT1G11684	inf	1	no	inf	1	no	inf	1	no
AT1G11690	2.03251	1	no	#NAME?	1	no	2.06284	1	no
AT1G11700	-0.650851	0.000493106	yes	-0.524537	0.0010915	yes	-0.674439	0.000361682	yes
AT1G11710	-0.0510615	0.979594	no	0.55274	0.0310948	yes	0.00138261	0.992699	no
AT1G11720	-0.0382143	0.975317	no	0.144186	0.486601	no	-0.0835245	0.803582	no
AT1G11730	0.0331196	1	no	0.38269	1	no	0.39661	1	no
AT1G11740	-0.175213	1	no	-0.800522	1	no	-1.30861	1	no
AT1G11750	0.234353	0.498952	no	0.0445308	0.879825	no	0.330785	0.161673	no
AT1G11755	0.0334977	0.993897	no	0.312722	0.505153	no	0.18991	0.808877	no
AT1G11760	0.188237	0.702568	no	0.0502099	0.867512	no	0.0257609	0.957375	no
AT1G11765	0	1	no	0	1	no	inf	1	no
AT1G11770	#NAME?	1	no	0.869478	1	no	1.16059	1	no
AT1G11780	-0.0446995	0.976296	no	-0.0914992	0.734187	no	-0.0814771	0.837504	no
AT1G11785	0.180547	1	no	2.10054	1	no	1.26729	1	no
AT1G11790	0.128669	0.788117	no	-0.131398	0.520741	no	0.155456	0.54757	no
AT1G11800	-0.0812015	0.922408	no	-0.577338	0.000407935	yes	-0.551537	0.00489419	yes
AT1G11810	inf	1	no	inf	1	no	inf	1	no
AT1G11820	-0.0937291	0.879286	no	-0.194677	0.295462	no	-0.0899663	0.777654	no
AT1G11840	-0.105177	0.849568	no	0.999347	0.000407935	yes	0.589157	0.000361682	yes
AT1G11850	0.583162	0.195203	no	-0.421606	0.313331	no	-0.5223	0.302789	no
AT1G11860	0.0499778	0.974136	no	-0.609555	0.000407935	yes	0.0245178	0.958514	no
AT1G11870	0.0896828	0.899685	no	0.147872	0.473435	no	0.407808	0.0298065	yes
AT1G11880	-0.166148	0.757089	no	-0.00796519	0.978591	no	-0.106028	0.776439	no
AT1G11890	0.160978	0.74779	no	0.0699646	0.790656	no	0.123859	0.719158	no
AT1G11900	-0.228829	0.933368	no	0.0295583	0.971116	no	0.01412	0.989683	no
AT1G11905	-0.0297783	0.984096	no	-0.123341	0.59571	no	-0.0921029	0.799144	no
AT1G11910	-0.0755627	0.922948	no	0.31187	0.0745475	no	0.173468	0.522803	no
AT1G11915	-0.0878051	0.966203	no	-0.545482	0.121298	no	-0.80626	0.0458082	yes
AT1G11920	1.22553	1	no	1.69644	1	no	2.02207	1	no
AT1G11925	0.698754	1	no	-1.54349	1	no	-1.69622	1	no
AT1G11930	0.0994435	0.912274	no	-0.22903	0.325058	no	-0.163623	0.626966	no
AT1G11940	-0.167621	0.803371	no	0.223299	0.353314	no	0.0915706	0.828602	no
AT1G11950	-0.0922319	0.937153	no	0.0974338	0.738999	no	-0.0955381	0.827822	no
AT1G11960	-0.0133339	0.994653	no	0.410665	0.0214182	yes	0.409986	0.0463345	yes
AT1G11970	-0.482421	1	no	#NAME?	1	no	#NAME?	1	no
AT1G11980	0	1	no	0	1	no	0	1	no
AT1G11990	-1.15694	1	no	0.845601	1	no	0.00424455	1	no
AT1G12000	0.252801	0.294689	no	0.113719	0.586348	no	0.0368059	0.923075	no
AT1G12010	0.21702	0.544912	no	-2.35184	0.000407935	yes	-0.989861	0.000361682	yes
AT1G12020	-0.00335151	0.996732	no	-0.27411	0.15626	no	-0.0276243	0.946846	no
AT1G12030	0.553104	1	no	1.43363	1	no	1.97134	0.0258375	yes
AT1G12040	-0.439191	0.111724	no	0.742427	0.000407935	yes	-0.111241	0.79351	no
AT1G12050	0.0709846	0.933051	no	0.243304	0.179906	no	0.242013	0.28068	no
AT1G12060	-0.110702	0.907361	no	-0.0150015	0.967528	no	0.0652383	0.887399	no
AT1G12064	-1.49189	1	no	0.809553	1	no	-0.212038	1	no
AT1G12070	-0.927663	1	no	-1.08918	1	no	-0.973934	1	no
AT1G12080	-0.0836456	0.908881	no	-1.15715	0.000407935	yes	-1.11258	0.000361682	yes
AT1G12090	-0.0217848	0.988833	no	-0.538802	0.00140971	yes	-0.141888	0.65165	no
AT1G12100	0.190988	0.93413	no	0.0820684	0.917486	no	-0.0858026	0.941149	no
AT1G12110	-0.460205	0.0159715	yes	-0.849912	0.000407935	yes	-0.555602	0.00432248	yes
AT1G12120	-0.061292	0.944697	no	-0.0975761	0.648111	no	0.043011	0.909541	no
AT1G12130	0.104958	1	no	-0.432512	1	no	-0.811716	1	no
AT1G12140	-0.174928	0.607973	no	-0.14917	0.450725	no	-0.102097	0.746019	no
AT1G12150	-0.216485	0.965752	no	-0.0540131	0.965765	no	-0.320191	0.832608	no
AT1G12160	0.103199	0.897858	no	0.0972563	0.703676	no	0.239408	0.37253	no
AT1G12170	inf	1	no	inf	1	no	0	1	no
AT1G12180	0	1	no	0	1	no	0	1	no
AT1G12190	inf	1	no	inf	1	no	inf	1	no
AT1G12200	-0.268214	0.275975	no	0.103533	0.634542	no	-0.107693	0.729456	no
AT1G12210	-0.0561791	0.975563	no	0.136959	0.655013	no	-0.406895	0.201475	no
AT1G12211	inf	1	no	inf	1	no	0	1	no
AT1G12220	-0.0105466	0.995405	no	0.374636	0.0395831	yes	0.118093	0.724483	no
AT1G12230	0.107599	0.85395	no	0.249195	0.166085	no	0.344565	0.0794695	no
AT1G12240	-0.100082	0.87574	no	-0.465919	0.00366265	yes	0.143323	0.622279	no
AT1G12244	0.179215	0.675526	no	-0.0763331	0.769972	no	0.329517	0.146272	no
AT1G12250	0.132424	0.767227	no	-0.320446	0.058113	no	0.132167	0.640571	no
AT1G12260	-0.160734	0.834625	no	-0.409626	0.0921318	no	-0.212812	0.564194	no
AT1G12270	0.0348279	0.977281	no	-0.0283628	0.913263	no	0.0935477	0.765309	no
AT1G12280	-0.256102	0.315666	no	-0.369889	0.0324825	yes	-0.390887	0.0432365	yes
AT1G12290	-0.00471799	0.996558	no	0.328287	0.122161	no	-0.0898649	0.830173	no
AT1G12300	-0.199568	0.696265	no	0.0768036	0.786101	no	-0.237334	0.429644	no
AT1G12310	-0.0716398	0.923651	no	-0.344597	0.0367257	yes	-0.07694	0.813087	no
AT1G12320	-0.0255085	0.988546	no	-0.811435	0.000407935	yes	-0.580112	0.0123965	yes
AT1G12330	-0.266064	0.280402	no	-0.0751644	0.74732	no	-0.0843315	0.800714	no
AT1G12340	1.05559	1	no	0.416346	1	no	0.213553	1	no
AT1G12350	0.106075	0.885455	no	0.057665	0.826531	no	-0.0994185	0.783811	no
AT1G12360	0.0928582	0.91671	no	0.00716397	0.983818	no	0.0339476	0.943457	no
AT1G12370	0.0596748	0.987812	no	-0.0276157	0.973145	no	-0.304831	0.754401	no
AT1G12380	-0.244434	0.348585	no	0.104035	0.625387	no	0.187374	0.441206	no
AT1G12390	0.213278	0.57582	no	-0.0829295	0.75157	no	0.0434801	0.920354	no
AT1G12400	0.0961748	0.925048	no	0.596645	0.00201729	yes	0.359433	0.163981	no
AT1G12410	0.0739101	0.927472	no	-0.055211	0.825467	no	0.229651	0.335355	no
AT1G12411	0	1	no	inf	1	no	0	1	no
AT1G12420	0.264362	0.445528	no	0.194072	0.399737	no	-0.252074	0.392673	no
AT1G12423	0	1	no	0	1	no	0	1	no
AT1G12430	0.0447263	0.971391	no	0.10876	0.626983	no	0.25339	0.265203	no
AT1G12440	0.135514	0.751125	no	-0.464845	0.00140971	yes	-0.0152394	0.969387	no
AT1G12450	0.0957358	0.898379	no	-0.331011	0.0860911	no	0.0777292	0.830778	no
AT1G12451	0	1	no	0	1	no	0	1	no
AT1G12460	-0.171695	0.634619	no	-0.44177	0.00729435	yes	-0.254864	0.243998	no
AT1G12470	-0.0576438	0.967039	no	0.0807572	0.784174	no	-0.0880853	0.830904	no
AT1G12480	-0.0367333	0.988206	no	-0.75665	0.044338	yes	-0.418734	0.31286	no
AT1G12490	1.61595	1	no	-1.64624	1	no	0.229604	1	no
AT1G12500	-0.0123978	0.994577	no	-0.751828	0.000407935	yes	-0.184665	0.449735	no
AT1G12520	0.267322	0.278131	no	-0.0696235	0.772912	no	0.130412	0.649784	no
AT1G12530	-0.0797367	0.944641	no	-0.170322	0.498913	no	-0.139713	0.708934	no
AT1G12540	#NAME?	1	no	0.072486	1	no	#NAME?	1	no
AT1G12550	-0.292748	0.29086	no	-0.115836	0.625912	no	-0.0263407	0.950644	no
AT1G12560	-0.286338	0.281819	no	-0.194997	0.34302	no	0.028137	0.946537	no
AT1G12570	-0.359728	0.418733	no	0.66841	0.00287119	yes	0.182991	0.670673	no
AT1G12580	0.211522	0.463737	no	0.0168551	0.949652	no	0.263662	0.227243	no
AT1G12600	0.261282	1	no	-0.375261	1	no	-0.303626	1	no
AT1G12610	#NAME?	1	no	1.90906	1	no	2.8037	1	no
AT1G12620	-0.362441	0.144089	no	-0.127265	0.595471	no	-0.237033	0.383412	no
AT1G12630	-1.09869	1	no	0.726501	0.304958	no	0.204519	0.861027	no
AT1G12640	-0.0999142	0.862471	no	-0.508415	0.0010915	yes	-0.280889	0.177284	no
AT1G12650	0.0666181	0.960112	no	0.00419908	0.986827	no	-0.118534	0.766517	no
AT1G12660	0	1	no	0	1	no	0	1	no
AT1G12663	1.27164	1	no	-0.0115668	1	no	#NAME?	1	no
AT1G12665	0	1	no	0	1	no	0	1	no
AT1G12672	-0.248476	1	no	3.83786	0.122161	no	3.48197	0.154286	no
AT1G12680	0.0636914	0.944697	no	-0.00626999	0.982486	no	0.00197269	0.994591	no
AT1G12700	-0.25239	0.589968	no	-0.180604	0.494039	no	-0.265932	0.411671	no
AT1G12710	0.0421666	0.97234	no	-0.232411	0.230181	no	-0.018148	0.96447	no
AT1G12730	0.0153964	0.994577	no	-0.455795	0.023063	yes	-0.532685	0.0167428	yes
AT1G12740	0.275153	0.325705	no	-0.715568	0.000407935	yes	-0.0544019	0.892931	no
AT1G12750	-0.0260947	0.984604	no	0.0295479	0.913257	no	0.256983	0.251996	no
AT1G12760	0.160459	0.665136	no	0.0635036	0.786962	no	-0.0125341	0.974895	no
AT1G12770	0.0524571	0.959215	no	0.294601	0.0822232	no	0.28759	0.173138	no
AT1G12775	-0.105646	0.958642	no	-0.345722	0.417673	no	-0.22344	0.738937	no
AT1G12780	0.322701	0.25163	no	-0.00324604	0.992066	no	0.387067	0.120466	no
AT1G12790	0.1487	0.900053	no	0.478565	0.0911808	no	0.578832	0.0638234	no
AT1G12800	-0.0791192	0.912174	no	-0.0655905	0.773919	no	0.231872	0.32308	no
AT1G12805	0.442218	0.724581	no	-1.44559	0.172175	no	-2.02932	0.0487464	yes
AT1G12810	-0.0949702	0.973159	no	-0.156821	0.774755	no	-0.116703	0.898057	no
AT1G12820	-0.104323	0.882603	no	-0.138335	0.550432	no	0.0977375	0.791375	no
AT1G12830	0.168533	0.744733	no	0.373219	0.0547964	no	0.337897	0.152708	no
AT1G12840	0.0109738	0.99469	no	0.0778627	0.724552	no	0.0568096	0.874852	no
AT1G12845	-0.148418	0.707965	no	0.724354	0.000407935	yes	0.764486	0.000361682	yes
AT1G12850	-0.0857254	0.9001	no	-0.180398	0.344267	no	-0.0647071	0.848667	no
AT1G12855	-0.093543	1	no	-1.11897	1	no	-0.0195113	1	no
AT1G12860	-0.0615214	0.945083	no	-0.279695	0.101811	no	0.112392	0.706556	no
AT1G12870	-0.525896	1	no	-0.884772	1	no	-1.7514	1	no
AT1G12880	0.806722	0.0028203	yes	0.373253	0.164172	no	0.379119	0.242708	no
AT1G12890	1.38603	1	no	1.85581	1	no	1.75457	1	no
AT1G12900	-0.110701	0.892222	no	-0.664269	0.000407935	yes	0.0306769	0.946537	no
AT1G12910	-0.0285925	0.981195	no	-0.117089	0.57296	no	0.0431523	0.905554	no
AT1G12920	0.0279365	0.98384	no	0.367365	0.0215889	yes	0.109003	0.71591	no
AT1G12930	-0.0745749	0.928924	no	0.0065319	0.981697	no	-0.116454	0.711392	no
AT1G12938	0	1	no	0	1	no	0	1	no
AT1G12940	1.1189	1	no	-2.55356	1	no	#NAME?	1	no
AT1G12950	-0.0592805	0.972671	no	-0.100434	0.758639	no	0.0868605	0.84988	no
AT1G12960	#NAME?	1	no	#NAME?	1	no	0.660488	1	no
AT1G12970	-0.059714	0.95169	no	-0.213991	0.261528	no	-0.141209	0.621053	no
AT1G12980	0.321689	1	no	1.1685	1	no	0.0636639	1	no
AT1G12990	0.00575775	0.996558	no	-0.319264	0.0693073	no	-0.0456726	0.905554	no
AT1G13000	0.050827	0.967306	no	-0.287938	0.150983	no	-0.261368	0.299735	no
AT1G13020	0.120493	0.860955	no	0.420277	0.0209196	yes	0.00501923	0.988575	no
AT1G13030	-0.0795286	0.94562	no	0.0907949	0.751935	no	-0.118622	0.773942	no
AT1G13040	0.216105	0.779705	no	0.0752661	0.849122	no	0.201471	0.653817	no
AT1G13050	-0.157024	0.860234	no	0.131012	0.678791	no	-0.207893	0.600442	no
AT1G13060	-0.0372084	0.976187	no	-0.00947954	0.972816	no	-0.0220265	0.955033	no
AT1G13080	-0.11406	0.829226	no	0.248543	0.173142	no	0.561504	0.00103629	yes
AT1G13090	-0.153387	0.688801	no	-0.222034	0.218361	no	-0.0336564	0.931807	no
AT1G13100	-0.135145	0.793093	no	-0.568718	0.000407935	yes	-0.311023	0.151827	no
AT1G13110	-0.163573	0.657376	no	-0.991226	0.000407935	yes	-0.501725	0.00602254	yes
AT1G13120	0.0602509	0.961529	no	0.0958281	0.705879	no	-0.052441	0.900916	no
AT1G13130	-0.209226	0.746119	no	0.141186	0.63595	no	0.0798689	0.868464	no
AT1G13140	-0.217578	0.856619	no	0.215756	0.598655	no	-0.208239	0.738937	no
AT1G13150	-0.345307	0.634087	no	-0.483325	0.18462	no	-0.564787	0.20696	no
AT1G13160	0.171578	0.863218	no	0.373034	0.281407	no	0.202762	0.697736	no
AT1G13170	-0.0219143	0.991387	no	0.231353	0.389258	no	0.162383	0.655773	no
AT1G13180	-0.035826	0.979891	no	0.012652	0.967816	no	-0.0216955	0.962317	no
AT1G13190	0.10735	0.879699	no	0.2077	0.33203	no	0.182771	0.524774	no
AT1G13195	-0.0455568	0.988245	no	0.083701	0.877056	no	-0.0188733	0.981092	no
AT1G13200	-1.28568	1	no	-3.18068	1	no	-0.442193	1	no
AT1G13210	0.299968	0.139129	no	-0.489457	0.00201729	yes	-0.31167	0.122066	no
AT1G13220	0.0636891	0.957733	no	0.385729	0.0431955	yes	0.0596318	0.888976	no
AT1G13230	-0.0412419	1	no	-0.616582	1	no	-1.08817	1	no
AT1G13245	0.496189	0.00327518	yes	-0.459717	0.00663991	yes	0.177192	0.48335	no
AT1G13250	-0.133947	0.770043	no	-0.316148	0.0628617	no	0.00587678	0.988054	no
AT1G13260	1.3674	0.000493106	yes	-2.36438	0.000407935	yes	-0.966624	0.000361682	yes
AT1G13270	0.0499921	0.963627	no	-0.257675	0.155992	no	0.11215	0.703604	no
AT1G13280	-0.163138	0.654368	no	0.374165	0.0209196	yes	0.322713	0.102676	no
AT1G13290	-0.974266	1	no	#NAME?	1	no	#NAME?	1	no
AT1G13300	0.252314	0.412593	no	-1.2693	0.000407935	yes	-0.703292	0.000361682	yes
AT1G13310	0.424895	1	no	-2.1033	1	no	-2.31046	1	no
AT1G13320	0.0942026	0.893516	no	0.0133068	0.961012	no	-0.0385887	0.922976	no
AT1G13330	0.240762	1	no	0.735263	0.437302	no	0.202559	1	no
AT1G13340	-0.199345	0.63612	no	0.131431	0.584043	no	0.215975	0.424543	no
AT1G13350	0.122117	0.86551	no	0.313267	0.128058	no	0.160395	0.617421	no
AT1G13360	-0.436621	0.00887749	yes	0.00412519	0.988088	no	-0.154298	0.563102	no
AT1G13370	0.0285359	0.995329	no	1.2095	0.0130208	yes	0.42819	0.552179	no
AT1G13380	0.080793	0.924097	no	0.281857	0.139695	no	0.242946	0.319059	no
AT1G13390	0.0616301	0.956125	no	0.203618	0.319154	no	0.0269984	0.948615	no
AT1G13400	1.21714	1	no	2.30192	1	no	2.21315	1	no
AT1G13410	0.229605	0.683621	no	0.530989	0.0203744	yes	0.15313	0.726974	no
AT1G13420	-0.280866	0.209018	no	-1.15006	0.000407935	yes	-0.805376	0.000361682	yes
AT1G13430	-0.0574739	0.977761	no	-0.278132	0.375983	no	0.283691	0.453177	no
AT1G13440	-0.246106	0.392552	no	0.341027	0.0609514	no	0.221672	0.405384	no
AT1G13450	-0.0567882	0.949685	no	-0.0906913	0.677419	no	-0.0338078	0.930081	no
AT1G13460	-0.349414	0.0684691	no	-0.292009	0.0891637	no	-0.331972	0.0934587	no
AT1G13470	0.668689	0.20354	no	-1.46705	0.0162834	yes	-4.26457	0.405058	no
AT1G13480	-0.335301	0.657376	no	-2.65745	0.000407935	yes	-2.48555	0.000361682	yes
AT1G13485	0	1	no	0	1	no	0	1	no
AT1G13490	-0.807559	1	no	-2.01488	1	no	-0.822373	1	no
AT1G13500	0.758372	1	no	-0.24241	1	no	-0.813675	1	no
AT1G13510	-0.152226	0.873134	no	-0.469376	0.0839268	no	-0.485775	0.125926	no
AT1G13520	-0.15528	0.874225	no	-0.632116	0.0187807	yes	-0.888351	0.0025763	yes
AT1G13530	0.259328	0.78216	no	-0.172894	0.708498	no	-0.235694	0.700863	no
AT1G13540	-0.410322	0.718756	no	-0.825018	0.125673	no	-0.916746	0.144624	no
AT1G13550	0.215556	0.906083	no	-1.01174	0.0672398	no	-1.0226	0.0969019	no
AT1G13560	0.157848	0.698211	no	-0.0125804	0.964949	no	0.0522947	0.887611	no
AT1G13570	0.0341951	0.981175	no	0.355528	0.0605828	no	0.349547	0.124208	no
AT1G13580	0.0255305	0.98775	no	-0.155545	0.511109	no	-0.0859991	0.830639	no
AT1G13590	0.361133	0.361863	no	1.2258	0.000407935	yes	0.768279	0.00403705	yes
AT1G13600	-0.13717	0.914586	no	0.165459	0.639084	no	-0.12137	0.831851	no
AT1G13605	0	1	no	0	1	no	0	1	no
AT1G13607	#NAME?	1	no	1.33806	1	no	-1.27701	1	no
AT1G13608	-1.62202	0.746869	no	0.326226	0.799584	no	0.349783	0.874085	no
AT1G13609	-0.237486	0.687558	no	1.24175	0.000407935	yes	1.20349	0.000361682	yes
AT1G13610	0.0599208	0.979594	no	-0.390971	0.274284	no	-0.0347583	0.96191	no
AT1G13620	0.353815	0.819434	no	0.285709	0.651331	no	0.704518	0.263774	no
AT1G13630	-0.138723	0.887879	no	0.100083	0.75947	no	-0.222727	0.557261	no
AT1G13635	-0.433661	0.148577	no	-0.640491	0.003399	yes	-0.757382	0.0025763	yes
AT1G13640	-0.135413	0.747623	no	-0.212775	0.241432	no	-0.0796777	0.807271	no
AT1G13650	-0.100848	0.890627	no	-1.68573	0.000407935	yes	-1.02637	0.000361682	yes
AT1G13670	0.156724	0.683961	no	-1.35688	0.000407935	yes	-0.478436	0.0103839	yes
AT1G13680	-0.0433994	1	no	0.971347	1	no	-0.273258	1	no
AT1G13690	0.0891381	0.917545	no	0.195341	0.373654	no	0.119057	0.768591	no
AT1G13700	0.674254	0.306488	no	0.736232	0.129635	no	1.19407	0.0450206	yes
AT1G13710	0.324813	0.359945	no	0.580842	0.00708971	yes	-0.282813	0.401689	no
AT1G13730	0.128348	0.803843	no	0.0501171	0.84555	no	0.159954	0.541278	no
AT1G13740	-0.0218543	0.992978	no	0.433587	0.072628	no	-0.130722	0.791029	no
AT1G13750	0.0372006	0.988206	no	-0.433791	0.223597	no	-0.185647	0.740571	no
AT1G13755	0	1	no	0	1	no	0	1	no
AT1G13760	0	1	no	0	1	no	0	1	no
AT1G13770	0.385337	0.161124	no	0.328658	0.13993	no	0.246454	0.425254	no
AT1G13780	-0.142114	0.843348	no	-0.21209	0.381364	no	0.0882266	0.827822	no
AT1G13790	0.22884	0.708689	no	-0.349453	0.21542	no	-0.11048	0.827279	no
AT1G13800	0.121904	0.947289	no	0.354643	0.329994	no	-0.0197051	0.979445	no
AT1G13810	0.0656589	0.967039	no	0.3515	0.131524	no	0.122465	0.780006	no
AT1G13820	0.0622572	0.947565	no	-0.365274	0.0428543	yes	0.135454	0.64792	no
AT1G13830	-0.239023	0.525496	no	-0.487659	0.0141606	yes	-0.313293	0.216767	no
AT1G13860	-0.243628	0.394519	no	0.213287	0.257694	no	0.0661168	0.848667	no
AT1G13870	0.0847052	0.919574	no	-0.0118943	0.96898	no	0.0867052	0.804016	no
AT1G13880	0.0308006	0.979812	no	-0.1747	0.361199	no	-0.0798194	0.806146	no
AT1G13890	inf	1	no	0	1	no	0	1	no
AT1G13900	-0.20986	0.468213	no	0.0305507	0.906065	no	-0.117904	0.687666	no
AT1G13910	-0.0605354	0.974903	no	-0.201638	0.522111	no	-0.306952	0.409289	no
AT1G13920	-0.415205	0.177971	no	-0.565802	0.0155226	yes	-1.09314	0.000361682	yes
AT1G13930	-0.284405	0.480256	no	-0.581476	0.00172181	yes	-0.754156	0.000361682	yes
AT1G13940	-0.157615	0.683098	no	0.258047	0.145332	no	0.154631	0.55184	no
AT1G13950	0.0646667	0.953948	no	-0.323274	0.10084	no	-0.343474	0.130653	no
AT1G13960	-0.0950468	0.881442	no	0.016535	0.95021	no	-0.032246	0.932029	no
AT1G13970	-0.325919	0.229329	no	-0.441433	0.0239607	yes	-0.140727	0.67473	no
AT1G13980	-0.227611	0.372426	no	0.231344	0.196371	no	0.0211985	0.957165	no
AT1G13990	-0.0870587	0.909486	no	0.154589	0.462853	no	-0.140969	0.639118	no
AT1G14000	-0.0282307	0.988206	no	-0.241655	0.367439	no	-0.149708	0.718537	no
AT1G14010	0.254305	0.607285	no	0.182729	0.537594	no	0.184522	0.651936	no
AT1G14020	-0.0504224	0.9841	no	0.0846838	0.861024	no	0.144744	0.833682	no
AT1G14030	-0.096661	0.900741	no	0.111762	0.649349	no	0.291563	0.242716	no
AT1G14040	0.00067637	0.998136	no	-0.318656	0.0905412	no	-0.189802	0.485256	no
AT1G14048	inf	1	no	0	1	no	0	1	no
AT1G14060	0.233278	0.480152	no	0.331334	0.0759095	no	0.174597	0.536253	no
AT1G14070	-0.327092	0.169745	no	-0.317275	0.0936503	no	-0.187895	0.486418	no
AT1G14080	0.00185442	0.998128	no	0.566922	0.0010915	yes	0.443791	0.0322947	yes
AT1G14100	-0.234295	1	no	2.47295	0.000407935	yes	2.32436	0.000361682	yes
AT1G14110	-1.78965	1	no	-0.641836	1	no	0.293565	1	no
AT1G14120	-0.445534	0.00761859	yes	-1.14729	0.000407935	yes	-0.898377	0.000361682	yes
AT1G14130	-0.395182	0.0711201	no	-0.119697	0.602461	no	-0.290264	0.219476	no
AT1G14140	-0.0705588	0.94064	no	-0.286403	0.132961	no	-0.0199848	0.962715	no
AT1G14150	-0.114917	0.838026	no	-0.83606	0.000407935	yes	-0.132581	0.651556	no
AT1G14160	-0.000782695	0.998576	no	-2.10029	0.390095	no	-1.53527	0.658037	no
AT1G14170	-0.220327	0.483629	no	-0.0839451	0.71838	no	-0.265779	0.242199	no
AT1G14180	-0.0297902	0.984096	no	-0.0278986	0.925332	no	0.263904	0.273434	no
AT1G14185	-0.11111	0.872982	no	-1.6663	0.000407935	yes	-1.14013	0.000361682	yes
AT1G14190	-0.385637	0.175926	no	-0.862441	0.000407935	yes	-0.664385	0.00346681	yes
AT1G14200	-0.201654	0.563634	no	-0.240487	0.209807	no	0.0324381	0.93463	no
AT1G14205	0.3512	0.896201	no	-0.275572	0.778324	no	-0.101693	0.947498	no
AT1G14210	0.0902362	0.907273	no	-0.280818	0.155813	no	-0.371478	0.0881663	no
AT1G14220	0.57539	0.226076	no	-1.26868	0.00818058	yes	-0.701472	0.15243	no
AT1G14225	inf	1	no	inf	1	no	0	1	no
AT1G14230	-0.27076	0.282784	no	0.279265	0.119946	no	0.206568	0.390124	no
AT1G14240	-0.209039	0.52818	no	-0.353472	0.0422244	yes	-0.316534	0.141045	no
AT1G14250	-0.0532017	0.963931	no	0.623804	0.000407935	yes	0.479186	0.00858027	yes
AT1G14260	0.0427577	0.994929	no	-0.746657	0.397827	no	-0.486338	0.71326	no
AT1G14270	0.110332	0.872655	no	-0.163294	0.46716	no	0.0629715	0.871431	no
AT1G14280	-0.248925	0.347603	no	-0.52312	0.00172181	yes	-0.118951	0.692254	no
AT1G14290	-0.0782449	0.914586	no	-0.486828	0.00259341	yes	-0.265334	0.211236	no
AT1G14300	-0.100633	0.929865	no	0.53678	0.0128281	yes	0.102644	0.820247	no
AT1G14310	0.138681	0.920623	no	0.0458404	0.920065	no	0.0481086	0.945642	no
AT1G14315	1.34055	1	no	2.5547	1	no	2.61523	1	no
AT1G14320	0.198208	0.526164	no	0.254897	0.157538	no	0.327335	0.12951	no
AT1G14330	0.03645	0.977281	no	-0.132079	0.547005	no	-0.0765673	0.826314	no
AT1G14340	-0.403521	0.0464638	yes	0.0435393	0.867868	no	-0.168611	0.535047	no
AT1G14345	0.00147919	0.998128	no	-1.0018	0.000407935	yes	-0.0847158	0.809142	no
AT1G14350	-0.168498	0.887092	no	-0.296301	0.439724	no	-0.441375	0.278918	no
AT1G14360	-0.143871	0.811165	no	-0.447748	0.0371791	yes	-0.401275	0.100617	no
AT1G14370	0.510125	0.260181	no	-0.331865	0.452314	no	-0.132254	0.860701	no
AT1G14380	-0.117589	0.868303	no	0.0789914	0.757601	no	0.0855261	0.818485	no
AT1G14390	-0.0930464	0.93782	no	-0.270029	0.29751	no	-0.310854	0.32955	no
AT1G14400	0.0763271	0.914586	no	-0.199264	0.273799	no	-0.129319	0.641846	no
AT1G14410	0.0707854	0.931479	no	0.034616	0.896156	no	0.228305	0.319098	no
AT1G14420	-0.226126	1	no	-1.93441	1	no	#NAME?	1	no
AT1G14430	0.0929225	0.912942	no	-1.55208	0.000407935	yes	-0.609765	0.00317482	yes
AT1G14440	0.0592635	0.956125	no	0.472978	0.00663991	yes	0.452944	0.0172051	yes
AT1G14450	0.327847	0.0872125	no	0.310152	0.0661986	no	0.0759429	0.815754	no
AT1G14455	-0.489908	0.803843	no	0.866353	0.116882	no	0.215865	0.833461	no
AT1G14460	-0.0737605	0.922948	no	-0.0330415	0.897364	no	-0.0177583	0.964037	no
AT1G14470	0.0997316	0.948331	no	0.29635	0.326603	no	0.078847	0.896003	no
AT1G14480	0.359063	0.319959	no	0.391262	0.101179	no	0.33684	0.268889	no
AT1G14490	-0.33637	0.837849	no	1.11294	0.0111882	yes	0.364793	0.604294	no
AT1G14500	0.0478775	1	no	-0.170109	1	no	0.462506	1	no
AT1G14510	0.219799	0.433349	no	-0.0108001	0.968482	no	0.0648326	0.846563	no
AT1G14520	0.390034	0.275975	no	0.717776	0.00172181	yes	0.240321	0.525066	no
AT1G14530	0.199895	0.676932	no	0.0180072	0.956828	no	-0.0150595	0.976576	no
AT1G14540	0.383969	0.400157	no	0.406437	0.165	no	0.100996	0.864392	no
AT1G14549	0	1	no	0	1	no	0	1	no
AT1G14550	-0.058375	1	no	1.20498	0.0508428	no	0.615763	1	no
AT1G14560	-0.0443741	0.975118	no	0.0253496	0.93216	no	-0.0360484	0.932313	no
AT1G14570	0.0683522	0.929878	no	0.0982017	0.651134	no	0.0501954	0.88633	no
AT1G14580	-0.168248	0.696265	no	0.220658	0.254744	no	0.0170984	0.968073	no
AT1G14590	-0.0757955	0.937196	no	-0.162406	0.466902	no	-0.0875291	0.809418	no
AT1G14600	0.0141297	0.995405	no	-0.592732	0.0364217	yes	-0.0275313	0.965174	no
AT1G14610	0.0491353	0.960528	no	0.199209	0.2781	no	0.0680776	0.835727	no
AT1G14620	0.197439	0.595048	no	0.208599	0.305231	no	0.105444	0.758448	no
AT1G14630	0.226766	0.791562	no	0.449463	0.133442	no	0.248883	0.595203	no
AT1G14640	-0.338192	0.324232	no	-0.441494	0.051546	no	-0.636947	0.0101286	yes
AT1G14642	inf	1	no	inf	0.0191275	yes	inf	1	no
AT1G14650	-0.0369516	0.975118	no	0.217958	0.231789	no	0.0717531	0.8314	no
AT1G14660	-0.0003366	0.997933	no	0.0671998	0.840799	no	-0.152334	0.717567	no
AT1G14670	-0.0203041	0.988546	no	0.131883	0.511069	no	0.0733227	0.827857	no
AT1G14680	0.178313	0.914419	no	0.0605602	0.915751	no	-0.244668	0.72814	no
AT1G14685	0.232275	0.401377	no	0.263301	0.141906	no	0.207745	0.395039	no
AT1G14686	-0.885111	0.464213	no	-1.14577	0.144523	no	-1.27092	0.204459	no
AT1G14687	-0.218175	0.706876	no	0.120243	0.687205	no	0.272874	0.405384	no
AT1G14688	#NAME?	1	no	1.31544	1	no	#NAME?	1	no
AT1G14690	0.057234	0.952459	no	0.0699432	0.765374	no	0.0655088	0.847446	no
AT1G14700	-0.148712	0.744354	no	-0.410118	0.0205582	yes	-0.160385	0.562009	no
AT1G14710	-0.0258913	0.984096	no	0.119375	0.559537	no	0.146612	0.578776	no
AT1G14720	0.141339	0.735535	no	-0.0287195	0.913868	no	0.138883	0.611051	no
AT1G14730	0.0718726	0.93782	no	-0.374856	0.045865	yes	-0.415567	0.0458082	yes
AT1G14740	0.050571	0.960295	no	-0.104395	0.621271	no	0.168779	0.514898	no
AT1G14750	0.272887	0.61195	no	0.42076	0.102471	no	0.257334	0.502904	no
AT1G14755	0	1	no	inf	1	no	0	1	no
AT1G14760	-0.110496	1	no	2.44032	0.0962322	no	0.865959	1	no
AT1G14770	0.132973	0.870472	no	0.419203	0.0496092	yes	0.243758	0.426559	no
AT1G14780	0.0206087	0.995329	no	-0.373533	0.3935	no	-0.132709	0.854122	no
AT1G14790	-0.317124	0.231086	no	-0.54896	0.00287119	yes	-0.662052	0.000361682	yes
AT1G14800	0.470307	1	no	0.850688	1	no	0.697692	1	no
AT1G14810	0.0609968	0.941188	no	-0.216811	0.224647	no	-0.00360727	0.991496	no
AT1G14820	0.0790607	0.928781	no	0.315477	0.102281	no	0.197307	0.46199	no
AT1G14830	0.0751959	0.920389	no	0.177085	0.342829	no	0.0677356	0.839573	no
AT1G14840	-0.034659	0.978649	no	0.157724	0.432351	no	0.0489298	0.897924	no
AT1G14850	0.00802333	0.995405	no	0.452012	0.003399	yes	0.0801806	0.806255	no
AT1G14860	-0.0956211	0.912274	no	0.280655	0.174087	no	0.179381	0.552569	no
AT1G14870	0.140307	0.760852	no	-0.174538	0.373452	no	-0.788288	0.000361682	yes
AT1G14880	-0.263829	0.699423	no	-6.67445	0.429905	no	-7.5142	0.331926	no
AT1G14890	0.0255411	0.984155	no	-0.251811	0.165	no	-0.0992223	0.761039	no
AT1G14900	0.113837	0.82301	no	0.177396	0.358713	no	0.16397	0.523346	no
AT1G14910	-0.101234	0.871297	no	-0.179789	0.348799	no	-0.0821295	0.800353	no
AT1G14920	0.0470332	0.965752	no	0.258521	0.144428	no	-0.0279308	0.943001	no
AT1G14930	-1.13773	1	no	-1.95132	1	no	#NAME?	1	no
AT1G14940	#NAME?	1	no	#NAME?	1	no	#NAME?	1	no
AT1G14950	inf	1	no	inf	1	no	0	1	no
AT1G14960	-0.105235	0.854067	no	-1.44627	0.000407935	yes	-1.05758	0.000361682	yes
AT1G14970	0.0436126	0.980306	no	0.701595	0.000407935	yes	0.454534	0.0887832	no
AT1G14980	0.243906	0.309289	no	0.0873964	0.691417	no	0.241771	0.271809	no
AT1G14990	0.0594565	0.961534	no	0.266076	0.18264	no	0.212612	0.442354	no
AT1G15000	-0.0587961	0.949685	no	-0.0479984	0.844674	no	0.239466	0.274296	no
AT1G15010	0.843554	0.0127872	yes	1.41364	0.000407935	yes	1.79572	0.000361682	yes
AT1G15015	-0.0599749	1	no	-3.49367	1	no	-1.57242	1	no
AT1G15020	0.142002	0.793178	no	0.370378	0.044338	yes	0.338684	0.124064	no
AT1G15030	-0.240083	0.405702	no	-0.265725	0.170225	no	-0.0463144	0.909274	no
AT1G15040	0.462737	0.778851	no	1.20585	0.0295753	yes	1.08509	0.104633	no
AT1G15045	0	1	no	0	1	no	inf	1	no
AT1G15050	0.214326	1	no	1.67727	1	no	1.09145	1	no
AT1G15060	-0.163872	0.644678	no	-0.317672	0.0650459	no	-0.159298	0.529854	no
AT1G15080	0.0540985	0.976187	no	0.316502	0.209622	no	0.344335	0.260441	no
AT1G15100	-0.237186	0.348585	no	0.116267	0.578052	no	0.0996649	0.746907	no
AT1G15110	0.16281	0.765888	no	0.0176545	0.954666	no	-0.00914911	0.983314	no
AT1G15120	-0.0349674	0.978649	no	-0.0650328	0.786919	no	-0.155102	0.569593	no
AT1G15125	0.821322	0.000493106	yes	-4.33408	0.000407935	yes	-3.11865	0.000361682	yes
AT1G15130	-0.14802	0.70362	no	0.0640399	0.784575	no	-0.0533756	0.882212	no
AT1G15140	-0.00188584	0.997933	no	-0.688872	0.000407935	yes	-0.0701278	0.833444	no
AT1G15150	-0.20613	1	no	1.14653	0.00417227	yes	0.597639	0.215377	no
AT1G15160	0.0400886	0.980998	no	0.045872	0.890077	no	0.0654584	0.890779	no
AT1G15165	-0.321465	0.285157	no	-0.696166	0.000407935	yes	-0.484541	0.0344545	yes
AT1G15170	0.0416822	0.976187	no	-0.451468	0.0132121	yes	-0.210987	0.44294	no
AT1G15180	0.0113592	0.994929	no	0.0357532	0.894415	no	0.261566	0.228182	no
AT1G15190	0.679226	1	no	0.839841	1	no	-0.0133846	1	no
AT1G15200	0.175705	0.811862	no	0.170268	0.564829	no	0.1572	0.711392	no
AT1G15210	0.00594278	0.996457	no	-0.143159	0.473435	no	-0.397168	0.0331369	yes
AT1G15215	0.0636292	0.977037	no	0.294495	0.366668	no	0.114157	0.847794	no
AT1G15220	0.0561068	0.977037	no	0.119286	0.731657	no	0.20675	0.606888	no
AT1G15230	0.0141175	0.99468	no	0.560702	0.00259341	yes	0.199157	0.470476	no
AT1G15240	0.00281381	0.996732	no	0.193605	0.301277	no	0.0152554	0.969276	no
AT1G15250	-0.00619404	0.997099	no	0.068896	0.851709	no	0.0737073	0.888047	no
AT1G15260	-0.220156	0.410164	no	-0.375897	0.021942	yes	-0.324374	0.0921946	no
AT1G15270	0.0717558	0.926912	no	-0.0092945	0.97315	no	-0.0714266	0.835893	no
AT1G15280	0.0358254	0.977037	no	0.1104	0.606287	no	-0.0484652	0.896197	no
AT1G15290	0.230361	0.380767	no	0.468641	0.00259341	yes	0.389921	0.0420311	yes
AT1G15310	-0.0666584	0.975252	no	0.61202	0.020009	yes	-0.315839	0.449471	no
AT1G15320	1.27734	1	no	2.20488	1	no	1.81057	1	no
AT1G15330	0.671363	0.254212	no	0.517664	0.270471	no	0.00219706	0.982295	no
AT1G15340	0.0526311	0.965752	no	0.199089	0.336283	no	-0.299832	0.202332	no
AT1G15350	0.0556885	0.961312	no	-0.187753	0.373074	no	-0.344652	0.111188	no
AT1G15360	-1.74216	1	no	0.39853	1	no	-0.320082	1	no
AT1G15370	0.0339936	0.978802	no	0.04915	0.844988	no	0.0379575	0.922388	no
AT1G15380	-0.0494122	0.963517	no	-0.579968	0.000407935	yes	-0.332427	0.102974	no
AT1G15385	0.455031	0.489058	no	0.150057	0.765374	no	-0.180856	0.813476	no
AT1G15390	0.0492272	0.986447	no	-0.0290324	0.957462	no	0.366244	0.416253	no
AT1G15400	-0.028548	0.987068	no	-0.316065	0.156836	no	-0.319069	0.258578	no
AT1G15410	-0.119238	0.865018	no	0.168814	0.455012	no	0.114718	0.741914	no
AT1G15415	0.313767	0.930212	no	0.652515	0.482064	no	0.372902	0.800513	no
AT1G15420	0.155242	0.773413	no	0.283891	0.154886	no	0.292534	0.232513	no
AT1G15430	0.170289	0.673319	no	0.160057	0.446085	no	0.30419	0.15809	no
AT1G15440	0.0312035	0.980357	no	0.293732	0.0912781	no	0.0827663	0.807271	no
AT1G15460	-0.374777	0.431365	no	0.206738	0.503733	no	0.220199	0.595827	no
AT1G15470	0.0880393	0.918567	no	0.103443	0.675262	no	0.122448	0.719187	no
AT1G15480	0.225905	0.516816	no	0.264992	0.186589	no	0.0807139	0.828265	no
AT1G15490	-0.0115731	0.99469	no	0.0899669	0.696892	no	0.148241	0.594331	no
AT1G15500	-0.0346256	0.978802	no	0.075389	0.74528	no	-0.0568269	0.880469	no
AT1G15510	-0.0645547	0.957033	no	0.267059	0.194427	no	0.114601	0.744997	no
AT1G15520	-0.0931059	0.929415	no	-0.157159	0.559537	no	-0.0198831	0.969276	no
AT1G15530	-0.0554205	0.959949	no	-0.211023	0.280904	no	-0.196876	0.445819	no
AT1G15540	0.177678	0.707657	no	-5.04773	0.000407935	yes	-2.38497	0.000361682	yes
AT1G15550	-0.0372589	0.979594	no	-0.356431	0.0720835	no	-0.163187	0.590452	no
AT1G15570	0.091344	0.916583	no	0.22419	0.295505	no	0.478784	0.0213649	yes
AT1G15580	-0.0571496	0.988206	no	-0.490594	0.312001	no	-0.537665	0.359091	no
AT1G15590	0	1	no	0	1	no	0	1	no
AT1G15600	0	1	no	0	1	no	inf	1	no
AT1G15610	0.282029	1	no	#NAME?	1	no	0.168303	1	no
AT1G15620	-0.335819	1	no	-0.580722	1	no	0.0425434	1	no
AT1G15630	0.757498	0.439387	no	0.939797	0.0869321	no	1.02914	0.0897357	no
AT1G15640	-0.21936	0.891436	no	-0.268446	0.589275	no	0.309781	0.615856	no
AT1G15660	0.208501	0.583877	no	0.355789	0.0671183	no	0.232865	0.376114	no
AT1G15670	0.354067	0.0833394	no	0.17476	0.375248	no	0.683354	0.000361682	yes
AT1G15680	#NAME?	1	no	#NAME?	1	no	0.715104	1	no
AT1G15690	-0.0157759	0.99469	no	-0.396256	0.0371791	yes	-0.0262254	0.958514	no
AT1G15700	0.0474429	0.996732	no	0.0134539	0.992856	no	0.181334	0.971107	no
AT1G15710	-0.0710021	0.926043	no	-0.0476757	0.842664	no	0.130315	0.636176	no
AT1G15720	-0.0271641	0.994929	no	0.297205	0.559252	no	0.187586	0.82614	no
AT1G15730	0.232839	0.544272	no	0.0694717	0.815389	no	0.324998	0.198062	no
AT1G15740	0.343074	0.639445	no	0.27166	0.518861	no	0.345543	0.507202	no
AT1G15750	-0.00569081	0.996558	no	-0.0290621	0.928781	no	0.108832	0.777324	no
AT1G15757	0	1	no	0	1	no	0	1	no
AT1G15760	-0.00969585	0.995502	no	0.48349	0.0440401	yes	0.325517	0.328286	no
AT1G15770	-2.72569	1	no	-0.00402378	1	no	0.0193319	1	no
AT1G15772	-0.121074	1	no	0.653627	0.233305	no	-0.528306	1	no
AT1G15780	-0.124856	0.789712	no	0.143455	0.464183	no	-0.121615	0.665609	no
AT1G15790	0.0909705	0.965292	no	0.68153	0.014337	yes	0.132724	0.823906	no
AT1G15800	0.190839	0.654491	no	0.272009	0.171887	no	0.410091	0.053124	no
AT1G15810	0.0742574	0.993761	no	0.106094	0.93941	no	0.194223	0.914829	no
AT1G15820	-0.286394	0.407458	no	-0.124859	0.603745	no	-0.161324	0.628583	no
AT1G15825	#NAME?	1	no	-0.864156	1	no	#NAME?	1	no
AT1G15830	inf	1	no	inf	1	no	inf	1	no
AT1G15840	2.46771	1	no	2.65319	1	no	2.68132	1	no
AT1G15850	0	1	no	0	1	no	0	1	no
AT1G15860	0.0686543	0.945083	no	-0.0295938	0.9168	no	0.016908	0.969218	no
AT1G15870	-0.0622674	0.976187	no	0.168557	0.627271	no	-0.111059	0.843603	no
AT1G15880	0.25431	0.332246	no	0.0994157	0.663319	no	0.0882361	0.784569	no
AT1G15885	0.223591	0.605421	no	-0.250437	0.283492	no	0.124219	0.742772	no
AT1G15890	0.333354	0.228945	no	-0.51751	0.0133957	yes	-0.139509	0.701236	no
AT1G15900	0.81421	0.527872	no	0.741487	0.286547	no	1.05114	0.241038	no
AT1G15910	0.0688284	0.941596	no	0.372567	0.0368772	yes	0.301008	0.170112	no
AT1G15920	-0.132614	0.785345	no	0.0237544	0.930635	no	0.0134917	0.974923	no
AT1G15930	0.215986	0.428519	no	0.226188	0.204315	no	0.220075	0.331926	no
AT1G15940	0.0441122	0.970544	no	0.318051	0.0719557	no	0.0784789	0.812693	no
AT1G15950	-0.0919526	0.948331	no	0.0586095	0.877884	no	0.00677498	0.989659	no
AT1G15960	-0.0137901	0.994929	no	-0.0882172	0.784666	no	-0.0433522	0.935297	no
AT1G15970	-0.0883906	0.899685	no	0.0609091	0.797874	no	0.12022	0.688682	no
AT1G15980	-0.0447751	0.968302	no	-0.576175	0.000407935	yes	0.00187454	0.995181	no
AT1G15990	0.113076	0.991237	no	-0.0546922	0.814404	no	0.114638	0.979925	no
AT1G16000	0.262806	0.317555	no	0.311122	0.0813651	no	0.314969	0.134111	no
AT1G16010	-0.0770266	0.915705	no	-0.0141761	0.959163	no	-0.0593505	0.861365	no
AT1G16020	-0.082571	0.91671	no	-0.0838779	0.726917	no	-0.0811662	0.813049	no
AT1G16022	-0.249764	0.964246	no	-1.7098	0.312358	no	-1.34296	0.337748	no
AT1G16025	-0.122931	0.965202	no	-0.501296	0.312188	no	-0.382131	0.562722	no
AT1G16030	-0.221703	0.660763	no	0.604614	0.00140971	yes	0.165832	0.640571	no
AT1G16040	0.217958	0.638813	no	0.200653	0.40642	no	0.0359357	0.941814	no
AT1G16060	-0.0911829	0.907549	no	-0.0664734	0.792916	no	-0.211433	0.413602	no
AT1G16070	0.0512103	0.977189	no	0.481899	0.0410143	yes	0.191293	0.622279	no
AT1G16080	0.001783	0.997933	no	-0.568621	0.000407935	yes	-0.0279889	0.943457	no
AT1G16090	-0.205873	0.738228	no	-0.212264	0.444741	no	-0.284066	0.392046	no
AT1G16110	0.983957	0.000493106	yes	0.102613	0.756861	no	0.290202	0.411149	no
AT1G16120	-0.315163	0.495934	no	-0.419101	0.104422	no	-0.501093	0.0913384	no
AT1G16130	0.671868	0.000493106	yes	0.240901	0.28774	no	0.763801	0.000361682	yes
AT1G16150	0.130368	0.882939	no	-0.493677	0.0438868	yes	-0.139827	0.748882	no
AT1G16160	0.229986	1	no	-0.80833	1	no	-0.166121	1	no
AT1G16170	0.0979523	0.879773	no	-0.760497	0.000407935	yes	-0.244546	0.280364	no
AT1G16180	0.0161132	0.991412	no	-0.0342302	0.894085	no	-0.00981771	0.979493	no
AT1G16190	0.505665	0.0131732	yes	0.51404	0.00541474	yes	0.510553	0.0098794	yes
AT1G16210	0.056823	0.950791	no	0.315315	0.0614469	no	0.200033	0.403752	no
AT1G16220	-0.0614293	0.970401	no	-0.0241267	0.949652	no	-0.122661	0.784547	no
AT1G16225	0.619309	1	no	0.242149	1	no	0.99903	1	no
AT1G16230	0.939763	1	no	-0.268655	1	no	0.403663	1	no
AT1G16240	0.0626376	0.942552	no	0.0474673	0.84707	no	0.058966	0.86541	no
AT1G16250	0.0413912	0.975252	no	0.194921	0.331281	no	0.24535	0.2893	no
AT1G16260	-0.17355	0.619769	no	-1.4439	0.000407935	yes	-0.90601	0.000361682	yes
AT1G16270	-0.0509534	0.96077	no	0.260905	0.131725	no	0.116062	0.687526	no
AT1G16280	0.156795	0.834307	no	0.251624	0.323743	no	0.133378	0.754725	no
AT1G16290	inf	1	no	inf	1	no	0	1	no
AT1G16300	0.330239	0.225465	no	0.838343	0.000407935	yes	0.382796	0.102676	no
AT1G16310	-0.229902	0.509669	no	-0.117953	0.618072	no	-0.231772	0.382688	no
AT1G16320	-0.171428	0.612254	no	-0.610979	0.000407935	yes	-0.258804	0.229056	no
AT1G16330	0.140246	1	no	-0.0101602	1	no	0.0453551	1	no
AT1G16340	-0.0944843	0.945083	no	0.0233217	0.951029	no	-0.00441288	0.994483	no
AT1G16350	0.072251	0.92403	no	0.508578	0.000763223	yes	0.283267	0.184283	no
AT1G16360	0.233678	1	no	-0.939486	1	no	-0.359399	1	no
AT1G16370	-0.0163686	0.994577	no	-1.41797	0.000407935	yes	-1.50242	0.000361682	yes
AT1G16380	1.27949	1	no	1.49236	1	no	#NAME?	1	no
AT1G16390	-0.215421	0.595048	no	-2.34294	0.000407935	yes	-2.08389	0.000361682	yes
AT1G16400	-0.393318	0.0317694	yes	-1.59477	0.000407935	yes	-1.07443	0.000361682	yes
AT1G16410	-0.555275	0.000493106	yes	0.404207	0.020737	yes	-0.0644425	0.861027	no
AT1G16420	0.0741663	1	no	-0.103007	1	no	-0.279408	1	no
AT1G16430	0.258236	0.72763	no	0.398688	0.186194	no	0.39194	0.297812	no
AT1G16440	-0.347785	0.447107	no	-0.781607	0.00366265	yes	-0.441169	0.19631	no
AT1G16445	0.790213	0.105133	no	0.510142	0.228021	no	0.0957737	0.916207	no
AT1G16460	-0.00924109	0.995405	no	0.110178	0.622128	no	0.0726446	0.833066	no
AT1G16470	-0.0690364	0.952675	no	-0.00763736	0.980811	no	-0.00863497	0.9825	no
AT1G16480	-0.282144	0.60633	no	0.122157	0.70923	no	-0.363615	0.293808	no
AT1G16490	-0.198878	0.778466	no	-0.441877	0.0862318	no	-0.0552749	0.920612	no
AT1G16500	-0.551205	0.00547905	yes	-0.316869	0.105533	no	-0.646068	0.00166761	yes
AT1G16510	-0.60072	0.0131732	yes	0.776343	0.000407935	yes	0.0219752	0.965695	no
AT1G16515	0.143505	0.957733	no	1.42643	0.000763223	yes	0.159075	0.854738	no
AT1G16520	0.0372683	0.979594	no	0.425155	0.0157116	yes	0.33395	0.114847	no
AT1G16530	0.0510348	0.974903	no	-0.0901815	0.757007	no	-0.0516917	0.911748	no
AT1G16540	0.111174	0.885586	no	0.185395	0.414646	no	-0.0154606	0.975385	no
AT1G16560	-0.0297481	0.981378	no	0.104198	0.637054	no	0.120089	0.687925	no
AT1G16570	0.0162394	0.996558	no	0.0670625	0.950183	no	-0.094378	0.949744	no
AT1G16590	0.141394	0.885455	no	0.26673	0.341869	no	0.264022	0.468323	no
AT1G16610	0.258967	0.311803	no	0.305984	0.0877817	no	0.149925	0.583395	no
AT1G16630	0.046934	0.969469	no	0.209071	0.284084	no	0.278851	0.216103	no
AT1G16640	0.504907	0.41629	no	-0.13217	0.809319	no	0.281175	0.651556	no
AT1G16650	0.353392	0.334213	no	0.0282617	0.94155	no	-0.0648581	0.903074	no
AT1G16670	0.165669	0.700821	no	-0.478278	0.00639438	yes	-0.34783	0.111625	no
AT1G16680	-0.0348185	0.979594	no	0.0491262	0.850618	no	-0.0371363	0.92856	no
AT1G16690	-0.135878	0.837645	no	-0.0335224	0.912352	no	0.031693	0.943457	no
AT1G16700	0.0556597	0.958642	no	0.274677	0.129484	no	0.207793	0.390711	no
AT1G16705	-0.0890399	1	no	0.53542	1	no	-0.382047	1	no
AT1G16710	0.0376344	0.97542	no	0.379748	0.0212694	yes	0.111502	0.707867	no
AT1G16720	-0.0350996	0.977091	no	-1.1377	0.000407935	yes	-0.545084	0.00135913	yes
AT1G16730	-0.277782	0.977425	no	0.653516	0.565423	no	0.237654	0.918906	no
AT1G16740	0.206871	0.504713	no	0.354369	0.0354472	yes	0.268181	0.214144	no
AT1G16750	-0.322229	0.239493	no	0.244266	0.230997	no	0.143224	0.644459	no
AT1G16760	0	1	no	0	1	no	inf	1	no
AT1G16770	-0.177625	0.961534	no	-0.227423	0.764001	no	-0.150379	0.894703	no
AT1G16780	0.0332303	0.984096	no	0.427878	0.0288514	yes	0.235268	0.410658	no
AT1G16790	0.0221149	0.988546	no	0.242363	0.219064	no	0.36204	0.0858768	no
AT1G16800	0.0703786	0.941596	no	0.308126	0.104089	no	-0.025043	0.954534	no
AT1G16810	-0.0121734	0.99469	no	-0.120506	0.588718	no	-0.0512653	0.893981	no
AT1G16820	-0.016486	0.996558	no	-0.101345	0.909244	no	-0.0363252	0.977692	no
AT1G16825	-0.0319357	0.988206	no	0.00487577	0.99333	no	-0.225471	0.560672	no
AT1G16830	-0.565033	0.353684	no	0.329016	0.422745	no	-0.213535	0.758497	no
AT1G16840	-0.0631033	0.941188	no	0.0105419	0.970248	no	0.0850312	0.793223	no
AT1G16850	-0.399527	0.242812	no	2.141	0.000407935	yes	0.511416	0.0383247	yes
AT1G16858	-0.0673558	0.931516	no	-0.0602903	0.794967	no	-0.0900574	0.774608	no
AT1G16870	-0.00289426	0.996732	no	0.236167	0.203752	no	0.264331	0.229357	no
AT1G16880	0.0277628	0.985048	no	-0.602995	0.000407935	yes	-0.0404612	0.924328	no
AT1G16890	0.228475	0.945379	no	0.0197986	0.9825	no	0.0425893	0.977692	no
AT1G16900	0.031904	0.980659	no	0.17938	0.371445	no	0.0585457	0.877857	no
AT1G16905	0.853383	0.0105689	yes	0.627223	0.0497365	yes	0.497705	0.228332	no
AT1G16910	1.32654	1	no	-0.29595	1	no	0.277821	1	no
AT1G16916	0.176891	0.8054	no	-0.0202721	0.960602	no	0.153041	0.705476	no
AT1G16920	0.0886516	0.8983	no	0.34481	0.0419196	yes	0.337273	0.0965946	no
AT1G16930	-0.0829772	0.944641	no	-0.41694	0.0676144	no	-0.267899	0.389145	no
AT1G16940	#NAME?	1	no	-0.488481	1	no	#NAME?	1	no
AT1G16950	0	1	no	0	1	no	0	1	no
AT1G16960	0.19176	0.858453	no	-1.03988	0.00947789	yes	-0.57864	0.13993	no
AT1G16970	0.18456	0.810195	no	0.0589345	0.870212	no	-0.00105905	0.997238	no
AT1G16980	1.46883	1	no	-0.611662	1	no	0.921234	1	no
AT1G17000	-1.22245	1	no	-0.196066	1	no	-0.0433935	1	no
AT1G17010	inf	1	no	0	1	no	inf	1	no
AT1G17020	-0.571924	0.00972654	yes	0.348629	0.0695786	no	-0.360885	0.127855	no
AT1G17030	-0.303706	0.6041	no	-0.3261	0.283933	no	-0.161337	0.742435	no
AT1G17040	-0.103408	0.906758	no	0.139205	0.575564	no	0.128961	0.718215	no
AT1G17050	-0.0620943	0.946038	no	-0.187056	0.332293	no	0.0962847	0.765548	no
AT1G17060	-0.198955	0.607695	no	0.257257	0.181597	no	-0.402302	0.062963	no
AT1G17070	0.0677074	0.988206	no	0.83196	0.13611	no	0.138266	0.921784	no
AT1G17080	0.0761637	0.924852	no	-0.121591	0.608133	no	-0.00528724	0.988973	no
AT1G17090	0.248639	0.346141	no	0.667935	0.000407935	yes	0.75659	0.000361682	yes
AT1G17100	-0.133897	0.813396	no	-0.224748	0.273982	no	0.17121	0.581741	no
AT1G17110	0.0691708	0.985471	no	0.229027	0.716216	no	0.127794	0.915106	no
AT1G17120	-0.142181	0.731004	no	-0.533557	0.000407935	yes	-0.375692	0.0471325	yes
AT1G17130	-0.105645	0.91671	no	-0.0836063	0.791897	no	-0.00175429	0.995797	no
AT1G17140	-0.242809	0.817297	no	0.462444	0.140733	no	0.248916	0.603283	no
AT1G17145	0.04058	0.977425	no	0.106358	0.659794	no	0.166257	0.570978	no
AT1G17147	-0.0125628	0.995306	no	-1.62089	0.000407935	yes	-0.94851	0.000361682	yes
AT1G17150	2.02884	1	no	1.40044	1	no	0.677476	1	no
AT1G17160	-0.174093	0.644736	no	-0.171609	0.392572	no	-0.180347	0.47253	no
AT1G17170	-0.466229	0.00719645	yes	-0.0934563	0.665281	no	-0.709244	0.000361682	yes
AT1G17180	-0.546438	0.00144111	yes	0.190698	0.332032	no	-0.560356	0.00287442	yes
AT1G17190	0.0832985	0.905252	no	-0.753837	0.000407935	yes	-0.714978	0.000361682	yes
AT1G17200	-0.079996	0.912274	no	-0.455984	0.00517298	yes	-0.33262	0.0989634	no
AT1G17210	0.0255887	0.984096	no	0.3015	0.0761102	no	0.207556	0.371619	no
AT1G17220	-0.0554921	0.955603	no	-0.225008	0.227833	no	-0.0736016	0.831158	no
AT1G17230	-0.111735	0.850563	no	0.0831838	0.7155	no	-0.165944	0.534686	no
AT1G17235	-0.144044	0.954001	no	0.0631175	0.91403	no	0.255458	0.713845	no
AT1G17240	-0.258626	0.701856	no	-0.106735	0.774245	no	-0.267844	0.530405	no
AT1G17250	-0.156175	0.827865	no	0.121329	0.667374	no	0.187441	0.58648	no
AT1G17260	0.0436724	1	no	0.170522	1	no	0.0461513	1	no
AT1G17270	-0.110476	0.879048	no	-0.225474	0.285063	no	-0.0734988	0.845619	no
AT1G17280	-0.0269475	0.984096	no	-0.0785727	0.73735	no	-0.233156	0.319059	no
AT1G17285	0.34668	0.404296	no	0.0166953	0.96831	no	-0.0992542	0.848667	no
AT1G17290	0.262487	0.236631	no	0.377066	0.020009	yes	0.415552	0.0220562	yes
AT1G17300	0.0482495	0.984096	no	-2.22473	0.000407935	yes	-1.57232	0.000361682	yes
AT1G17310	0.234918	0.943503	no	-1.11939	0.3227	no	-1.68613	1	no
AT1G17330	0.101475	0.931719	no	-0.449575	0.0800084	no	-0.38399	0.224429	no
AT1G17340	0.0330641	0.978983	no	-0.257117	0.165427	no	-0.0741542	0.830639	no
AT1G17345	0.232624	0.909959	no	-0.271365	0.682768	no	0.611594	0.315367	no
AT1G17350	-0.071404	0.961534	no	0.100044	0.750035	no	0.0166012	0.976576	no
AT1G17360	-0.0218104	0.98775	no	0.143525	0.466849	no	0.497562	0.00135913	yes
AT1G17370	0.0737495	0.922405	no	0.163606	0.397682	no	0.207485	0.378234	no
AT1G17380	0.498816	0.114315	no	1.62894	0.000407935	yes	2.33016	0.000361682	yes
AT1G17400	-0.634065	1	no	-1.11013	1	no	-0.848733	1	no
AT1G17410	0.0491179	0.976187	no	-0.0990986	0.730934	no	0.271604	0.342573	no
AT1G17420	0.346548	0.0925871	no	-0.363703	0.0367257	yes	0.55445	0.00197414	yes
AT1G17430	-0.134495	0.918567	no	-0.915221	0.00797221	yes	-0.60669	0.0931601	no
AT1G17440	-0.0853056	0.929158	no	0.033101	0.912122	no	-0.0829677	0.833068	no
AT1G17450	-0.100837	0.868303	no	0.129916	0.524287	no	-0.186003	0.457795	no
AT1G17455	0.0811075	0.927472	no	-0.28421	0.164065	no	-0.255956	0.329965	no
AT1G17460	-0.241444	0.50834	no	-0.529915	0.00708971	yes	-0.625272	0.00403705	yes
AT1G17470	-0.0284573	0.982828	no	0.319863	0.0638289	no	0.263692	0.235082	no
AT1G17480	-0.0759568	0.954361	no	0.593241	0.00140971	yes	0.439148	0.0684692	no
AT1G17490	-0.125728	0.824947	no	0.305681	0.0905412	no	0.220777	0.366328	no
AT1G17500	-0.00163969	0.997933	no	0.419169	0.00797221	yes	0.149909	0.566178	no
AT1G17510	0.0492326	0.971113	no	0.338548	0.0767563	no	0.149295	0.63249	no
AT1G17520	0.145576	0.802441	no	0.104205	0.678335	no	0.0568682	0.891604	no
AT1G17530	0.196133	0.619682	no	0.805162	0.000407935	yes	0.295796	0.219913	no
AT1G17540	0.244454	1	no	-0.527628	1	no	-1.19546	1	no
AT1G17545	0	1	no	inf	1	no	0	1	no
AT1G17550	-0.146832	0.717867	no	0.157055	0.415877	no	-0.0748253	0.819866	no
AT1G17560	-0.0147148	0.994577	no	-0.46574	0.0215889	yes	-0.343026	0.178567	no
AT1G17580	0.00420919	0.996558	no	0.174691	0.391298	no	0.0500785	0.899933	no
AT1G17590	-0.301261	0.262846	no	0.148289	0.504588	no	-0.0204947	0.964288	no
AT1G17600	0.513917	0.00634549	yes	-1.04313	0.000407935	yes	-0.550286	0.0081643	yes
AT1G17610	0.0695791	0.946083	no	-1.69408	0.000407935	yes	-1.04484	0.000361682	yes
AT1G17615	0.799	1	no	2.41308	1	no	1.44971	1	no
AT1G17620	-0.148483	0.70616	no	-0.342985	0.0353129	yes	-0.0526287	0.882238	no
AT1G17630	-0.245913	0.673319	no	0.346075	0.172258	no	0.293239	0.390554	no
AT1G17640	0.0802143	0.974903	no	0.0957921	0.851202	no	-0.05053	0.947498	no
AT1G17650	0.117266	0.853997	no	-0.0343745	0.90554	no	0.378819	0.0677342	no
AT1G17665	-0.172736	0.658084	no	-0.394561	0.0249022	yes	-0.397379	0.0461626	yes
AT1G17680	0.135877	0.871291	no	0.526659	0.0109743	yes	0.0324738	0.949744	no
AT1G17690	0.204929	0.613737	no	0.241413	0.243091	no	0.135751	0.677383	no
AT1G17700	-0.362296	0.459163	no	-0.664536	0.0209196	yes	-0.411664	0.263731	no
AT1G17710	0.119254	0.955462	no	-1.12099	0.021942	yes	-2.14082	0.00935959	yes
AT1G17720	0.0388942	0.974216	no	-0.156203	0.410835	no	-0.170743	0.490456	no
AT1G17730	-0.0315405	0.979594	no	-0.12068	0.562281	no	0.0372721	0.921815	no
AT1G17744	0	1	no	0	1	no	0	1	no
AT1G17745	-0.243525	0.33605	no	0.482227	0.00140971	yes	-0.246386	0.265751	no
AT1G17750	-0.158726	0.88863	no	0.213193	0.522072	no	0.188213	0.686096	no
AT1G17760	0.0500501	0.976187	no	-0.0712783	0.838172	no	-0.00613511	0.988973	no
AT1G17770	0	1	no	0	1	no	0	1	no
AT1G17780	-0.306401	0.247647	no	-0.213115	0.313847	no	-0.300732	0.196776	no
AT1G17790	-0.0387985	0.977189	no	0.0122113	0.967542	no	0.171323	0.520439	no
AT1G17800	0	1	no	inf	1	no	0	1	no
AT1G17810	-0.06633	1	no	0.91553	1	no	-0.697888	1	no
AT1G17820	-0.175102	0.643462	no	0.0110481	0.969304	no	0.00944399	0.979984	no
AT1G17830	-0.0700421	0.966678	no	1.78062	0.000407935	yes	1.13898	0.000361682	yes
AT1G17840	-0.153628	0.78531	no	0.0601848	0.832241	no	0.0323793	0.946638	no
AT1G17850	0.0887983	0.965114	no	-0.0831696	0.863707	no	0.0778786	0.914549	no
AT1G17860	-0.145445	0.754013	no	-0.282334	0.12034	no	-0.188192	0.467697	no
AT1G17870	-0.603305	0.929158	no	-0.219098	0.900257	no	-0.630119	0.791559	no
AT1G17880	0.0582626	0.947289	no	0.162928	0.392803	no	0.209745	0.370997	no
AT1G17890	-0.0305546	0.980188	no	0.0264701	0.920861	no	0.0542004	0.875094	no
AT1G17910	inf	1	no	inf	1	no	inf	1	no
AT1G17920	0.300151	0.49167	no	0.620885	0.00566501	yes	0.435768	0.119354	no
AT1G17930	-0.162039	0.778516	no	0.152229	0.515973	no	0.0146212	0.975099	no
AT1G17940	-0.22111	0.630814	no	0.226291	0.308883	no	-0.422528	0.0917918	no
AT1G17950	-0.49683	0.112758	no	-0.157993	0.611436	no	-0.148039	0.741914	no
AT1G17960	-0.165587	1	no	-0.525492	0.182448	no	-0.905515	0.0403418	yes
AT1G17970	-0.0911559	0.899685	no	-0.282306	0.13611	no	-0.0635252	0.858747	no
AT1G17980	0.0239984	0.985431	no	0.101536	0.64845	no	0.103082	0.744997	no
AT1G17990	0.682035	0.184709	no	0.8379	0.0310948	yes	0.872645	0.0494933	yes
AT1G18000	0.431605	0.168415	no	-0.197697	0.507172	no	0.303555	0.35895	no
AT1G18010	0.816041	1	no	-0.472914	1	no	-0.933457	1	no
AT1G18020	0.762756	1	no	2.05014	1	no	#NAME?	1	no
AT1G18030	0.453803	0.205043	no	-0.0111995	0.980584	no	0.201003	0.710644	no
AT1G18040	-0.0407406	0.984096	no	-0.168044	0.593982	no	-0.0443302	0.945028	no
AT1G18050	-0.511227	1	no	-1.37947	1	no	-0.902407	1	no
AT1G18060	-0.0347402	0.977281	no	-0.272559	0.118277	no	0.0206606	0.958584	no
AT1G18070	0.317765	0.1207	no	0.291648	0.0897776	no	0.385549	0.043023	yes
AT1G18080	0.156294	0.743807	no	0.298055	0.112524	no	0.296181	0.218755	no
AT1G18090	0.0388707	0.988546	no	-0.19207	0.672964	no	-0.120856	0.866994	no
AT1G18100	-0.218918	0.757939	no	0.666288	0.00392803	yes	0.506808	0.0598618	no
AT1G18130	-1.64597	1	no	0.385373	1	no	-1.65574	1	no
AT1G18140	-0.305286	0.202839	no	-0.303711	0.10084	no	-0.376475	0.0693878	no
AT1G18150	-0.0364216	0.977189	no	0.0793654	0.733255	no	-0.131897	0.646825	no
AT1G18160	-0.122895	0.803843	no	-0.0726494	0.748828	no	-0.105318	0.727294	no
AT1G18170	0.0756756	0.918567	no	-0.579599	0.000407935	yes	-0.14296	0.594547	no
AT1G18180	0.186396	0.968713	no	-0.571321	0.590955	no	-0.0343879	0.984209	no
AT1G18190	-0.14062	0.811095	no	0.120781	0.605906	no	0.0617346	0.878977	no
AT1G18200	0.091399	0.988206	no	0.366516	0.710534	no	0.52082	0.689936	no
AT1G18210	0.039892	0.974608	no	0.288223	0.0988096	no	0.367915	0.0553402	no
AT1G18220	0	1	no	0	1	no	0	1	no
AT1G18250	-0.0384772	0.97542	no	0.138765	0.489117	no	0.193831	0.4248	no
AT1G18260	-0.0557687	0.954275	no	0.195384	0.294965	no	-0.170855	0.49553	no
AT1G18265	-0.358913	0.10981	no	-0.446339	0.0124352	yes	-0.28384	0.225013	no
AT1G18270	0.220864	0.434525	no	-0.0246144	0.928781	no	0.00457105	0.989659	no
AT1G18280	-0.00954388	1	no	-0.745155	1	no	-2.36091	1	no
AT1G18290	0.0864507	0.957033	no	-0.745955	0.00840113	yes	-0.613812	0.0615644	no
AT1G18300	1.43123	0.000493106	yes	0.58266	0.00230874	yes	1.40781	0.000361682	yes
AT1G18310	0.030359	1	no	-0.695965	1	no	-0.500616	1	no
AT1G18320	0.313994	0.778516	no	0.125538	0.826802	no	0.223289	0.759844	no
AT1G18330	-0.167195	0.742622	no	-1.01542	0.000407935	yes	-0.912861	0.000361682	yes
AT1G18335	-0.249564	0.699423	no	0.0189344	0.960713	no	0.0721513	0.897973	no
AT1G18340	-0.00869769	0.996443	no	0.00215236	0.995545	no	0.0293547	0.950127	no
AT1G18350	-0.0971271	1	no	-1.95553	1	no	-0.142354	1	no
AT1G18360	-0.326354	0.152323	no	0.151162	0.466902	no	-0.0132748	0.976004	no
AT1G18370	-0.0411066	0.975252	no	0.176651	0.375833	no	0.344496	0.0940708	no
AT1G18390	-0.067339	0.935333	no	-0.801797	0.000407935	yes	-0.578281	0.00103629	yes
AT1G18400	0.334832	0.329066	no	-0.670086	0.00314123	yes	-0.133598	0.755244	no
AT1G18410	0.0880215	1	no	0.436554	1	no	-0.619051	1	no
AT1G18420	-0.133634	0.821349	no	0.215002	0.304146	no	0.120405	0.717757	no
AT1G18440	-0.0617959	0.95752	no	-0.256134	0.217167	no	0.00534302	0.988575	no
AT1G18450	-0.042611	0.978649	no	0.313979	0.132226	no	0.223113	0.436188	no
AT1G18460	-0.0636711	0.939264	no	-0.0853906	0.698383	no	0.0753459	0.818895	no
AT1G18470	0.173264	0.634087	no	-0.176388	0.36714	no	0.00946174	0.980088	no
AT1G18480	0.117326	0.839249	no	0.149852	0.475727	no	0.128702	0.667066	no
AT1G18485	0.00664111	0.996558	no	0.193486	0.365105	no	0.222285	0.402871	no
AT1G18486	0	1	no	inf	1	no	0	1	no
AT1G18490	0.19693	0.606537	no	-0.134735	0.559537	no	0.0344989	0.935625	no
AT1G18500	0.0127554	0.994577	no	-0.0413578	0.865824	no	-0.0281401	0.942071	no
AT1G18510	#NAME?	1	no	#NAME?	1	no	#NAME?	1	no
AT1G18520	inf	1	no	inf	1	no	inf	1	no
AT1G18530	-0.241308	0.958642	no	-0.602262	0.558326	no	-1.14152	0.286349	no
AT1G18540	0.21721	0.439559	no	0.37806	0.0223066	yes	0.487444	0.00712195	yes
AT1G18550	-0.191397	0.696265	no	0.0349711	0.910377	no	0.0472423	0.915444	no
AT1G18560	-0.258945	0.460245	no	0.0426964	0.881548	no	-0.196405	0.511163	no
AT1G18570	1.11669	0.000493106	yes	-0.32657	0.10487	no	0.265538	0.281031	no
AT1G18580	-0.10121	0.861492	no	-0.123775	0.546825	no	-0.000590321	0.9974	no
AT1G18590	-0.518222	0.000493106	yes	0.111794	0.600496	no	-0.00941066	0.979925	no
AT1G18600	-0.00336037	0.996732	no	0.246683	0.200179	no	0.289127	0.18849	no
AT1G18610	-0.113032	0.877381	no	-0.145039	0.534523	no	0.090564	0.807271	no
AT1G18620	0.0321255	0.979594	no	-0.052174	0.827798	no	0.277487	0.186012	no
AT1G18630	-0.0571331	0.991301	no	-0.14858	0.838954	no	-0.289522	0.777844	no
AT1G18640	0.00218391	0.998128	no	-0.227463	0.319886	no	-0.0820797	0.841299	no
AT1G18650	-0.0173235	0.991301	no	-0.396422	0.0261475	yes	-0.0715768	0.837719	no
AT1G18660	-0.0616891	0.945318	no	-0.34154	0.0419196	yes	-0.216338	0.343778	no
AT1G18670	0.0503934	0.970317	no	0.638633	0.000407935	yes	0.211746	0.460116	no
AT1G18680	-0.037937	0.984096	no	0.142709	0.627465	no	0.307383	0.317131	no
AT1G18690	-0.0143872	0.994577	no	0.0885227	0.720922	no	-0.0722566	0.847458	no
AT1G18700	0.0849502	0.90192	no	0.0272607	0.9168	no	0.154962	0.54505	no
AT1G18710	-0.611408	0.022424	yes	3.08193	0.000407935	yes	3.07262	0.000361682	yes
AT1G18720	-0.0808353	0.911662	no	-0.0273429	0.917727	no	0.106095	0.745022	no
AT1G18730	0.101482	0.862471	no	-0.30497	0.0797671	no	0.0761443	0.821631	no
AT1G18740	0.19259	0.556272	no	0.0540449	0.828587	no	0.779169	0.000361682	yes
AT1G18750	0.0632643	0.965845	no	-0.324488	0.171514	no	-0.25196	0.430977	no
AT1G18760	0	1	no	0	1	no	0	1	no
AT1G18770	0	1	no	0	1	no	0	1	no
AT1G18773	0.095933	0.945083	no	-0.336204	0.239739	no	0.114103	0.820247	no
AT1G18780	inf	1	no	0	1	no	0	1	no
AT1G18790	#NAME?	1	no	0.387972	1	no	#NAME?	1	no
AT1G18800	0.255261	0.45293	no	0.283375	0.169787	no	-0.0580068	0.894202	no
AT1G18810	-0.24727	0.484076	no	-0.0204985	0.944661	no	0.186697	0.51421	no
AT1G18830	-0.521357	1	no	-0.560712	1	no	-1.44449	1	no
AT1G18835	-0.395719	0.97077	no	1.29326	0.276727	no	0.54552	0.773596	no
AT1G18840	-0.191467	0.568139	no	0.31724	0.0638289	no	0.032917	0.932438	no
AT1G18850	-0.148031	0.76065	no	-0.139213	0.522227	no	-0.157523	0.583395	no
AT1G18860	-0.2547	0.603282	no	0.0384349	0.917371	no	-0.0295774	0.956329	no
AT1G18870	-0.288783	0.259425	no	-2.24923	0.000407935	yes	-2.47795	0.000361682	yes
AT1G18871	-1.00792	1	no	#NAME?	1	no	#NAME?	1	no
AT1G18880	-0.0107848	0.996386	no	-0.597898	0.0446511	yes	-0.595758	0.0729558	no
AT1G18890	-0.0404392	0.980659	no	-0.115004	0.682157	no	-0.127959	0.746603	no
AT1G18900	-0.129299	0.862471	no	0.0687473	0.829672	no	-0.0278119	0.956007	no
AT1G18910	-0.124636	0.918625	no	0.159984	0.670913	no	0.120774	0.828532	no
AT1G18940	-0.386002	0.394795	no	0.350154	0.197216	no	0.07579	0.894006	no
AT1G18950	-0.0608282	0.944697	no	0.039311	0.874504	no	-0.00679325	0.984809	no
AT1G18960	0.396999	1	no	-0.573608	1	no	-0.943479	1	no
AT1G18970	-0.426548	0.0171227	yes	-1.07122	0.000407935	yes	-1.41351	0.000361682	yes
AT1G18980	-0.387783	0.0354379	yes	-0.416575	0.00967109	yes	-0.556871	0.00103629	yes
AT1G18990	1.02484	0.0653389	no	-0.501722	1	no	-0.324452	1	no
AT1G19000	-0.0574032	0.954361	no	-0.327796	0.0607226	no	0.0168026	0.968864	no
AT1G19010	-0.0798551	0.946222	no	-0.172855	0.505842	no	-0.190975	0.574307	no
AT1G19020	0.289285	0.381444	no	-1.11216	0.000407935	yes	-0.845223	0.00103629	yes
AT1G19025	0.0164255	0.994662	no	-0.0241013	0.950398	no	-0.185767	0.650617	no
AT1G19040	-0.116048	1	no	-0.0631359	1	no	0.228097	1	no
AT1G19050	0.469503	0.0302887	yes	-0.189085	0.42525	no	-0.115404	0.762247	no
AT1G19060	0	1	no	inf	1	no	0	1	no
AT1G19070	2.55708	1	no	3.9884	0.548707	no	3.27613	0.698376	no
AT1G19080	-0.00928192	0.996542	no	0.215581	0.397496	no	0.162835	0.668503	no
AT1G19086	0.768156	1	no	-0.517283	1	no	-0.224028	1	no
AT1G19090	0.399161	1	no	-0.973255	1	no	-2.28188	1	no
AT1G19100	-0.262299	0.4164	no	0.00169051	0.996339	no	-0.0860465	0.818521	no
AT1G19110	-0.0704424	0.925218	no	-0.241716	0.170308	no	-0.0655163	0.844442	no
AT1G19115	1.72488	1	no	1.58037	1	no	-0.0121211	1	no
AT1G19120	0.0306759	0.992983	no	0.0107832	0.984872	no	0.0414344	0.96191	no
AT1G19130	0.0538194	0.967039	no	0.295771	0.151277	no	0.26915	0.302539	no
AT1G19140	0.0711103	0.929647	no	0.189819	0.316861	no	0.200275	0.416091	no
AT1G19150	-0.0159418	0.991717	no	-0.666701	0.000407935	yes	-0.0747304	0.831232	no
AT1G19160	-0.81652	1	no	-0.562515	1	no	-1.28334	1	no
AT1G19170	0.0629159	0.949207	no	0.214279	0.28002	no	0.120966	0.70185	no
AT1G19180	0.169396	0.637109	no	0.258292	0.147166	no	0.929829	0.000361682	yes
AT1G19190	0.118482	0.892365	no	0.0233532	0.945926	no	-0.356676	0.213055	no
AT1G19200	0.113942	0.959949	no	0.0792504	0.88038	no	0.156998	0.825466	no
AT1G19210	0.210628	0.942916	no	1.08884	0.043465	yes	1.3525	0.0184027	yes
AT1G19220	-0.162678	0.688641	no	-0.301541	0.0905412	no	-0.174994	0.502894	no
AT1G19230	-0.229373	0.696265	no	0.0407636	0.909067	no	-0.123499	0.779776	no
AT1G19240	0.142561	0.90474	no	-0.0658403	0.874993	no	-0.174009	0.742435	no
AT1G19250	0.491976	1	no	0.6539	0.0933096	no	1.0128	0.0148452	yes
AT1G19260	-0.420814	0.498952	no	-0.892038	0.0147259	yes	-1.17126	0.00375351	yes
AT1G19270	0.138741	0.793724	no	-0.210919	0.306668	no	-0.22805	0.377709	no
AT1G19290	-0.0662559	0.957733	no	0.641272	0.000763223	yes	0.297708	0.250204	no
AT1G19300	-0.177969	0.669569	no	0.276505	0.13987	no	0.374609	0.0672483	no
AT1G19310	0.0263143	0.98492	no	0.0610654	0.812626	no	0.0552832	0.886017	no
AT1G19320	0.993832	1	no	-0.486969	1	no	-2.18509	1	no
AT1G19330	0.0679233	0.941596	no	-0.0918296	0.703369	no	0.180511	0.496062	no
AT1G19340	0.25902	0.563292	no	-0.674202	0.00287119	yes	-0.389641	0.186914	no
AT1G19350	-0.0351174	0.977037	no	-0.797723	0.000407935	yes	-0.0885464	0.788171	no
AT1G19360	-0.0676606	0.929158	no	-0.148351	0.446667	no	-0.135668	0.622279	no
AT1G19370	-0.0816723	0.905082	no	-0.280993	0.102031	no	-0.18681	0.441902	no
AT1G19380	1.80952	0.000493106	yes	0.615956	0.0124352	yes	1.52195	0.000361682	yes
AT1G19390	-0.264547	1	no	-2.71066	1	no	-0.906791	1	no
AT1G19394	0.0153229	0.996558	no	0.380618	0.477745	no	0.16458	0.825892	no
AT1G19396	-0.596873	0.624113	no	0.147417	0.824911	no	-0.435846	0.47827	no
AT1G19397	-0.120969	0.978617	no	0.214544	0.768988	no	-0.137625	0.901393	no
AT1G19400	-0.124271	0.794513	no	-0.197074	0.299233	no	0.121178	0.679243	no
AT1G19410	0.887726	1	no	0.978504	1	no	1.37058	1	no
AT1G19430	-0.0596585	0.952204	no	0.229482	0.220068	no	0.08308	0.807107	no
AT1G19440	-0.121376	0.803843	no	0.0766138	0.73198	no	0.0610279	0.859933	no
AT1G19450	0.503905	0.00504932	yes	-0.0791576	0.734858	no	0.510267	0.00403705	yes
AT1G19460	0	1	no	inf	1	no	0	1	no
AT1G19470	1.72277	1	no	#NAME?	1	no	#NAME?	1	no
AT1G19480	-0.090395	0.908065	no	0.0390412	0.889246	no	0.033683	0.934555	no
AT1G19485	-0.114186	0.871441	no	-0.0163778	0.956759	no	-0.11858	0.72471	no
AT1G19490	0.169514	0.861775	no	1.06592	0.000407935	yes	0.518408	0.0880116	no
AT1G19500	0	1	no	0	1	no	inf	1	no
AT1G19510	0.976215	0.000493106	yes	-1.57247	0.000407935	no	-0.00833803	0.984809	no
AT1G19520	0.0817345	0.905818	no	0.396516	0.0166934	yes	0.251192	0.251768	no
AT1G19530	0.209554	0.892312	no	0.0871031	0.880445	no	0.343103	0.5514	no
AT1G19540	0.175797	0.828904	no	0.507967	0.0383448	yes	0.490275	0.0812245	no
AT1G19550	-0.761232	1	no	0.780385	1	no	0.636386	1	no
AT1G19570	-0.375738	0.0766758	no	0.82731	0.000407935	yes	0.3859	0.0745826	no
AT1G19580	0.0328049	0.979594	no	0.133778	0.518861	no	0.16848	0.513153	no
AT1G19600	0.0265653	0.9841	no	0.281697	0.114605	no	0.297682	0.154913	no
AT1G19610	1.76811	0.113854	no	2.14064	0.0354472	yes	0.63007	0.601356	no
AT1G19620	0.405571	0.519902	no	-0.277608	0.535865	no	-0.567554	0.248447	no
AT1G19630	-0.82307	0.0354379	yes	1.17388	0.000407935	yes	0.248986	0.606076	no
AT1G19640	0.361733	0.603419	no	0.320275	0.402461	no	0.764886	0.0284785	yes
AT1G19650	-0.170274	0.696265	no	0.144294	0.517598	no	0.13817	0.648052	no
AT1G19660	0.116245	0.815595	no	-0.254515	0.149747	no	-0.292473	0.153294	no
AT1G19670	-0.312508	0.122969	no	-0.32217	0.0534021	no	0.265156	0.213347	no
AT1G19680	0.00683818	0.996558	no	0.282505	0.189783	no	0.315707	0.222149	no
AT1G19690	-0.0676374	0.979825	no	0.597605	0.062491	no	0.508318	0.243998	no
AT1G19700	-0.24128	0.324848	no	-0.473555	0.00201729	yes	-0.305972	0.122211	no
AT1G19710	-0.103318	0.93782	no	-0.0708636	0.856349	no	0.000960711	0.998367	no
AT1G19715	0.0658893	0.959215	no	0.218113	0.370032	no	0.182273	0.61821	no
AT1G19720	-0.0396511	0.973185	no	0.129994	0.53437	no	0.120095	0.675379	no
AT1G19730	0.104745	0.920389	no	0.450404	0.0466779	yes	0.246246	0.450417	no
AT1G19740	-0.075026	0.920389	no	-0.640314	0.000407935	yes	-0.129303	0.651413	no
AT1G19750	-0.0526164	1	no	-0.687895	1	no	-1.51361	1	no
AT1G19770	0.697996	0.000493106	yes	-0.921714	0.000407935	yes	-0.137255	0.623451	no
AT1G19780	1.3195	1	no	0.0408397	1	no	0.13584	1	no
AT1G19790	0.366029	1	no	0.798754	0.0499991	yes	0.594247	1	no
AT1G19800	-0.0584585	0.950804	no	0.0932665	0.667185	no	0.290006	0.167101	no
AT1G19830	-0.161294	0.93782	no	1.4212	0.000407935	yes	0.357369	0.526069	no
AT1G19835	-0.110137	0.838536	no	0.2245	0.213713	no	0.209312	0.384813	no
AT1G19840	-0.440246	0.61736	no	0.499862	0.218115	no	0.347416	0.546543	no
AT1G19850	-0.0554371	0.957033	no	0.442889	0.00708971	yes	0.224048	0.339111	no
AT1G19860	-0.050625	0.961534	no	-0.379716	0.0210792	yes	-0.129704	0.643142	no
AT1G19870	-0.0716414	0.924143	no	-0.141144	0.46945	no	-0.169372	0.510285	no
[truncated: 25,373 more rows]
