# Supplementary material for: Ethylene induced plant stress tolerance by Enterobacter sp. SA187 is mediated by 2‐keto‐4‐methylthiobutyric acid production
Source: PLoS Genet. 2018 Mar 19;14(3):e1007273. doi: 10.1371/journal.pgen.1007273 (PMC5875868; doi:10.1371/journal.pgen.1007273)
Supplement: S2 Table — GO term significant enrichment for every cluster. Gene enrichment analyses were performed using AmiGO1 website (http://amigo1.geneontology.org/cgi-bin/amigo/term_enrichment), using default parameter. (XLSX) [file pgen.1007273.s010.xlsx]

## Sheet: cluster1
Cluster 1 gene list						GO Term enrichment (for legend detail, see http://amigo.geneontology.org/cgi-bin/amigo/term_enrichment)
Identifier	Mock	SA187	Salt	SA187 + Salt		Biological Process
AT3G15500	-0.25916126	1.413007	-0.20911413	-0.94473165
AT5G04120	-0.16805021	1.3762873	-0.18718098	-1.0210562		GO Term	Aspect	P-value	Sample frequency	Background frequency	Genes
AT5G25250	-0.029628977	1.3822387	-0.38154918	-0.9710605		GO:0050896 response to stimulus	P	6.20e-18	483/1596 (30.3%)	6248/30449 (20.5%)	AT4G19920 GSTF4 PP2-A13 ORA59 GDU3 ABCG6 JAZ4 CYP81F2 ERF15 AT1G14960 CML10 AT3G13980 IAA31 TIR CYP71B20 NSP1 ALN SERAT2;1 UGP2 DTX18 GLR3.5 NHL1 MLO2 NUDT8 AT1G70880 TUB8 AT2G34060 AT5G44900 SAUR16 ST4B RCI3 AT4G33980 RPS6 PLA2A AT3G04210 AT4G22214 AT3G05730 HIR2 FLS2 CP1 HRS1 NAC101 AT5G12050 PILS3 RLP7 MIF1 AT5G19890 RLP26 GAMMA-VPE KCS2 LRK10L1.2 OBP2 CYP705A5 LURP1 ATAF2 GSTL1 NAC3 MYB49 UGT…
AT2G26560	0.04721072	1.2836308	-0.18350108	-1.1473405		GO:0044699 single-organism process	P	9.21e-16	674/1596 (42.2%)	9707/30449 (31.9%)	HIPP21 UPB1 AT4G19920 TIE4 GSTF4 TPPB FLS4 EXPA16 ORA59 GDU3 GA2OX8 ABCG6 JAZ4 CYP81F2 ERF15 LAC7 GPAT4 XND1 ABCG20 RALFL27 CML10 AT3G13980 CYP706A6 SWEET11 IAA31 TIR CYP71B20 NSP1 AT1G03400 ALN SERAT2;1 UGP2 LUP1 CYP710A1 AT5G24230 DTX18 GLR3.5 NAC097 EDA32 MLO2 AT1G06830 AT4G11900 TUB8 AT1G21540 AT2G34060 AT5G44900 CTL2 EXO70B2 RCI3 CYP712A1 RWP1 CTF2B LBD18 RPS6 NAS3 PLA2A AT3G04210 NPF2.4 GLP…
AT5G52750	-0.5339434	1.49548	-0.39085767	-0.5706789		GO:0006952 defense response	P	4.55e-14	167/1596 (10.5%)	1612/30449 (5.3%)	AT4G19920 ORA59 JAZ4 CYP81F2 ERF15 AT1G14960 TIR CYP71B20 DTX18 NHL1 MLO2 AT1G70880 AT5G44900 RPS6 PLA2A AT3G04210 AT4G22214 AT3G05730 HIR2 FLS2 RLP7 RLP26 LURP1 PEN3 AT4G22305 PUB24 NHL12 PDE334 NIK3 AT4G17680 CYP81D11 AT1G59780 RK2 AT5G03350 SNC4 AT5G47050 CRK26 CYP71A13 RK3 SIB1 AT2G37130 PME17 PUB23 MLP34 PRK RK1 AT4G36150 AT5G38350 AT4G03450 AT1G12010 AT1G47370 AT4G11210 TIP2 CRK4 MES9 AT1G1…
AT1G06930	-0.50175536	1.4979614	-0.43430594	-0.5619		GO:0019748 secondary metabolic process	P	9.57e-13	73/1596 (4.6%)	482/30449 (1.6%)	GSTF4 ABCG6 CYP81F2 LAC7 ABCG20 CYP706A6 CYP71B20 NSP1 CTL2 CYP712A1 RWP1 CTF2B KCS2 LAC16 OBP2 CYP705A5 PAL4 CYP71B37 ERD9 CYP81D11 CYP71A13 PRX72 CYP705A1 CYP705A9 F6'H1 FAR4 GSTU23 AT2G23910 scpl3 AT4G11210 scpl1 AT1G77530 MPK3 CER4 PAD4 CYP81F4 CYP712A2 PRX25 GSTU26 HOL1 CYP71B36 CYP71B22 SCPL12 CYP71A28 CYP84A4 AT4G11190 CYP71B7 CYP71A12 CYP86B1 NSP3 AT3G46490 PRX71 IMS2 CYP706A1 GSTU14 GSTU…
AT3G61190	-0.4239059	1.4898703	-0.40560478	-0.6603597		GO:0044710 single-organism metabolic process	P	6.25e-12	323/1596 (20.2%)	4057/30449 (13.3%)	GSTF4 TPPB FLS4 GA2OX8 ABCG6 CYP81F2 LAC7 GPAT4 ABCG20 CML10 CYP706A6 CYP71B20 NSP1 AT1G03400 ALN SERAT2;1 LUP1 CYP710A1 AT5G24230 AT1G21540 AT2G34060 CTL2 RCI3 CYP712A1 RWP1 CTF2B NAS3 PLA2A NPF2.4 GLP10 AT5G43440 AT3G13760 AT3G62960 AT5G19890 KCS2 LAC16 AT1G15540 AT5G08250 OBP2 CYP705A5 CM1 TBL34 PAL4 UGT84A1 DSEL CYP71B37 AT3G56060 PEN3 AT4G22305 CKX5 PUB24 PDE334 CCD8 AT1G33811 ASD1 ERD9 CYP8…
AT3G61930	-0.34301242	1.4671042	-0.34050983	-0.783582		GO:0006950 response to stress	P	2.88e-11	287/1596 (18.0%)	3531/30449 (11.6%)	AT4G19920 PP2-A13 ORA59 JAZ4 CYP81F2 ERF15 AT1G14960 CML10 TIR CYP71B20 ALN SERAT2;1 UGP2 DTX18 NHL1 MLO2 NUDT8 AT1G70880 TUB8 AT2G34060 AT5G44900 RCI3 RPS6 PLA2A AT3G04210 AT4G22214 AT3G05730 HIR2 FLS2 HRS1 RLP7 AT5G19890 RLP26 GAMMA-VPE KCS2 LRK10L1.2 OBP2 LURP1 ATAF2 NAC3 MYB49 AT3G16670 PEN3 AT4G22305 PUB24 NHL12 bHLH39 PDE334 NIK3 AT3G62550 AT4G17680 AGL20 ERD9 AT5G51440 CYP81D11 AT4G24350 A…
AT1G78410	-0.18095599	1.4519603	-0.47528297	-0.7957213		GO:0010033 response to organic substance	P	2.24e-10	185/1596 (11.6%)	2031/30449 (6.7%)	ORA59 JAZ4 ERF15 AT3G13980 IAA31 SAUR16 ST4B CP1 HRS1 NAC101 AT5G12050 PILS3 MIF1 GAMMA-VPE LRK10L1.2 OBP2 LURP1 ATAF2 NAC3 MYB49 PEN3 PUB24 PDE334 CCD8 RAX2 SAUR55 AGL20 SAUR6 ERD9 AUX1 SAUR5 AT5G03350 SAUR19 RCAR3 BRS1 SAUR62 AT1G30260 IAA16 PERK4 OZS1 NRP1 MYB9 PUB23 TMAC2 PRK MYB92 ACT2 PSAE-2 CAX4 RK1 ZAT11 TAT3 RAP2.1 GA3OX2 MPK11 PIN5 SAUR3 AT4G03450 AT1G12010 PYL5 ARR3 PIP2;4 CRK4 PYL3 CI…
AT5G52760	-0.20890985	1.4655538	-0.5310288	-0.7256151		GO:0042221 response to chemical	P	1.09e-09	235/1596 (14.7%)	2822/30449 (9.3%)	GSTF4 ORA59 JAZ4 CYP81F2 ERF15 CML10 AT3G13980 IAA31 UGP2 DTX18 SAUR16 ST4B RCI3 PLA2A CP1 HRS1 NAC101 AT5G12050 PILS3 MIF1 GAMMA-VPE LRK10L1.2 OBP2 LURP1 ATAF2 GSTL1 NAC3 MYB49 UGT84A1 PEN3 PUB24 PDE334 CCD8 RAX2 SAUR55 AGL20 SAUR6 ERD9 AUX1 SAUR5 AT5G03350 SAUR19 RCAR3 BRS1 SAUR62 AT1G30260 IAA16 PERK4 ABCG31 AT2G41380 OZS1 NRP1 MYB9 FLOT1 F6'H1 GSTU23 PUB23 TMAC2 PRK MYB92 ACT2 PSAE-2 CAX4 RK1…
AT2G23410	-0.17797162	1.4622986	-0.5908751	-0.6934519		GO:0044550 secondary metabolite biosynthetic process	P	2.65e-09	52/1596 (3.3%)	327/30449 (1.1%)	ABCG6 ABCG20 CYP706A6 CYP71B20 CTL2 CYP712A1 RWP1 CTF2B KCS2 LAC16 OBP2 CYP705A5 PAL4 CYP71B37 CYP81D11 CYP71A13 PRX72 CYP705A1 CYP705A9 F6'H1 FAR4 AT2G23910 AT4G11210 AT1G77530 MPK3 CER4 PAD4 CYP81F4 CYP712A2 CYP71B36 CYP71B22 CYP71A28 CYP84A4 AT4G11190 CYP71B7 CYP71A12 CYP86B1 IMS2 CYP706A1 CYP82F1 CYP93D1 CYP79F2 LAC2 CYP78A8 CYP71B19 CYP76G1 CYP706A3 CYP89A9 AT1G77520 CCoAOMT7 AT1G66800 NAC042
AT4G35770	-0.22419345	1.4730558	-0.62168646	-0.627176		GO:0009719 response to endogenous stimulus	P	3.35e-08	159/1596 (10.0%)	1763/30449 (5.8%)	ORA59 JAZ4 ERF15 AT3G13980 IAA31 SAUR16 ST4B CP1 HRS1 NAC101 AT5G12050 PILS3 MIF1 GAMMA-VPE LRK10L1.2 OBP2 ATAF2 NAC3 MYB49 PEN3 PUB24 PDE334 CCD8 RAX2 SAUR55 AGL20 SAUR6 ERD9 AUX1 SAUR5 SAUR19 RCAR3 BRS1 SAUR62 AT1G30260 IAA16 PERK4 OZS1 NRP1 MYB9 PUB23 TMAC2 PRK MYB92 ACT2 PSAE-2 CAX4 RK1 ZAT11 TAT3 RAP2.1 GA3OX2 MPK11 PIN5 SAUR3 PYL5 ARR3 PIP2;4 PYL3 CIPK3 MPK3 CPK31 CBP60G IAA28 AMT1;1 ARGOS …
AT4G14630	-0.038088433	1.4263722	-0.70729613	-0.6809876		GO:0055114 oxidation-reduction process	P	7.72e-08	151/1596 (9.5%)	1665/30449 (5.5%)	FLS4 GA2OX8 CYP81F2 LAC7 CYP706A6 CYP71B20 AT1G03400 CYP710A1 AT1G21540 AT2G34060 RCI3 CYP712A1 CTF2B AT5G43440 AT3G13760 AT3G62960 AT5G19890 AT1G15540 AT5G08250 CYP705A5 CYP71B37 AT3G56060 CKX5 CCD8 CYP81D11 AT1G49570 YUC2 AT4G01740 AT2G47880 CYP94B1 AT4G25090 AT1G80320 AT2G29310 CYP718 GulLO5 AT1G14185 AT5G47000 PRX72 SDR2 AT2G37130 CYP705A1 CYP705A9 SDR4 F6'H1 FAR4 AT5G51310 AT3G11385 AT1G5280…
AT2G29220	-0.09296326	1.4415836	-0.7179337	-0.63068664		GO:0009725 response to hormone	P	1.00e-06	147/1596 (9.2%)	1666/30449 (5.5%)	ORA59 JAZ4 ERF15 AT3G13980 IAA31 SAUR16 ST4B CP1 HRS1 NAC101 AT5G12050 PILS3 MIF1 GAMMA-VPE LRK10L1.2 OBP2 ATAF2 NAC3 MYB49 PEN3 PDE334 CCD8 RAX2 SAUR55 AGL20 SAUR6 ERD9 AUX1 SAUR5 SAUR19 RCAR3 BRS1 SAUR62 AT1G30260 IAA16 PERK4 OZS1 NRP1 MYB9 TMAC2 PRK MYB92 ACT2 PSAE-2 CAX4 RK1 TAT3 RAP2.1 GA3OX2 MPK11 PIN5 SAUR3 PYL5 ARR3 PIP2;4 PYL3 CIPK3 MPK3 CPK31 CBP60G IAA28 AMT1;1 ARGOS MYB41 SAUR66 SAUR3…
AT4G11000	-0.058840107	1.4305117	-0.75451106	-0.61716056		GO:0009607 response to biotic stimulus	P	1.93e-05	120/1596 (7.5%)	1339/30449 (4.4%)	ORA59 GDU3 ABCG6 CYP81F2 AT1G14960 CYP71B20 NSP1 DTX18 NHL1 MLO2 AT1G70880 RPS6 PLA2A AT4G22214 AT3G05730 HIR2 FLS2 NAC101 OBP2 LURP1 ATAF2 PEN3 AT4G22305 PDE334 AUX1 CYP81D11 AT5G03350 CRK26 NPF2.3 CYP71A13 AT1G72140 SIB1 NRP1 AT2G37130 PME17 SAG20 MLP34 PRK TIP2 CRK4 MES9 AtLTP4.4 AT2G39210 AT4G22212 MPK3 EP1 CBP60G HWI1 AT3G16530 WAK1 PAD4 BBD1 CYP81F4 CRK30 HR3 CRK18 TLP-3 PDF1.2 HR4 NPR4 PCC…
AT4G21590	0.007491291	1.4094467	-0.77756	-0.6393781		GO:0014070 response to organic cyclic compound	P	2.28e-05	48/1596 (3.0%)	370/30449 (1.2%)	NAC101 MIF1 GAMMA-VPE LURP1 ATAF2 MYB49 PEN3 RAX2 AT5G03350 BRS1 MYB92 AT4G03450 CRK4 CPK31 EP1 BAP1 WAK1 RAP2.6 PAD4 MAKR1 MYB60 BAS1 HR4 WRKY54 NPR4 WAK2 PCC1 WRKY70 ANK ARL XTH24 LAF1 BRL2 OPR1 CRK5 BAT1 RDR1 MPK12 RAV1 GASA1 MLP328 PR1 WRKY38 AGO7 ACD6 GLIP2 EDS5 CRK19
AT3G55646	-0.0811128	1.4256032	-0.8414331	-0.5030573		GO:0007154 cell communication	P	2.69e-05	169/1596 (10.6%)	2088/30449 (6.9%)	AT4G19920 ORA59 JAZ4 ERF15 RALFL27 AT3G13980 IAA31 TIR ALN SERAT2;1 AT4G11900 AT5G44900 RPS6 AT3G04210 FLS2 HRS1 AT5G12050 PILS3 RLP7 RLP26 LRK10L1.2 AT4G27300 NAC3 AT1G11330 bHLH39 CIPK4 ETC2 AT1G48870 RAX2 AUX1 RK2 SAUR19 AT1G03440 RCAR3 BRS1 SAUR62 AT3G47580 AT2G28970 IAA16 PERK4 RK3 OZS1 NRP1 TMAC2 RK1 AT4G36150 RAP2.1 GA3OX2 MPK11 PIN5 AT4G03450 AT1G47370 PYL5 ARR3 AT1G51830 RSH3 CIPK2 PYL3 …
AT1G13260	-0.07834851	1.4262053	-0.83430433	-0.5135525		GO:0010410 hemicellulose metabolic process	P	6.10e-05	21/1596 (1.3%)	96/30449 (0.3%)	NAC101 TBL33 TBL34 ASD1 XTH21 XTH26 F8H ESK1 AT1G71690 XTH18 XTH17 XTH7 PGSIP3 FUT5 XTH24 BXL1 XTH30 XTH15 FUT4 RXF12 XYL4
AT3G50480	-0.05694272	1.4218473	-0.8301436	-0.534761		GO:0048878 chemical homeostasis	P	7.49e-05	48/1596 (3.0%)	384/30449 (1.3%)	HIPP21 IRT2 CHX16 GLR3.5 bHLH39 DELTA-TIP SLAH1 CAX1 CYP718 OZS1 CHX17 PIN5 PIP2;4 TIP2 CYP708A2 bHLH38 BHLH101 HCC2 ATGLR1.2 HMA2 GDPD2 BRU6 BAS1 NLM1 WAK2 PCC1 HIPP25 MT3 GLR2.5 IRT3 ZAT6 BZO2H3 PLC9 GLR1.3 PILS5 CHX20 UMAMIT17 PIP2B PIP1;5 BR6OX1 GAMMA-TIP HA7 CYP716A2 SVL2 MEB2 UMAMIT20 TIP2;2 PIP1C
AT2G30600	-0.043181382	1.417327	-0.8373749	-0.53677064		GO:1901700 response to oxygen-containing compound	P	7.53e-05	132/1596 (8.3%)	1551/30449 (5.1%)	ORA59 JAZ4 ERF15 RCI3 CP1 HRS1 NAC101 MIF1 GAMMA-VPE LRK10L1.2 OBP2 LURP1 ATAF2 NAC3 MYB49 PEN3 PUB24 RAX2 AGL20 SAUR6 ERD9 AT5G03350 RCAR3 BRS1 PERK4 OZS1 NRP1 MYB9 F6'H1 PUB23 TMAC2 MYB92 RK1 ZAT11 TAT3 RAP2.1 GA3OX2 MPK11 AT4G03450 AT1G12010 PYL5 PIP2;4 CRK4 PYL3 CIPK3 MPK3 CPK31 ANNAT7 EP1 CBP60G BAP1 AMT1;1 MYB41 AT3G16530 WAK1 AT3G22060 RAP2.6 PAD4 CAR3 CIPK20 NAC019 SEN1 TFL1 AT4G29110 COR…
AT1G01560	-0.059558716	1.4263083	-0.8018977	-0.5648519		GO:0001101 response to acid chemical	P	1.41e-04	106/1596 (6.6%)	1181/30449 (3.9%)	ORA59 JAZ4 RCI3 CP1 HRS1 NAC101 MIF1 GAMMA-VPE LRK10L1.2 OBP2 LURP1 ATAF2 NAC3 MYB49 PEN3 RAX2 AGL20 ERD9 AT5G03350 RCAR3 PERK4 OZS1 NRP1 MYB9 PUB23 TMAC2 MYB92 RK1 TAT3 RAP2.1 GA3OX2 MPK11 AT4G03450 AT1G12010 PYL5 PIP2;4 CRK4 PYL3 CIPK3 MPK3 CPK31 ANNAT7 EP1 CBP60G BAP1 AMT1;1 MYB41 WAK1 AT3G22060 RAP2.6 PAD4 CAR3 CIPK20 NAC019 SEN1 COR413IM1 UBC17 CDSP32 ACO2 MYB60 CRK18 MBF1C PDF1.2 HR4 WRKY54…
AT3G15356	-0.02623678	1.4167266	-0.8080864	-0.5824034		GO:0042743 hydrogen peroxide metabolic process	P	1.87e-04	21/1596 (1.3%)	102/30449 (0.3%)	AT2G34060 RCI3 AT5G19890 AT1G49570 AT5G47000 PRX72 AT2G37130 AT3G01190 PRX56 PAD4 RHS18 AT4G11290 AT4G26010 AT2G35380 AT2G39040 AT5G64100 PRX71 AT3G32980 AIRP1 TAPX LecRK-IX.2
AT1G73805	-0.020547666	1.4152207	-0.8072718	-0.58740133		GO:0009751 response to salicylic acid	P	2.45e-04	32/1596 (2.0%)	213/30449 (0.7%)	GAMMA-VPE LURP1 ATAF2 MYB49 RAX2 AT5G03350 MYB92 AT4G03450 CRK4 CPK31 EP1 BAP1 WAK1 RAP2.6 PAD4 MYB60 HR4 WRKY54 NPR4 WAK2 PCC1 WRKY70 ANK LAF1 OPR1 CRK5 RDR1 WRKY38 ACD6 GLIP2 EDS5 CRK19
AT5G44568	0.016106403	1.3992783	-0.84929705	-0.56608766		GO:0044763 single-organism cellular process	P	2.80e-04	434/1596 (27.2%)	6634/30449 (21.8%)	HIPP21 UPB1 AT4G19920 GSTF4 TPPB EXPA16 ORA59 GDU3 GA2OX8 ABCG6 JAZ4 CYP81F2 ERF15 LAC7 GPAT4 XND1 ABCG20 RALFL27 CML10 AT3G13980 IAA31 TIR NSP1 ALN SERAT2;1 LUP1 GLR3.5 EDA32 MLO2 AT1G06830 AT4G11900 TUB8 AT1G21540 AT5G44900 CTL2 EXO70B2 RWP1 RPS6 NAS3 PLA2A AT3G04210 NPF2.4 GLP10 FLS2 HRS1 NAC101 EXO70G2 AT5G12050 AT3G62960 PILS3 RLP7 RLP26 KCS2 LAC16 LRK10L1.2 OBP2 CYP705A5 AT4G27300 ATAF2 CM1…
AT2G29720	0.018345421	1.3955077	-0.8693018	-0.5445513		GO:0051704 multi-organism process	P	4.20e-04	140/1596 (8.8%)	1721/30449 (5.7%)	ORA59 GDU3 ABCG6 CYP81F2 CYP71B20 NSP1 DTX18 NHL1 MLO2 AT4G11900 RPS6 NAS3 PLA2A AT4G22214 AT3G05730 HIR2 FLS2 NAC101 OBP2 AT4G27300 LURP1 ATAF2 PEN3 AT4G22305 AT1G11330 PDE334 NIK3 AUX1 CYP81D11 RK2 AT5G03350 PATL1 PDLP8 CRK26 NPF2.3 CYP71A13 RK3 AT1G72140 SIB1 NRP1 AT2G37130 PME17 GRP20 SAG20 KCS5 PRK RK1 ALMT1 TIP2 CRK4 MES9 AtLTP4.4 AT2G39210 AT4G22212 MPK3 EP1 PDLP7 CBP60G HWI1 AT3G16530 WAK…
AT1G61470	-0.16157934	1.4461707	-0.8116993	-0.47289208		GO:0051707 response to other organism	P	4.53e-04	112/1596 (7.0%)	1298/30449 (4.3%)	ORA59 GDU3 ABCG6 CYP81F2 CYP71B20 NSP1 DTX18 NHL1 MLO2 RPS6 PLA2A AT4G22214 AT3G05730 HIR2 FLS2 NAC101 OBP2 LURP1 ATAF2 PEN3 AT4G22305 PDE334 AUX1 CYP81D11 AT5G03350 CRK26 NPF2.3 CYP71A13 AT1G72140 SIB1 NRP1 AT2G37130 PME17 SAG20 PRK TIP2 CRK4 MES9 AtLTP4.4 AT2G39210 AT4G22212 MPK3 EP1 CBP60G HWI1 AT3G16530 WAK1 PAD4 BBD1 CYP81F4 CRK30 HR3 CRK18 TLP-3 PDF1.2 HR4 NPR4 PCC1 NIMIN1 AT1G02360 RIN4 TG…
AT5G54720	-0.13599883	1.4328123	-0.85779935	-0.43901414		GO:0043207 response to external biotic stimulus	P	4.53e-04	112/1596 (7.0%)	1298/30449 (4.3%)	ORA59 GDU3 ABCG6 CYP81F2 CYP71B20 NSP1 DTX18 NHL1 MLO2 RPS6 PLA2A AT4G22214 AT3G05730 HIR2 FLS2 NAC101 OBP2 LURP1 ATAF2 PEN3 AT4G22305 PDE334 AUX1 CYP81D11 AT5G03350 CRK26 NPF2.3 CYP71A13 AT1G72140 SIB1 NRP1 AT2G37130 PME17 SAG20 PRK TIP2 CRK4 MES9 AtLTP4.4 AT2G39210 AT4G22212 MPK3 EP1 CBP60G HWI1 AT3G16530 WAK1 PAD4 BBD1 CYP81F4 CRK30 HR3 CRK18 TLP-3 PDF1.2 HR4 NPR4 PCC1 NIMIN1 AT1G02360 RIN4 TG…
AT5G26920	-0.12994951	1.4282614	-0.8731825	-0.42512935		GO:0044700 single organism signaling	P	4.64e-04	148/1596 (9.3%)	1848/30449 (6.1%)	AT4G19920 ORA59 JAZ4 ERF15 RALFL27 AT3G13980 IAA31 TIR AT5G44900 RPS6 AT3G04210 FLS2 HRS1 AT5G12050 PILS3 RLP7 RLP26 LRK10L1.2 NAC3 CIPK4 ETC2 AT1G48870 RAX2 AUX1 SAUR19 AT1G03440 RCAR3 BRS1 SAUR62 AT3G47580 AT2G28970 IAA16 PERK4 OZS1 NRP1 TMAC2 RK1 AT4G36150 RAP2.1 GA3OX2 MPK11 PIN5 AT4G03450 AT1G47370 PYL5 ARR3 AT1G51830 RSH3 CIPK2 PYL3 CIPK3 AT1G17600 MPK3 CPK31 CBP60G GSO2 IAA28 AT1G35710 SAU…
AT3G16660	-0.06880499	1.4098424	-0.9033487	-0.4376887		GO:0042744 hydrogen peroxide catabolic process	P	4.79e-04	18/1596 (1.1%)	81/30449 (0.3%)	AT2G34060 RCI3 AT5G19890 AT1G49570 AT5G47000 PRX72 AT2G37130 AT3G01190 PRX56 RHS18 AT4G11290 AT4G26010 AT2G35380 AT2G39040 AT5G64100 PRX71 AT3G32980 TAPX
AT5G44585	-0.059901495	1.3979017	-0.9402571	-0.39774302		GO:0023052 signaling	P	4.79e-04	148/1596 (9.3%)	1849/30449 (6.1%)	AT4G19920 ORA59 JAZ4 ERF15 RALFL27 AT3G13980 IAA31 TIR AT5G44900 RPS6 AT3G04210 FLS2 HRS1 AT5G12050 PILS3 RLP7 RLP26 LRK10L1.2 NAC3 CIPK4 ETC2 AT1G48870 RAX2 AUX1 SAUR19 AT1G03440 RCAR3 BRS1 SAUR62 AT3G47580 AT2G28970 IAA16 PERK4 OZS1 NRP1 TMAC2 RK1 AT4G36150 RAP2.1 GA3OX2 MPK11 PIN5 AT4G03450 AT1G47370 PYL5 ARR3 AT1G51830 RSH3 CIPK2 PYL3 CIPK3 AT1G17600 MPK3 CPK31 CBP60G GSO2 IAA28 AT1G35710 SAU…
AT1G49210	-0.057544168	1.3916742	-0.95859563	-0.3755344		GO:0010383 cell wall polysaccharide metabolic process	P	5.01e-04	22/1596 (1.4%)	117/30449 (0.4%)	RWP1 NAC101 TBL33 TBL34 ASD1 XTH21 XTH26 F8H ESK1 AT1G71690 XTH18 XTH17 XTH7 PGSIP3 FUT5 XTH24 BXL1 XTH30 XTH15 FUT4 RXF12 XYL4
AT3G45640	-0.10129397	1.4007696	-0.95244694	-0.3470287		GO:0007165 signal transduction	P	7.70e-04	145/1596 (9.1%)	1817/30449 (6.0%)	AT4G19920 ORA59 JAZ4 ERF15 AT3G13980 IAA31 TIR AT5G44900 RPS6 AT3G04210 FLS2 HRS1 AT5G12050 PILS3 RLP7 RLP26 LRK10L1.2 NAC3 CIPK4 AT1G48870 RAX2 AUX1 SAUR19 AT1G03440 RCAR3 BRS1 SAUR62 AT3G47580 AT2G28970 IAA16 PERK4 OZS1 NRP1 TMAC2 RK1 AT4G36150 RAP2.1 GA3OX2 MPK11 PIN5 AT4G03450 AT1G47370 PYL5 ARR3 AT1G51830 RSH3 CIPK2 PYL3 CIPK3 AT1G17600 MPK3 CPK31 CBP60G GSO2 IAA28 AT1G35710 SAUR66 WAK1 AT4G…
AT5G49360	-0.17684151	1.4135952	-0.93907595	-0.29767773		GO:0070887 cellular response to chemical stimulus	P	8.03e-04	102/1596 (6.4%)	1164/30449 (3.8%)	ORA59 JAZ4 CYP81F2 ERF15 CML10 AT3G13980 IAA31 PLA2A HRS1 AT5G12050 PILS3 LRK10L1.2 NAC3 PEN3 AUX1 AT5G03350 SAUR19 RCAR3 BRS1 SAUR62 IAA16 PERK4 OZS1 NRP1 FLOT1 F6'H1 TMAC2 RK1 ZAT11 RAP2.1 GA3OX2 PIN5 AT4G03450 AT1G12010 PYL5 ARR3 PYL3 CIPK3 MPK3 CPK31 WCRKC1 CBP60G IAA28 ARGOS SAUR66 RAP2.6 PAD4 CAR3 IAA19 COR413IM1 MAKR1 CDSP32 ACO2 AT3G42800 MBF1C DREB2C NPR4 SAUR15 PCC1 RHC1 WRKY70 TOE3 SAU…
AT4G33050	-0.21588974	1.4188683	-0.9305985	-0.27238002		GO:0042592 homeostatic process	P	1.61e-03	59/1596 (3.7%)	569/30449 (1.9%)	HIPP21 IRT2 CHX16 GLR3.5 AT1G06830 AT1G21540 AT3G62960 bHLH39 DELTA-TIP SLAH1 CAX1 AT2G47880 CYP718 OZS1 CHX17 PIN5 ROXY2 PIP2;4 TIP2 WCRKC1 BAP1 CYP708A2 bHLH38 PDIL2-2 BHLH101 HCC2 ATGLR1.2 HMA2 CDSP32 GDPD2 BRU6 BAS1 NLM1 WAK2 PCC1 HIPP25 MT3 GLR2.5 IRT3 ZAT6 BZO2H3 PLC9 GLR1.3 PILS5 CHX20 UMAMIT17 TRFL3 PIP2B PIP1;5 BR6OX1 GAMMA-TIP HA7 CYP716A2 SOQ1 SVL2 MEB2 UMAMIT20 TIP2;2 PIP1C
AT3G50800	-0.2306891	1.4468495	-0.8467075	-0.36945283		GO:0044711 single-organism biosynthetic process	P	1.72e-03	138/1596 (8.6%)	1733/30449 (5.7%)	TPPB GA2OX8 ABCG6 CYP81F2 GPAT4 ABCG20 CML10 CYP706A6 CYP71B20 SERAT2;1 LUP1 CYP710A1 CTL2 CYP712A1 RWP1 CTF2B NAS3 PLA2A KCS2 LAC16 OBP2 CYP705A5 CM1 TBL34 PAL4 CYP71B37 PDE334 CCD8 CYP81D11 AT3G29410 VHA-E3 MK CYP718 GulLO5 CYP71A13 PRX72 CYP705A1 CYP705A9 F6'H1 FAR4 AT5G51310 UGE3 TMAC2 KCS5 PRK AT2G23910 F8H ATCSLB05 GulLO2 GA3OX2 AT4G11210 GATL7 ESK1 AT1G77530 AT1G06120 AT5G38020 MPK3 CBP60G…
AT4G36410	-0.25970086	1.4518143	-0.8350375	-0.35707587		GO:0030104 water homeostasis	P	2.39e-03	12/1596 (0.8%)	41/30449 (0.1%)	DELTA-TIP OZS1 PIP2;4 TIP2 NLM1 WAK2 CHX20 PIP2B PIP1;5 GAMMA-TIP TIP2;2 PIP1C
AT1G08930	-0.26583982	1.4559036	-0.82036275	-0.36970103		GO:0009698 phenylpropanoid metabolic process	P	2.46e-03	26/1596 (1.6%)	169/30449 (0.6%)	ABCG6 LAC7 ABCG20 CTL2 RWP1 KCS2 LAC16 PAL4 PRX72 F6'H1 FAR4 AT2G23910 AT4G11210 AT1G77530 CER4 PRX25 CYP84A4 AT4G11190 CYP86B1 PRX71 LAC2 MWL-2 LAC13 AT1G77520 CCoAOMT7 AT1G66800
AT3G02800	-0.4615454	1.4792389	-0.71006554	-0.30762798		GO:0044036 cell wall macromolecule metabolic process	P	3.13e-03	24/1596 (1.5%)	150/30449 (0.5%)	RWP1 NAC101 TBL33 TBL34 ASD1 XTH21 XTH26 F8H ESK1 AT1G71690 AT3G52790 XTH18 XTH17 XTH7 AT1G02360 PGSIP3 FUT5 XTH24 BXL1 XTH30 XTH15 FUT4 RXF12 XYL4
AT3G47090	-0.39173973	1.4700725	-0.7672301	-0.3111027		GO:0042886 amide transport	P	3.58e-03	17/1596 (1.1%)	83/30449 (0.3%)	NPF2.4 OPT4 DELTA-TIP NPF8.4 NPF2.3 AT1G72140 AT1G22550 DUR3 NPF5.14 AT1G22570 AT5G11570 AT1G72130 NPF1.2 YSL6 NPF8.2 GAMMA-TIP NPF2.7
AT5G54490	-0.3454752	1.4774967	-0.7347027	-0.39731884		GO:0071495 cellular response to endogenous stimulus	P	3.82e-03	79/1596 (4.9%)	865/30449 (2.8%)	ORA59 JAZ4 ERF15 AT3G13980 IAA31 HRS1 AT5G12050 PILS3 LRK10L1.2 NAC3 PEN3 AUX1 SAUR19 RCAR3 BRS1 SAUR62 IAA16 PERK4 OZS1 NRP1 TMAC2 RK1 RAP2.1 GA3OX2 PIN5 PYL5 ARR3 PYL3 CIPK3 MPK3 CPK31 CBP60G IAA28 ARGOS SAUR66 RAP2.6 PAD4 CAR3 IAA19 MAKR1 AT3G42800 MBF1C DREB2C NPR4 SAUR15 PCC1 WRKY70 TOE3 SAUR22 ERF106 ABCB4 LAX3 ARR11 ARL XTH24 IAA6 AT3G60490 BRL2 AT2G44940 LYK4 BZO2H3 PYL4 AT1G22690 MPK12 P…
AT3G59930	-0.35503802	1.4816179	-0.7118923	-0.41468754		GO:0009733 response to auxin	P	4.13e-03	47/1596 (2.9%)	426/30449 (1.4%)	AT3G13980 IAA31 SAUR16 NAC101 AT5G12050 PILS3 MIF1 PEN3 CCD8 SAUR55 SAUR6 AUX1 SAUR5 SAUR19 SAUR62 IAA16 CAX4 PIN5 SAUR3 IAA28 ARGOS SAUR66 SAUR31 SAUR60 IAA19 SAUR56 AT3G42800 BRU6 SAUR15 SAUR22 PBP1 ABCB4 LAX3 IAA6 BRL2 BAT1 RSL2 MPK12 PILS5 LAX1 SAUR64 ABCB21 GH3.1 HAT2 SAUR24 SAUR65 AT5G51470
AT5G57220	-0.38285148	1.4861088	-0.68638223	-0.41687503		GO:0009605 response to external stimulus	P	4.17e-03	133/1596 (8.3%)	1683/30449 (5.5%)	ORA59 GDU3 ABCG6 CYP81F2 IAA31 CYP71B20 NSP1 ALN SERAT2;1 DTX18 NHL1 MLO2 RPS6 PLA2A AT4G22214 AT3G05730 HIR2 FLS2 HRS1 NAC101 LRK10L1.2 OBP2 CYP705A5 LURP1 ATAF2 PEN3 AT4G22305 bHLH39 PDE334 AUX1 CYP81D11 AT5G03350 CRK26 NPF2.3 CYP71A13 AT1G72140 SIB1 NRP1 AT2G37130 PME17 SAG20 PRK TIP2 CRK4 MES9 AtLTP4.4 AT2G39210 AT4G22212 MPK3 EP1 CBP60G HWI1 bHLH38 AT3G16530 WAK1 PAD4 BBD1 CYP81F4 BHLH101 CR…
AT4G14365	-0.27627772	1.4737513	-0.7305632	-0.46691027		GO:0009814 defense response, incompatible interaction	P	4.72e-03	29/1596 (1.8%)	208/30449 (0.7%)	ORA59 MLO2 PEN3 AT4G22305 AT5G03350 SIB1 MES9 EP1 CBP60G PAD4 PDF1.2 NPR4 NIMIN1 RIN4 WRKY70 BGL2 RPP4 SARD1 LIK1 AT1G09750 FNR2 AT3G15356 MEK1 PR1 NDR1 AED1 PR5 ACD6 XYL4
AT1G10400	-0.25677687	1.4717972	-0.72945577	-0.4855646		GO:0098542 defense response to other organism	P	5.46e-03	87/1596 (5.5%)	990/30449 (3.3%)	ORA59 CYP81F2 CYP71B20 DTX18 NHL1 MLO2 RPS6 PLA2A AT4G22214 AT3G05730 HIR2 FLS2 LURP1 PEN3 AT4G22305 PDE334 CYP81D11 AT5G03350 CRK26 CYP71A13 SIB1 AT2G37130 PME17 PRK TIP2 CRK4 MES9 AT2G39210 AT4G22212 EP1 CBP60G HWI1 AT3G16530 WAK1 PAD4 BBD1 CYP81F4 CRK30 CRK18 PDF1.2 NPR4 PCC1 NIMIN1 AT1G02360 RIN4 TGA4 WRKY70 AtMORC7 BGL2 CYP71B7 CYP71A12 RPP4 CRK5 SARD1 PR-1-LIKE PRX71 EXL4 LecRK-I.1 LIK1 AT1…
AT5G41750	-0.28113347	1.4799901	-0.67677414	-0.52208245		GO:0032870 cellular response to hormone stimulus	P	5.80e-03	78/1596 (4.9%)	860/30449 (2.8%)	ORA59 JAZ4 ERF15 AT3G13980 IAA31 HRS1 AT5G12050 PILS3 LRK10L1.2 NAC3 PEN3 AUX1 SAUR19 RCAR3 BRS1 SAUR62 IAA16 PERK4 OZS1 NRP1 TMAC2 RK1 RAP2.1 GA3OX2 PIN5 PYL5 ARR3 PYL3 CIPK3 MPK3 CPK31 CBP60G IAA28 ARGOS SAUR66 RAP2.6 PAD4 CAR3 IAA19 MAKR1 AT3G42800 MBF1C DREB2C NPR4 SAUR15 PCC1 WRKY70 TOE3 SAUR22 ERF106 ABCB4 LAX3 ARR11 ARL XTH24 IAA6 AT3G60490 BRL2 AT2G44940 BZO2H3 PYL4 AT1G22690 MPK12 PILS5 …
AT5G44260	-0.27844936	1.4810057	-0.65612924	-0.5464271		GO:0002376 immune system process	P	6.49e-03	45/1596 (2.8%)	407/30449 (1.3%)	ORA59 CYP81F2 NHL1 MLO2 PLA2A PEN3 AT4G22305 PUB24 AT5G03350 SNC4 CYP71A13 SIB1 PUB23 MES9 MPK3 EP1 CBP60G PAD4 HR3 PDF1.2 HR4 NPR4 NIMIN1 RIN4 WRKY70 ANK BGL2 CYP71A12 LYK4 RPP4 SARD1 LIK1 AT1G09750 YLS9 FNR2 AT3G15356 MEK1 PR1 NDR1 AED1 AGO7 PR5 ACD6 EDS5 XYL4
AT5G64120	0.38302705	1.2165945	-0.5832537	-1.0163678		GO:0071310 cellular response to organic substance	P	6.75e-03	88/1596 (5.5%)	1010/30449 (3.3%)	ORA59 JAZ4 ERF15 AT3G13980 IAA31 HRS1 AT5G12050 PILS3 LRK10L1.2 NAC3 PEN3 AUX1 AT5G03350 SAUR19 RCAR3 BRS1 SAUR62 IAA16 PERK4 OZS1 NRP1 TMAC2 RK1 RAP2.1 GA3OX2 PIN5 AT4G03450 AT1G12010 PYL5 ARR3 PYL3 CIPK3 MPK3 CPK31 CBP60G IAA28 ARGOS SAUR66 RAP2.6 PAD4 CAR3 IAA19 MAKR1 ACO2 AT3G42800 MBF1C DREB2C NPR4 SAUR15 PCC1 WRKY70 TOE3 SAUR22 ERF106 ABCB4 LAX3 ARR11 ARL XTH24 IAA6 AT3G60490 BRL2 AT2G44940…
AT4G19370	0.36990878	1.2243859	-0.5813242	-1.0129703		GO:0071554 cell wall organization or biogenesis	P	7.79e-03	66/1596 (4.1%)	695/30449 (2.3%)	AT1G05310 EXPA16 CYP81F2 UGP2 AT3G62110 RCI3 RWP1 TBL38 FLS2 NAC101 TBL33 TBL34 PEN3 ASD1 AT2G47550 XTH21 AT4G23820 PGX1 PME17 UGE3 EXPA8 XTH26 F8H ATCSLB05 GATL7 ESK1 CASP1 AT1G71690 PRX56 AT3G52790 RHS18 TBL45 XGD1 XTH18 PRX25 XTH17 TED7 XTH7 AT1G02360 CASP2 CASP3 FLA12 RABA3 AO1 KNAT7 PGSIP3 FUT5 XTH24 PAE9 FLA11 ATPMEPCRD CYP86B1 BXL1 EXT12 PRX71 XTH30 GH9B18 CSLB01 XTH15 FUT4 RXF12 ATCSLA15 …
AT1G13470	0.35733604	1.2255503	-0.54898405	-1.0339023		GO:0065008 regulation of biological quality	P	9.84e-03	105/1596 (6.6%)	1276/30449 (4.2%)	HIPP21 IRT2 GDU3 CHX16 GLR3.5 AT1G06830 AT1G21540 AT4G22214 AT3G05730 AT3G62960 PILS3 ATAF2 DSEL KAT2 CKX5 bHLH39 CCD8 DELTA-TIP FH19 AUX1 SLAH1 YUC2 CAX1 AT2G47880 SAUR19 CNGC3 SAUR62 CYP718 OZS1 GRP20 LOG5 CHX17 PIN5 AGL14 ROXY2 PIP2;4 TIP2 IPT5 AT4G22212 WCRKC1 BAP1 CYP708A2 bHLH38 ASMT SAUR66 PDIL2-2 AtDAO2 BHLH101 HCC2 ATGLR1.2 SAUR56 HMA2 CDSP32 GDPD2 BRU6 BAS1 PDF1.2 NPR4 CNGC10 NLM1 WAK2 …
AT3G16150	0.30338332	1.2546304	-0.53389734	-1.0241164
AT4G22214	0.2527367	1.2938628	-0.59156096	-0.9550386
AT1G75880	0.33003458	1.2641004	-0.6910149	-0.9031201
AT4G19820	0.40056035	1.2271726	-0.7473784	-0.8803546		Cellular Component
AT2G33830	0.3585202	1.2514211	-0.7362216	-0.8737197
AT1G26380	0.35354012	1.256073	-0.77428824	-0.83532494		GO Term	Aspect	P-value	Sample frequency	Background frequency	Genes
AT5G54148	0.40692613	1.2255367	-0.81752235	-0.8149406		GO:0005576 extracellular region	C	4.05e-22	285/1596 (17.9%)	2933/30449 (9.6%)	CP2 AT5G44020 AT1G05310 EXPA16 AT1G16260 JP630 LAC7 RALFL27 BGAL4 CYP710A1 AT2G34060 AT3G62110 CTL2 EXO70B2 RCI3 CYP712A1 AT3G16660 AT1G19900 AT2G29660 GLP10 AT4G22214 AT3G05730 BFN1 PAP7 CP1 AtCAPE3 AT1G63600 AT2G03505 AT5G19890 GAMMA-VPE LAC16 LRK10L1.2 AT5G08760 scpl28 CYP71B37 AT3G16670 CKX5 AT2G28040 SBT3.5 AT1G33811 AT5G03620 AT5G45650 NIK3 CEP5 AT3G11780 ASD1 CPT AT4G24350 AT2G47550 AT4G11…
AT3G05950	0.41354528	1.2210878	-0.8482365	-0.7863966		GO:0031224 intrinsic component of membrane	C	7.58e-21	450/1596 (28.2%)	5522/30449 (18.1%)	IRT2 AT2G47360 AT5G59670 AT5G46090 AT1G07795 GDU3 AT1G16260 ABCG6 CYP81F2 AGP41 GPAT4 ABCG20 AT2G15042 CYP706A6 SWEET11 AT1G70990 CYP71B20 PUP21 AT5G52790 CYP710A1 CHX16 DTX18 NHL1 EDA32 AT2G32340 MLO2 AT1G02570 AT4G11900 AT5G44900 AT4G01140 SPPL5 CYP712A1 AT1G23840 AT3G16660 LecRK-III.1 AT2G29660 AT3G04210 NPF2.4 TBL38 CASPL1C2 FLS2 AT3G09035 AT5G12420 AT1G52343 PILS3 RLP7 TBL33 AGP16 AT2G01870 …
AT3G46880	0.3951411	1.231323	-0.8633035	-0.76316065		GO:0071944 cell periphery	C	2.90e-18	366/1596 (22.9%)	4342/30449 (14.3%)	IRT2 AT5G59670 AT1G05310 EXPA16 AT1G24130 ABCG6 JP630 AGP41 ABCG20 CML10 AT2G15042 SWEET11 AT3G07070 BGAL4 UGP2 AT5G52790 DTX18 GLR3.5 NHL1 AT2G32340 MLO2 AT4G11900 SPPL5 CTL2 EXO70B2 RCI3 LecRK-III.1 NPF2.4 GLP10 CASPL1C2 HIR2 FLS2 AT3G09035 NAC101 AT2G39110 AT3G61260 EXO70G2 RLP26 AGP16 LecRK-I.2 LRK10L1.2 AT1G09440 AT2G36410 AT4G27300 LecRK-V.9 KAT2 PEN3 AT1G11330 OPT4 FLA2 NHL12 CIPK4 DELTA-T…
AT3G23800	0.34276563	1.2621777	-0.8298339	-0.77510947		GO:0016020 membrane	C	3.96e-18	617/1596 (38.7%)	8510/30449 (27.9%)	HIPP21 IRT2 AT2G47360 AT5G59670 AT5G44020 AT5G46090 EXPA16 AT1G07795 GDU3 AT1G24130 AT1G16260 ABCG6 CYP81F2 AGP41 GPAT4 ABCG20 CML10 AT2G15042 CYP706A6 SWEET11 AT1G70990 AT3G07070 CYP71B20 UGP2 PUP21 AT5G52790 CYP710A1 CHX16 DTX18 GLR3.5 NHL1 EDA32 AT2G32340 MLO2 AT1G02570 AT4G11900 TUB8 AT5G44900 AT4G01140 SPPL5 CTL2 EXO70B2 CYP712A1 AT1G23840 AT3G16660 LecRK-III.1 PLA2A AT2G29660 AT3G04210 NPF2…
AT1G15125	0.325971	1.2708781	-0.841134	-0.7557151		GO:0044425 membrane part	C	5.33e-18	466/1596 (29.2%)	5963/30449 (19.6%)	IRT2 AT2G47360 AT5G59670 AT5G46090 AT1G07795 GDU3 AT1G24130 AT1G16260 ABCG6 CYP81F2 AGP41 GPAT4 ABCG20 AT2G15042 CYP706A6 SWEET11 AT1G70990 CYP71B20 PUP21 AT5G52790 CYP710A1 CHX16 DTX18 NHL1 EDA32 AT2G32340 MLO2 AT1G02570 AT4G11900 AT5G44900 AT4G01140 SPPL5 CYP712A1 AT1G23840 AT3G16660 LecRK-III.1 AT2G29660 AT3G04210 NPF2.4 TBL38 CASPL1C2 FLS2 AT3G09035 AT5G12420 AT1G52343 PILS3 RLP7 TBL33 AGP16 …
AT5G62280	0.2782751	1.2963907	-0.82010585	-0.75455993		GO:0016021 integral component of membrane	C	2.37e-16	419/1596 (26.3%)	5305/30449 (17.4%)	IRT2 AT2G47360 AT5G59670 AT5G46090 AT1G07795 GDU3 AT1G16260 ABCG6 CYP81F2 AGP41 GPAT4 ABCG20 AT2G15042 CYP706A6 SWEET11 AT1G70990 CYP71B20 PUP21 AT5G52790 CYP710A1 CHX16 DTX18 NHL1 EDA32 AT2G32340 MLO2 AT1G02570 AT4G11900 AT5G44900 AT4G01140 SPPL5 CYP712A1 AT1G23840 AT3G16660 LecRK-III.1 AT2G29660 AT3G04210 NPF2.4 TBL38 CASPL1C2 FLS2 AT3G09035 AT5G12420 AT1G52343 PILS3 RLP7 TBL33 AT2G01870 KCS2 L…
AT4G15990	0.23483467	1.3167576	-0.83614105	-0.7154512		GO:0005886 plasma membrane	C	1.49e-11	301/1596 (18.9%)	3733/30449 (12.3%)	IRT2 AT5G59670 AT1G24130 ABCG6 AGP41 ABCG20 CML10 AT2G15042 SWEET11 AT3G07070 UGP2 AT5G52790 DTX18 GLR3.5 NHL1 AT2G32340 MLO2 AT4G11900 SPPL5 CTL2 EXO70B2 LecRK-III.1 NPF2.4 CASPL1C2 HIR2 FLS2 AT3G09035 AT2G39110 AT3G61260 RLP26 AGP16 LecRK-I.2 LRK10L1.2 AT1G09440 AT2G36410 AT4G27300 LecRK-V.9 KAT2 PEN3 AT1G11330 OPT4 FLA2 NHL12 CIPK4 DELTA-TIP AT1G48870 ABCG23 NIK3 AT2G18480 PATL2 AUX1 SLAH1 RK2…
AT3G62960	0.27953428	1.288916	-0.90779257	-0.66065776		GO:0048046 apoplast	C	7.02e-10	67/1596 (4.2%)	478/30449 (1.6%)	JP630 LAC7 RALFL27 BGAL4 GLP10 SBT3.5 ASD1 AT5G03350 PATL1 GLP9 XTH21 CLE6 PGX1 GLP8 PRK XTH26 EXL7 FLA8 CLE21 GLP4 AT4G11210 AT3G05950 EP1 CLE4 AT3G16530 AT1G06260 AT3G24020 XTH18 CLE2 AT5G42500 AT5G38910 XTH17 XTH7 AT5G66530 TRM18 CLE9 AT1G75880 AT4G11190 GL22 RBCS1B NADP-ME2 BGL2 XTH24 MC9 RALF1 BXL1 AT5G42510 PRX71 XTH30 EXL4 AT1G09750 RBCS2B SBT4.12 NIR1 XTH15 FNR2 LAC2 LAC13 AT3G15356 CLE13…
AT4G19030	0.31317192	1.2722964	-0.9074735	-0.67799485		GO:0005618 cell wall	C	2.25e-07	83/1596 (5.2%)	743/30449 (2.4%)	AT1G05310 EXPA16 JP630 BGAL4 RCI3 GLP10 NAC101 DELTA-TIP SBT3.5 AT5G03620 AT5G45650 ASD1 AT4G24350 AT2G47550 AT5G03350 GLP9 FLA13 XTH21 SBT1.9 GulLO5 GLP8 PME17 TUB5 XSP1 EXPA8 XTH26 FLA8 GLP4 CASP1 AT3G16530 WAK1 PRX56 AT4G16563 AT3G22060 PDIL2-2 RHS18 DGR1 AT1G78860 PRP4 AT2G20870 XTH18 PRX25 ACO2 AT5G58840 XTH17 PDF1.2 XTH7 CASP2 CASP3 AT5G64100 SCPL12 AO1 SBT3.12 EXL2 GL22 NADP-ME2 BGL2 XTH24…
AT3G62150	0.34122255	1.257204	-0.91217685	-0.68624973		GO:0030312 external encapsulating structure	C	2.25e-07	83/1596 (5.2%)	743/30449 (2.4%)	AT1G05310 EXPA16 JP630 BGAL4 RCI3 GLP10 NAC101 DELTA-TIP SBT3.5 AT5G03620 AT5G45650 ASD1 AT4G24350 AT2G47550 AT5G03350 GLP9 FLA13 XTH21 SBT1.9 GulLO5 GLP8 PME17 TUB5 XSP1 EXPA8 XTH26 FLA8 GLP4 CASP1 AT3G16530 WAK1 PRX56 AT4G16563 AT3G22060 PDIL2-2 RHS18 DGR1 AT1G78860 PRP4 AT2G20870 XTH18 PRX25 ACO2 AT5G58840 XTH17 PDF1.2 XTH7 CASP2 CASP3 AT5G64100 SCPL12 AO1 SBT3.12 EXL2 GL22 NADP-ME2 BGL2 XTH24…
AT3G29370	0.33749083	1.2605889	-0.89925534	-0.6988244		GO:0031225 anchored component of membrane	C	2.27e-04	38/1596 (2.4%)	279/30449 (0.9%)	AT1G70990 NHL1 AT2G29660 AGP16 FLA2 NHL12 FLA13 FLA8 AT5G07475 AGP2 AT2G48130 AT2G45040 AT5G22430 FLA7 FLA9 AT5G19250 FLA12 AT1G70985 BGL2 MAP18 FLA11 AGP22 AT5G39970 AGP13 FLA6 PCAP1 YLS9 AT5G40980 EDA4 AT5G26290 NDR1 LTPG5 SVL2 AT5G13900 AT5G10770 AT4G16640 ENODL20 MMP
AT3G23550	0.08702751	1.3827913	-0.7268234	-0.7429954		GO:0044421 extracellular region part	C	2.84e-04	25/1596 (1.6%)	142/30449 (0.5%)	CP2 EXO70B2 CKX5 ASD1 BRS1 CLE6 EXL7 CLE21 TIP2 CLE4 AT2G45040 CLE2 XCP1 CLE9 AT1G75880 BXL1 EXL4 RGF9 CEP1 EXO70E2 IDL1 CLE13 AT4G16640 MMP XYL4
AT5G04340	0.14876036	1.3576304	-0.76038677	-0.746004		GO:0031226 intrinsic component of plasma membrane	C	4.64e-04	43/1596 (2.7%)	346/30449 (1.1%)	SWEET11 NHL1 KAT2 OPT4 FLA2 NHL12 DELTA-TIP CNGC3 FLA13 FLA8 PIP2;4 AMT1;1 DUR3 HMA2 FLA7 FLA9 CNGC10 NLM1 AT5G19250 STP1 BGL2 MAP18 LIK1 PUT5 SULTR3;5 SWEET1 KAT1 PIP2B ERD6 PCAP1 YLS9 PIP1;5 SUC1 CNGC11 GAMMA-TIP HA7 NDR1 ACD6 ACA12 SVL2 TIP2;2 ENODL20 PIP1C
AT3G06460	0.2147381	1.3261058	-0.70626974	-0.83457416		GO:0009505 plant-type cell wall	C	5.93e-04	40/1596 (2.5%)	313/30449 (1.0%)	AT1G05310 RCI3 GLP10 NAC101 DELTA-TIP ASD1 AT4G24350 AT2G47550 FLA13 PME17 XSP1 FLA8 CASP1 AT3G16530 WAK1 PRX56 AT4G16563 PDIL2-2 RHS18 DGR1 AT1G78860 PRX25 XTH17 CASP2 CASP3 SCPL12 EXL2 XTH24 PAE9 ATPMEPCRD BXL1 PRX71 AT1G09750 sks9 AT5G12950 AT3G14920 GASA1 PME12 CEP1 XYL4
AT2G32340	0.47396877	1.1759127	-0.6993855	-0.950496
AT1G12805	0.47923103	1.1723479	-0.6991375	-0.95244145
AT2G47880	0.53469944	1.1398884	-0.7578307	-0.9167571
AT3G16440	0.4652835	1.189002	-0.80017155	-0.85411406		Molecular Function
AT2G18690	0.5476841	1.133965	-0.83098465	-0.85066444
AT3G51680	0.53001934	1.1462274	-0.82506365	-0.851183		GO Term	Aspect	P-value	Sample frequency	Background frequency	Genes
AT3G54150	0.53081584	1.1456333	-0.85431707	-0.8221321		GO:0003824 catalytic activity	F	1.23e-12	623/1596 (39.0%)	9079/30449 (29.8%)	CP2 AT5G59670 AT5G44020 GSTF4 TPPB AT1G05310 FLS4 AT1G16260 GA2OX8 ABCG6 JP630 CYP81F2 LAC7 GPAT4 SULT202B1 ABCG20 CYP706A6 AT3G07070 BGAL4 CYP71B20 AT1G03400 AT3G45080 AT3G09960 ALN SERAT2;1 UGP2 LUP1 CYP710A1 PFA-DSP1 AT5G24230 CXE5 MAGL6 EDA32 NUDT8 AT1G06830 NRPE3B AT4G11900 TUB8 AT1G21540 AT2G34060 AT3G62110 SPPL5 CTL2 ST4B RCI3 CYP712A1 RWP1 CTF2B LecRK-III.1 NAS3 PLA2A AT2G29660 GLP10 TBL3…
AT5G40590	0.5106581	1.158753	-0.8737764	-0.7956347		GO:0020037 heme binding	F	3.28e-10	57/1596 (3.6%)	362/30449 (1.2%)	CYP81F2 CYP706A6 CYP71B20 CYP710A1 AT2G34060 RCI3 CYP712A1 AT5G19890 AT5G08250 CYP705A5 CYP71B37 CYP81D11 AT1G49570 CYP94B1 CYP718 AT5G47000 PRX72 AT2G37130 CYP705A1 CYP705A9 AT3G01190 AT1G66540 CYP708A2 PRX56 RHS18 CYP81F4 NIA1 CYP712A2 AT4G11290 AT4G26010 BAS1 AT2G35380 AT2G39040 CYP71B36 CYP71B22 AT5G64100 CYP84A4 CYP71B7 CYP86B1 PRX71 AT3G32980 CYP706A1 NIR1 CYP710A2 CYP82F1 CYP93D1 CYP79F2 B…
AT1G65790	0.50739604	1.1595988	-0.8984745	-0.7685203		GO:0046906 tetrapyrrole binding	F	8.19e-10	60/1596 (3.8%)	402/30449 (1.3%)	CYP81F2 CYP706A6 CYP71B20 CYP710A1 AT2G34060 RCI3 CYP712A1 AT5G19890 AT5G08250 CYP705A5 CYP71B37 CYP81D11 AT1G49570 CYP94B1 CYP718 AT5G47000 PRX72 AT2G37130 CYP705A1 CYP705A9 AT3G01190 AT1G66540 CYP708A2 PRX56 RHS18 CYP81F4 NIA1 CYP712A2 AT4G11290 AT4G26010 BAS1 LHCA1 AT2G35380 AT2G39040 CYP71B36 CYP71B22 AT5G64100 CYP84A4 CYP71B7 CYP86B1 LHCA3 PRX71 AT3G32980 CYP706A1 LHB1B1 NIR1 CYP710A2 CYP82F…
AT1G06830	0.45966262	1.1916739	-0.87649786	-0.7748387		GO:0016491 oxidoreductase activity	F	1.69e-09	157/1596 (9.8%)	1669/30449 (5.5%)	FLS4 GA2OX8 CYP81F2 LAC7 CYP706A6 CYP71B20 AT1G03400 CYP710A1 AT1G06830 AT1G21540 AT2G34060 RCI3 CYP712A1 CTF2B AT5G43440 AT3G13760 AT3G62960 AT5G19890 LAC16 AT5G08250 CYP705A5 CM1 CYP71B37 AT3G56060 CKX5 CCD8 CYP81D11 AT1G49570 YUC2 AT4G01740 AT2G47880 CYP94B1 AT4G25090 AT2G29310 CYP718 GulLO5 AT1G14185 CYP71A13 AT5G47000 PRX72 SDR2 AT2G37130 CYP705A1 CYP705A9 SDR4 F6'H1 FAR4 AT3G11385 AT3G50560…
AT5G41761	0.45841798	1.1929822	-0.8649741	-0.7864261		GO:0019825 oxygen binding	F	1.64e-06	38/1596 (2.4%)	234/30449 (0.8%)	CYP81F2 CYP706A6 CYP71B20 CYP710A1 CYP71A27 CYP712A1 AT5G08250 CYP705A5 CYP71B37 CYP81D11 CYP94B1 CYP718 CYP71A13 CYP705A1 CYP705A9 AT1G66540 CYP708A2 CYP81F4 CYP712A2 BAS1 CYP71B36 CYP71B22 CYP84A4 CYP71B7 CYP71A12 CYP86B1 CYP706A1 CYP710A2 CYP82F1 CYP93D1 CYP79F2 BR6OX1 CYP78A8 CYP71B19 AT5G36130 CYP76G1 CYP706A3 CYP89A9
AT1G59780	0.47678652	1.1818081	-0.84567094	-0.8129237		GO:0016705 oxidoreductase activity, acting on paired donors, with incorporation or reduction of molecular oxygen	F	8.56e-06	52/1596 (3.3%)	406/30449 (1.3%)	FLS4 GA2OX8 CYP81F2 CYP706A6 CYP71B20 CYP710A1 CYP712A1 AT5G08250 CYP705A5 CYP71B37 CYP81D11 YUC2 CYP94B1 CYP718 CYP71A13 CYP705A1 CYP705A9 F6'H1 GA3OX2 AT1G66540 AT1G06120 CYP708A2 AtDAO2 CYP81F4 CYP712A2 BAS1 AT5G12270 CYP71B36 CYP71B22 CYP71A28 CYP84A4 CYP71B7 CYP71A12 CYP86B1 AT3G46490 CYP706A1 CYP710A2 CYP82F1 CYP93D1 CYP79F2 BR6OX1 HO3 CYP78A8 CYP71B19 AT5G36130 CYP76G1 CYP716A2 CYP706A3 AT…
AT4G11460	0.5815204	1.1093725	-0.87343955	-0.8174534		GO:0004497 monooxygenase activity	F	3.80e-05	42/1596 (2.6%)	306/30449 (1.0%)	CYP81F2 CYP706A6 CYP71B20 CYP710A1 CYP712A1 CTF2B AT5G08250 CYP705A5 CYP71B37 CYP81D11 YUC2 CYP94B1 CYP718 CYP71A13 CYP705A1 CYP705A9 AT1G66540 CYP708A2 CYP81F4 CYP712A2 BAS1 CYP71B36 CYP71B22 CYP71A28 CYP84A4 RBCS1B CYP71B7 CYP71A12 CYP86B1 CYP706A1 RBCS2B CYP710A2 CYP82F1 CYP93D1 CYP79F2 BR6OX1 CYP78A8 CYP71B19 CYP76G1 CYP716A2 CYP706A3 CYP89A9
AT4G03450	0.58210206	1.1093211	-0.83837855	-0.8530446		GO:0030246 carbohydrate binding	F	9.00e-04	39/1596 (2.4%)	306/30449 (1.0%)	PP2-A13 AT1G16260 NSP1 AT4G11900 LecRK-III.1 AT3G09035 LRK10L1.2 AT4G27300 LecRK-V.9 AT1G11330 RK2 AT5G03350 AT1G11915 RK3 LecRK-V.6 AT3G01260 RK1 LecRK-VII.2 PP2-A14 AT3G16530 WAK1 AT1G78860 AT1G61480 AT2G46495 AT1G11340 WAK2 AT5G66530 BGL2 NSP3 MLP-300B LecRK-I.1 AT4G27290 LecRK-I.5 AT3G15356 AT1G69730 RLK1 B120 LecRK-IX.2 AT2G19130
AT4G08300	0.6168296	1.0834775	-0.8563029	-0.8440042		GO:0016740 transferase activity	F	9.98e-04	261/1596 (16.4%)	3714/30449 (12.2%)	AT5G59670 GSTF4 AT1G16260 GPAT4 SULT202B1 AT3G07070 AT3G45080 SERAT2;1 UGP2 NRPE3B AT4G11900 ST4B RWP1 LecRK-III.1 NAS3 AT2G29660 TBL38 FLS2 AT2G39110 RLP7 TBL33 RLP26 LecRK-I.2 KCS2 LRK10L1.2 AT1G09440 AT1G26970 AT3G61390 AT4G27300 LecRK-V.9 GSTL1 TBL34 UGT84A1 SRO2 AT1G11330 CIPK4 AT1G01390 NIK3 AT4G17680 AT1G77660 ERD9 CPT AT4G28890 AT4G28030 RK2 AT5G03350 SNC4 AT4G16745 MK XTH21 AT5G47050 AT3…
AT2G32610	0.62879217	1.074289	-0.8396887	-0.8633924		GO:0022857 transmembrane transporter activity	F	1.60e-03	98/1596 (6.1%)	1122/30449 (3.7%)	IRT2 ABCG6 ABCG20 SWEET11 CHX16 DTX18 GLR3.5 NPF2.4 PILS3 PUP12 ABCA4 KAT2 PEN3 OPT4 PDE334 DELTA-TIP ABCG23 AT2G18480 AUX1 SLAH1 CAX1 AAP4 VHA-E3 CNGC3 NPF2.3 PUP8 ABCG31 OZS1 CAX4 ZIP11 PUP14 IREG1 ALMT1 CHX17 PIN5 PIP2;4 TIP2 ZIP2 AMT1;1 AZG1 bige1b KEA1 DUR3 ATGLR1.2 HMA2 AT1G54110 CNGC10 NLM1 AT3G28960 STP1 RHC1 AT4G22120 GLR2.5 ABCB4 LAX3 IRT3 UMAMIT12 OCT3 PUP7 ALMT12 AT1G57980 UMAMIT8 LIK…
AT1G09420	0.563314	1.1012499	-0.62668574	-1.0378782		GO:0022891 substrate-specific transmembrane transporter activity	F	2.38e-03	83/1596 (5.2%)	912/30449 (3.0%)	IRT2 SWEET11 CHX16 GLR3.5 NPF2.4 PILS3 PUP12 KAT2 PEN3 OPT4 PDE334 DELTA-TIP AT2G18480 AUX1 SLAH1 CAX1 AAP4 VHA-E3 CNGC3 NPF2.3 PUP8 OZS1 CAX4 ZIP11 PUP14 IREG1 ALMT1 CHX17 PIN5 PIP2;4 TIP2 ZIP2 AMT1;1 AZG1 KEA1 DUR3 ATGLR1.2 HMA2 AT1G54110 CNGC10 NLM1 AT3G28960 STP1 AT4G22120 GLR2.5 ABCB4 LAX3 IRT3 OCT3 PUP7 ALMT12 AT1G57980 LIK1 GLR1.3 NPF1.2 PUT5 ZIP5 SULTR3;5 PILS5 LAX1 CHX20 UMAMIT17 SWEET1 …
AT1G27140	0.46152255	1.1653214	-0.5835168	-1.0433271		GO:0004672 protein kinase activity	F	4.33e-03	88/1596 (5.5%)	999/30449 (3.3%)	AT5G59670 AT3G07070 LecRK-III.1 FLS2 AT2G39110 LRK10L1.2 AT1G09440 AT1G26970 LecRK-V.9 AT1G11330 CIPK4 NIK3 RK2 SNC4 AT3G47580 AT2G28970 CRK26 PERK4 RK3 MEKK3 AT5G39030 LecRK-V.6 RK1 MPK11 AT1G78940 AT1G51830 RSH3 CRK4 CIPK2 CIPK3 MPK3 CPK31 EP1 GSO2 AT1G35710 WAK1 CIPK20 CRK30 AT1G64210 BLUS1 CRK18 AT2G28960 AT1G51805 AT3G20200 WAK2 CRK25 WNK9 AT5G39020 MAPKKK18 CRK41 AT2G16750 CIPK17 CYCP3;2 SR…
AT5G25260	0.4097815	1.1521522	-0.4036034	-1.1583302		GO:0016301 kinase activity	F	4.34e-03	117/1596 (7.3%)	1436/30449 (4.7%)	AT5G59670 AT1G16260 AT3G07070 AT4G11900 LecRK-III.1 FLS2 AT2G39110 RLP7 RLP26 LecRK-I.2 LRK10L1.2 AT1G09440 AT1G26970 AT4G27300 LecRK-V.9 AT1G11330 CIPK4 NIK3 RK2 AT5G03350 SNC4 MK AT3G47580 AT2G28970 CRK26 PERK4 RK3 MEKK3 PRK AT5G39030 LecRK-V.6 RK1 LecRK-VII.2 MPK11 AT1G78940 AT1G51830 RSH3 CRK4 CIPK2 CIPK3 MPK3 CPK31 EP1 GSO2 AT1G35710 WAK1 AT1G66940 CIPK20 AT1G61480 AT3G61080 CRK30 AT1G04280 …
AT5G55460	0.40477052	1.1709535	-0.45351535	-1.1222087		GO:0016709 oxidoreductase activity, acting on paired donors, with incorporation or reduction of molecular oxygen, NAD(P)H as one donor, and incorporation of one atom of oxygen	F	4.82e-03	28/1596 (1.8%)	197/30449 (0.6%)	CYP81F2 CYP706A6 CYP71B20 CYP712A1 CYP705A5 CYP71B37 CYP81D11 YUC2 CYP71A13 CYP705A1 CYP705A9 CYP81F4 CYP712A2 CYP71B36 CYP71B22 CYP71A28 CYP84A4 CYP71B7 CYP71A12 CYP706A1 CYP82F1 CYP93D1 CYP79F2 CYP78A8 CYP71B19 CYP76G1 CYP706A3 CYP89A9
AT3G56970	0.49952412	1.1165088	-0.49329236	-1.1227406		GO:0004601 peroxidase activity	F	4.92e-03	22/1596 (1.4%)	133/30449 (0.4%)	AT2G34060 RCI3 AT5G19890 CM1 AT1G49570 AT4G25090 AT5G47000 PRX72 AT2G37130 AT3G01190 PRX56 RHS18 AT4G11290 PRX25 AT4G26010 AT2G35380 AT2G39040 AT5G64100 RBOHB PRX71 AT3G32980 TAPX
AT1G05340	0.5959878	1.0271748	-0.44254085	-1.1806219		GO:0010328 auxin influx transmembrane transporter activity	F	6.86e-03	5/1596 (0.3%)	6/30449 (0.0%)	AUX1 ABCB4 LAX3 LAX1 ABCB21
AT2G37430	0.5633994	1.0383698	-0.39992493	-1.2018442
AT1G79890	0.65328056	1.0223207	-0.5885368	-1.0870645
AT1G05820	0.70907694	0.97854155	-0.6033533	-1.0842652
AT5G04000	0.76343507	0.9281709	-0.59590274	-1.0957032
AT4G15610	0.7516634	0.9397727	-0.5993938	-1.0920423
AT1G43160	0.7568422	0.94598687	-0.64833146	-1.0544976
AT3G55500	0.8214478	0.8684162	-0.5772972	-1.1125668
AT5G17450	0.81531775	0.8595886	-0.5262389	-1.1486675
AT5G11210	0.7795147	0.8984626	-0.541232	-1.1367453
AT4G08290	0.7469358	0.92838544	-0.5403083	-1.135013
AT1G17710	0.729532	0.9415175	-0.5312842	-1.1397653
AT2G36970	0.7454692	0.90960896	-0.47593892	-1.1791393
AT5G27230	1.0773854	0.62081826	-0.77203906	-0.9261647
AT3G22600	1.090491	0.6057055	-0.7960942	-0.9001024
AT5G19890	1.076036	0.62502015	-0.8020484	-0.8990077
AT1G18870	1.071336	0.6316381	-0.8114115	-0.8915626
AT4G39795	1.0634902	0.64183843	-0.8141987	-0.89113
AT4G15540	1.0476775	0.6610433	-0.8017771	-0.90694374
AT1G52270	1.0419647	0.6693782	-0.8248891	-0.88645375
AT2G35770	1.0063624	0.7082075	-0.76839715	-0.94617265
AT4G16563	1.014884	0.6961547	-0.7517115	-0.9593273
AT1G29600	1.0447878	0.6590103	-0.7454565	-0.95834154
AT1G59940	1.0419955	0.6571248	-0.71004814	-0.98907226
AT4G02810	1.0387644	0.6609478	-0.7091335	-0.9905787
AT5G66170	0.92383116	0.8056626	-0.8341737	-0.8953201
AT2G15760	0.94851565	0.7787906	-0.8319531	-0.89535314
AT3G59370	1.000626	0.7174834	-0.7957486	-0.9223608
AT1G22470	0.98944163	0.728987	-0.7783294	-0.94009924
AT3G27150	0.9821163	0.7381286	-0.78598565	-0.93425924
AT4G30270	0.97431386	0.7485818	-0.80598134	-0.91691434
AT1G46768	0.9605007	0.7616974	-0.7766234	-0.9455747
AT3G58200	1.0000558	0.71979153	-0.8221688	-0.8976786
AT5G59050	1.0089378	0.7095916	-0.82883	-0.8896994
AT4G19920	1.0066365	0.71278423	-0.8452607	-0.87416005
AT3G23090	1.0064687	0.7129832	-0.8452582	-0.87419367
AT2G43050	0.92563134	0.7968849	-0.75023997	-0.9722763
AT2G41170	0.9362148	0.7807543	-0.7171813	-0.99978775
AT1G58037	0.96915954	0.7439083	-0.7150603	-0.99800754
AT3G01990	0.94595945	0.76571625	-0.6916391	-1.0200366
AT3G45160	0.9372115	0.7704237	-0.66663724	-1.040998
AT4G37030	0.9746938	0.72706896	-0.65938133	-1.0423814
AT1G48870	0.9074355	0.8034197	-0.67162776	-1.0392275
AT3G20370	0.8860632	0.82062757	-0.6471106	-1.0595802
AT5G02780	0.90858346	0.7945291	-0.63602954	-1.067083
AT5G12340	0.84557885	0.8690357	-0.68435967	-1.030255
AT5G46890	0.8292569	0.8853639	-0.6862817	-1.0283391
AT3G44326	0.81284213	0.9006398	-0.6833548	-1.0301272
AT4G25410	0.82064223	0.8963178	-0.70166016	-1.0152999
AT2G36295	0.81958884	0.89876664	-0.7106518	-1.0077037
AT3G28500	0.83061993	0.8888886	-0.7155447	-1.0039638
AT1G70850	0.8329962	0.88695675	-0.71801513	-1.0019377
AT4G26580	0.86938196	0.8516461	-0.722846	-0.9981821
AT5G10760	0.87480515	0.8462953	-0.72379	-0.9973105
AT2G48030	0.88998944	0.8333715	-0.74246585	-0.9808951
AT5G44565	0.9100051	0.8150241	-0.96192205	-0.7631071
AT5G54585	0.888262	0.83675766	-0.96970344	-0.7553162
AT5G59670	0.88753617	0.8398993	-0.9498341	-0.77760136
AT5G11570	0.90392	0.82528275	-0.9227646	-0.8064382
AT5G38970	0.9082579	0.8212169	-0.9153783	-0.8140965
AT5G48920	0.9012774	0.8285866	-0.9145732	-0.81529087
AT1G23550	0.8827254	0.8474782	-0.91883373	-0.8113699
AT3G52670	0.87328386	0.8570574	-0.9189637	-0.8113776
AT1G70690	0.8778286	0.85338694	-0.9016226	-0.82959294
AT1G70880	0.8801589	0.85151094	-0.8871563	-0.84451354
AT3G11840	0.8428673	0.8863828	-0.93075764	-0.79849255
AT2G14560	0.8568289	0.8730112	-0.92624843	-0.80359167
AT1G26390	0.8595845	0.8691297	-0.9401908	-0.78852344
AT3G56980	0.85111666	0.8766029	-0.9494764	-0.7782431
AT4G22460	0.8505354	0.8772037	-0.9491985	-0.7785406
AT3G22235	0.8198604	0.90554005	-0.9609922	-0.7644083
AT5G57630	0.82857525	0.89878297	-0.9466519	-0.78070635
AT4G21390	0.81729186	0.91058457	-0.9349714	-0.79290503
AT2G26440	0.8251403	0.9046282	-0.91357577	-0.81619275
AT1G53940	0.8336839	0.89691913	-0.9041191	-0.826484
AT2G31085	0.82697463	0.9042075	-0.86198676	-0.8691954
AT1G09090	0.85375845	0.8781592	-0.8569137	-0.87500393
AT2G35340	0.8584803	0.87352073	-0.8605531	-0.8714479
AT1G16370	0.8816667	0.84959364	-0.8322885	-0.8989718
AT3G59900	0.87325346	0.85686016	-0.8077315	-0.9223821
AT5G04330	0.84191555	0.8888229	-0.8238702	-0.9068682
AT3G01190	0.5938135	1.0942234	-0.73148733	-0.9565495
AT1G76240	0.6394205	1.0625459	-0.7679381	-0.93402827
AT5G64530	0.6815048	1.0286641	-0.768302	-0.94186693
AT1G22570	0.7049219	1.0081725	-0.7582437	-0.9548507
AT3G45130	0.6695191	1.0310032	-0.703823	-0.9966994
AT2G27740	0.7498985	0.9663493	-0.73348826	-0.98275954
AT2G05540	0.771422	0.9479294	-0.74082005	-0.9785313
AT1G48260	0.77634597	0.94876623	-0.7950154	-0.9300968
AT1G03700	0.76597303	0.95817465	-0.79557574	-0.928572
AT3G11370	0.7641371	0.9603527	-0.80357355	-0.92091626
AT1G68620	0.7955157	0.93310285	-0.82957625	-0.8990423
AT1G24260	0.8050188	0.9243052	-0.83057415	-0.8987498
AT1G69720	0.8141666	0.9140456	-0.79970545	-0.92850673
AT2G38170	0.8106812	0.916111	-0.7839263	-0.9428659
AT3G16390	0.70384794	1.0128024	-0.8064351	-0.91021526
AT1G56120	0.7046382	1.0133704	-0.83914447	-0.8788641
AT4G22212	0.7548083	0.9703028	-0.8428985	-0.88221264
AT4G37290	0.77160484	0.955476	-0.85155064	-0.8755302
AT2G07180	0.7740619	0.95317596	-0.84617746	-0.8810604
AT5G14340	0.7794414	0.9480669	-0.83638823	-0.8911201
AT5G01740	0.7824185	0.945776	-0.864812	-0.86338246
AT1G71400	0.77750736	0.9500467	-0.8821055	-0.8454486
AT3G30720	0.7537228	0.9713229	-0.87899387	-0.84605175
AT1G73290	0.7560975	0.9686833	-0.89799106	-0.82678974
AT1G17190	0.73043567	0.9911035	-0.8948965	-0.8266426
AT4G23130	0.73294514	0.98914725	-0.88913566	-0.83295673
AT2G21650	0.737543	0.9852806	-0.88582623	-0.8369973
AT4G27300	0.7336201	0.98887074	-0.87622565	-0.8462652
AT4G04990	0.7277414	0.9915905	-0.9270808	-0.79225117
AT3G47100	0.7045592	1.0116453	-0.91930234	-0.79690224
AT2G15400	0.68666774	1.0268245	-0.91193324	-0.8015589
AT2G15390	0.68535405	1.0280465	-0.909328	-0.8040726
AT3G26200	0.67528754	1.037494	-0.8761749	-0.8366066
AT1G34315	0.64262956	1.0626711	-0.8958496	-0.80945104
AT2G26695	0.7645692	0.95998675	-0.9206414	-0.80391455
AT2G31081	0.76384026	0.9601878	-0.92701846	-0.7970095
AT2G40330	0.77497655	0.949689	-0.9339798	-0.7906857
AT3G52970	0.7764519	0.94652086	-0.95341873	-0.769554
AT3G11780	0.78246707	0.9405713	-0.9580601	-0.7649783
AT3G23010	0.7612719	0.9580651	-0.9703855	-0.7489515
AT1G10990	0.7509288	0.96732223	-0.96912616	-0.7491248
AT2G30750	0.7371346	0.98002887	-0.9631063	-0.75405717
AT4G17680	0.74290127	0.97240114	-0.98295593	-0.7323465
AT5G03995	0.7527107	0.96057576	-1.0033499	-0.7099365
AT4G02830	0.7523069	0.9603548	-1.0065773	-0.7060844
AT1G15540	0.73684067	0.97327435	-1.0092589	-0.7008562
AT4G24040	0.77192116	0.943181	-1.0054694	-0.70963275
AT3G13610	0.78694504	0.92963755	-1.0051987	-0.7113839
AT1G10060	0.7740217	0.94632804	-0.97320616	-0.7471435
AT4G23700	0.7794372	0.9396063	-0.98613596	-0.7329076
AT4G23450	0.7951282	0.9258059	-0.9826295	-0.7383047
AT5G57685	0.8094885	0.91292137	-0.97943187	-0.7429779
AT2G34010	0.8113745	0.9108008	-0.9818549	-0.7403204
AT3G54830	0.83607405	0.889239	-0.9672547	-0.75805837
AT3G16530	0.83549166	0.888167	-0.9793312	-0.7443275
AT4G19680	0.82838356	0.8933895	-0.9900848	-0.73168826
AT4G21970	0.86154073	0.8600616	-0.9951222	-0.7264801
AT3G03000	0.82240945	0.89173275	-1.0292827	-0.6848595
AT1G21100	0.8194482	0.89565164	-1.0241768	-0.69092304
AT2G15042	0.8178451	0.8988989	-1.0157014	-0.7010427
AT1G17300	0.8184767	0.89902085	-1.0119785	-0.705519
AT5G16570	0.828426	0.8898972	-1.0099527	-0.7083706
AT1G58370	0.8372803	0.8797882	-1.0178646	-0.69920397
AT1G22530	0.8401517	0.8760122	-1.0226092	-0.69355464
AT5G07770	0.8347587	0.8793094	-1.031645	-0.6824231
AT1G02450	0.8421115	0.8704381	-1.0389938	-0.6735558
AT1G72150	0.8558976	0.8569931	-1.0381111	-0.6747796
AT4G37700	0.86753047	0.8490332	-1.0214355	-0.69512814
AT4G13130	0.8776333	0.8396143	-1.0172714	-0.69997615
AT4G37150	0.8037596	0.9078193	-1.0361829	-0.675396
AT2G16980	0.786488	0.9235129	-1.0373586	-0.67264223
AT2G17710	0.79551363	0.917576	-1.0266539	-0.68643576
AT2G45180	0.79280823	0.9202476	-1.0258194	-0.6872364
AT1G24420	0.7807402	0.9319235	-1.022697	-0.6899668
AT4G03610	0.77331275	0.9321382	-1.0512503	-0.6542007
AT5G35480	0.791023	0.9147788	-1.0561032	-0.64969856
AT4G22690	0.78221434	0.92241347	-1.0577598	-0.64686805
AT3G06390	0.7872919	0.91540563	-1.06654	-0.63615745
AT3G25950	0.7785522	0.923699	-1.0653766	-0.6368745
AT3G50350	0.8395424	0.8642489	-1.0718845	-0.6319068
AT1G34750	0.8280987	0.87319964	-1.0793049	-0.6219935
AT4G22305	0.8138979	0.8874023	-1.0774498	-0.6238504
AT1G80320	0.81955016	0.8845814	-1.0686543	-0.6354773
AT1G59870	0.80994827	0.89461166	-1.06546	-0.63909996
AT2G26710	0.7999721	0.9031155	-1.0685383	-0.6345493
AT2G47270	0.80217034	0.8998676	-1.0727109	-0.629327
AT1G73280	0.81809276	0.8899316	-1.0541024	-0.653922
AT1G61667	0.8248089	0.88544554	-1.0464272	-0.6638272
AT5G55970	0.6964232	0.99162424	-1.0752423	-0.6128052
AT2G30930	0.6945844	0.99927664	-1.0523765	-0.6414845
AT1G56630	0.75160944	0.95416355	-1.0397347	-0.6660383
AT2G40750	0.7493076	0.9543695	-1.0473627	-0.6563144
AT5G64100	0.73553157	0.96518266	-1.0518532	-0.64886105
AT5G10170	0.7359951	0.9652773	-1.0498685	-0.65140396
AT5G28610	0.73110306	0.97026694	-1.0465683	-0.65480167
AT1G78460	0.72702134	0.9689006	-1.0654418	-0.6304801
AT1G68238	0.73748064	0.9561246	-1.0789648	-0.6146405
AT5G51790	0.7183994	0.9657617	-1.0999635	-0.5841976
AT2G28970	0.70855665	0.9685668	-1.1155585	-0.56156486
AT2G38310	0.6933946	0.9798547	-1.1187657	-0.5544836
AT2G37440	0.6895883	0.9847179	-1.1138731	-0.5604331
AT1G27020	0.6799425	0.99134773	-1.1169834	-0.5543068
AT1G04280	0.6788835	0.9923026	-1.1166813	-0.5545047
AT5G21950	0.7056937	0.9589395	-1.1461076	-0.5185256
AT4G35750	0.72000116	0.95031923	-1.1380682	-0.53225213
AT1G03870	0.7369397	0.94246495	-1.1211979	-0.55820686
AT2G16380	0.7515852	0.9247901	-1.1337938	-0.54258144
AT3G51760	0.76945645	0.9113678	-1.1274316	-0.5533926
AT5G44900	0.76521116	0.91547805	-1.1266955	-0.5539937
AT5G03390	0.76768786	0.9148996	-1.12242	-0.5601675
AT4G25940	0.76043075	0.9223284	-1.119962	-0.5627972
AT1G24577	0.75117034	0.9361675	-1.1042252	-0.58311266
AT2G14095	0.75942403	0.92775893	-1.1074526	-0.5797303
AT3G56230	0.76547605	0.9251266	-1.0993865	-0.59121627
AT3G09020	0.7721857	0.9161315	-1.1080003	-0.58031696
AT2G46720	0.7726437	0.9158072	-1.1077456	-0.5807052
AT1G22690	0.77449167	0.9151411	-1.1048645	-0.58476824
AT1G17610	0.7756798	0.9139677	-1.1051403	-0.5845072
AT4G16860	0.7836975	0.9064724	-1.1056507	-0.58451927
AT5G57887	0.7880644	0.89957684	-1.1136812	-0.57396007
AT2G36410	0.78971684	0.895976	-1.1192466	-0.5664462
AT4G04955	0.5557209	1.1252402	-0.9185621	-0.7623991
AT3G22250	0.56134087	1.120264	-0.93026507	-0.7513399
AT1G78860	0.5607878	1.1193893	-0.9425269	-0.7376502
AT1G35710	0.58225185	1.1031684	-0.9515258	-0.7338944
AT3G11385	0.5943355	1.0958954	-0.9382239	-0.752007
AT5G60660	0.6356766	1.0644218	-0.94426745	-0.755831
AT5G22240	0.6843299	1.0129206	-1.029394	-0.66785645
AT2G38760	0.7138962	0.9887746	-1.0290052	-0.67366564
AT3G02140	0.7125446	0.9936969	-1.0099909	-0.69625056
AT1G18290	0.7111318	0.9977504	-0.9934491	-0.7154332
AT5G51780	0.6878895	1.0156528	-1.0004808	-0.7030616
AT2G25510	0.6538595	1.0409176	-1.0099052	-0.6848719
AT5G44620	0.66822493	1.0305265	-1.0052803	-0.6934711
AT5G42530	0.6601503	1.039294	-0.9911684	-0.708276
AT5G22300	0.67542154	1.0298686	-0.97341186	-0.7318783
AT1G04980	0.70767087	1.0031441	-0.9767742	-0.73404086
AT2G32160	0.70326954	1.0085558	-0.96327704	-0.74854827
AT4G08470	0.70404077	1.0086191	-0.9573552	-0.75530463
AT5G14070	0.70709616	1.0067344	-0.95150274	-0.76232773
AT4G32785	0.5663604	1.1016417	-1.0270114	-0.6409908
AT3G21340	0.57215345	1.0981376	-1.0246161	-0.6456749
AT5G45380	0.6076235	1.0763395	-1.0069383	-0.67702454
AT2G45660	0.60474193	1.0813872	-0.9903287	-0.6958003
AT3G59340	0.6224837	1.0673699	-0.9956464	-0.6942072
AT1G78450	0.60449064	1.0667354	-1.0594082	-0.61181784
AT1G55380	0.6250542	1.0582198	-1.0323886	-0.6508854
AT1G07300	0.67113674	1.0150361	-1.0640928	-0.62208015
AT3G26320	0.6527109	1.030124	-1.0614703	-0.62136465
AT2G39210	0.6404205	1.042127	-1.051452	-0.63109547
AT3G46650	0.634921	1.037931	-1.08174	-0.59111184
AT4G17460	0.26333335	1.2648973	-1.0495497	-0.47868103
AT5G44580	0.28920615	1.2486924	-1.064382	-0.47351658
AT5G23510	0.28882733	1.2538769	-1.0492039	-0.49350044
AT1G65480	0.30883592	1.2441983	-1.050956	-0.50207824
AT4G31875	0.33276847	1.2291853	-1.0625074	-0.49944642
AT1G19340	0.3567917	1.2072483	-1.091972	-0.47206813
AT3G56400	0.3326521	1.216299	-1.0987704	-0.45018083
AT2G43910	0.41940913	1.1792482	-1.0782703	-0.520387
AT1G21130	0.41245323	1.1766039	-1.0969639	-0.4920933
AT2G30420	0.41411775	1.1658722	-1.1224587	-0.45753133
AT3G50560	0.42567596	1.163423	-1.112849	-0.4762499
AT1G52618	0.44276953	1.148225	-1.1270864	-0.46390805
AT2G26980	0.44077924	1.1469653	-1.1327809	-0.45496362
AT1G70270	0.44561836	1.1364439	-1.1505163	-0.431546
AT2G39570	0.41723064	1.1514606	-1.1515381	-0.41715324
AT1G31580	0.48522124	1.1112823	-1.1554631	-0.44104046
AT5G56870	0.50149566	1.101349	-1.1556659	-0.44717872
AT1G73965	0.4999126	1.1173372	-1.1199901	-0.49725968
AT3G45860	0.49500695	1.1253506	-1.1066369	-0.51372075
AT1G16960	0.5603746	1.0642146	-1.1541884	-0.47040066
AT2G46070	0.5687718	1.0589691	-1.1532173	-0.4745236
AT3G21510	0.5784421	1.058538	-1.1386855	-0.49829462
AT2G13570	0.56345505	1.0694321	-1.1371248	-0.4957624
AT5G47240	0.541639	1.0834891	-1.1382618	-0.4868662
AT1G13300	0.5308388	1.0960628	-1.1244589	-0.5024427
AT1G11340	0.5483022	1.0949686	-1.0957149	-0.54755586
AT3G15540	0.5723964	1.0703232	-1.1192746	-0.52344507
AT5G26690	0.58190686	1.0671511	-1.1099032	-0.5391547
AT5G55450	0.5882483	1.0632654	-1.1083181	-0.54319566
AT2G35910	0.5918056	1.0664611	-1.0913382	-0.5669285
AT4G39770	0.4854768	1.1447822	-1.0650434	-0.56521547
AT5G42250	0.48571628	1.1436305	-1.0684485	-0.5608981
AT4G28350	0.51168567	1.125782	-1.0738243	-0.56364346
AT1G52790	0.5126321	1.1301003	-1.0567352	-0.58599716
AT4G18205	0.52383	1.1263336	-1.043548	-0.60661554
AT2G29330	0.50498605	1.1387447	-1.0424603	-0.6012704
AT4G18197	0.49672008	1.1464778	-1.0323217	-0.61087614
AT5G64570	0.5045091	1.142509	-1.0282155	-0.6188026
AT4G36570	0.47081074	1.168569	-1.0054327	-0.633947
AT1G62190	0.47045046	1.171288	-0.992782	-0.6489565
AT3G62210	0.4744959	1.1714236	-0.97803265	-0.6678868
AT1G19020	0.50630414	1.1519471	-0.9736514	-0.6845998
AT2G40095	0.51001394	1.1524019	-0.953769	-0.70864683
AT2G44578	0.53373915	1.13519	-0.9644723	-0.70445687
AT5G39020	0.44473627	1.1951836	-0.9405356	-0.6993843
AT1G79310	0.45295334	1.1930445	-0.9147142	-0.73128366
AT3G56710	0.37007064	1.2381613	-0.93976134	-0.6684706
AT2G15080	0.37298098	1.2318915	-0.96905035	-0.6358222
AT3G61390	0.40039515	1.2143135	-0.98268914	-0.6320195
AT3G61060	0.4229882	1.2035823	-0.9707733	-0.65579724
AT3G04210	0.42812356	1.1948993	-1.0010161	-0.6220068
AT1G24147	0.41507518	1.2015576	-1.0048119	-0.611821
AT2G30770	0.40200722	1.207871	-1.0093702	-0.60050803
AT1G64910	0.38274372	1.2150218	-1.0233843	-0.57438123
AT3G15250	0.40820616	1.1965812	-1.041025	-0.5637624
AT2G39040	0.15168822	1.3416287	-0.9227627	-0.57055426
AT3G16670	0.15917948	1.3406432	-0.9120901	-0.5877325
AT1G52830	0.15576819	1.3486347	-0.86468786	-0.6397151
AT2G03505	0.2000712	1.3286586	-0.8786682	-0.6500616
AT3G01290	0.22267823	1.3135116	-0.9183649	-0.617825
AT2G44080	0.28838417	1.2777958	-0.9528141	-0.6133659
AT1G57980	0.2887389	1.2755468	-0.96396077	-0.60032487
AT3G05890	0.28012854	1.2797297	-0.96328765	-0.5965707
AT3G50470	0.27306426	1.2828258	-0.9642203	-0.59166974
AT1G44050	0.27559495	1.2735521	-1.0006095	-0.5485375
AT4G11521	0.26161253	1.2856477	-0.97569627	-0.571564
AT1G14220	0.22790506	1.2962731	-0.9924973	-0.5316808
AT5G41080	0.22661775	1.3017055	-0.9719131	-0.55641013
AT3G22060	0.17013201	1.30594	-1.0348368	-0.4412352
AT1G57850	0.20936924	1.2967558	-1.017999	-0.48812595
AT1G17600	0.21093185	1.2960804	-1.018214	-0.4887983
AT4G18195	0.21176672	1.2987701	-1.0077466	-0.5027903
AT1G49200	0.15694587	1.3245393	-0.9893031	-0.49218202
AT2G39400	0.09383084	1.3437647	-0.99461645	-0.44297907
AT2G01880	0.18795523	1.2354457	-1.1728467	-0.2505543
AT4G29710	0.21522024	1.2327871	-1.1630672	-0.28494006
AT1G11260	0.20646852	1.2465825	-1.1434932	-0.30955786
AT5G54710	0.1832594	1.2695062	-1.1133621	-0.33940354
AT4G11880	0.17350267	1.2634562	-1.1314865	-0.3054724
AT1G73830	0.16608319	1.2580757	-1.1454083	-0.2787506
AT4G17245	0.1339579	1.2761174	-1.1289618	-0.28111362
AT3G61260	0.11468847	1.281459	-1.1282455	-0.26790196
AT5G28770	0.12540616	1.2721953	-1.1399058	-0.25769576
AT5G18404	0.049635533	1.3100094	-1.1023711	-0.25727376
AT4G38550	0.061864447	1.3287337	-1.0584505	-0.33214766
AT5G04150	0.1214045	1.3010514	-1.0859518	-0.33650404
AT4G15290	0.0053914436	1.3422939	-1.0546906	-0.29299474
AT4G00970	-0.030615231	1.3672346	-1.0121531	-0.32446614
AT1G19510	-0.14235674	1.3177307	-1.1133144	-0.06205956
AT2G35930	-0.16855584	1.3484273	-1.0681013	-0.1117702
AT1G72910	-0.16008027	1.3647339	-1.0418041	-0.16284956
AT1G19770	-0.08385744	1.3357229	-1.0870339	-0.16483171
AT2G20562	-0.064124726	1.3268458	-1.0994076	-0.16331348
AT1G04800	0.022628963	1.2521052	-1.1938052	-0.08092895
AT1G02650	0.00868958	1.2773799	-1.1632452	-0.12282425
AT5G08760	-0.011812919	1.2874838	-1.1519259	-0.12374496
AT3G60550	-0.0029433232	1.2914647	-1.145243	-0.14327839
AT1G79910	-0.02454588	1.2808267	-1.1618818	-0.094398975
AT5G28630	0.062755875	1.2739798	-1.1580647	-0.178671
AT1G31540	0.10596368	1.2481598	-1.1840351	-0.1700884
AT4G36500	0.2046066	1.1947119	-1.2248989	-0.17441954
AT5G15725	0.18544523	1.2072805	-1.2151313	-0.17759441
AT4G13410	0.118667595	1.222212	-1.2150208	-0.1258587
AT1G53680	0.120132215	1.2015095	-1.2389967	-0.082645
AT2G46330	0.124026865	1.1996926	-1.2403225	-0.08339697
AT2G44500	0.17138882	1.1699321	-1.2632453	-0.078075685
AT3G01175	0.26553822	1.118293	-1.2925053	-0.091325946
AT3G05730	0.25476322	1.1325741	-1.2810439	-0.10629349
AT4G30610	0.2925899	1.1177893	-1.2841341	-0.12624496
AT5G08790	0.2705085	1.1347326	-1.2735215	-0.13171957
AT4G33666	0.29784256	1.1313385	-1.2668965	-0.16228452
AT5G05440	0.32988822	1.1258835	-1.258887	-0.19688465
AT1G27670	0.29528117	1.1640643	-1.2261195	-0.233226
AT5G44020	0.29275906	1.1697527	-1.2193646	-0.24314721
AT5G07780	0.3064206	1.1642202	-1.2197301	-0.25091064
AT4G21870	0.30962414	1.1619368	-1.2212133	-0.25034747
AT1G22740	0.2841827	1.2003897	-1.1760644	-0.308508
AT3G50640	0.29917198	1.1976066	-1.1703262	-0.3264523
AT1G23840	0.3686441	1.1447121	-1.2086805	-0.30467564
AT5G45220	0.34667656	1.1695825	-1.1837888	-0.33247024
AT2G45170	0.33759382	1.1679826	-1.1935074	-0.31206897
AT1G74440	0.32314834	1.1773578	-1.1882281	-0.312278
AT1G70020	0.36510044	1.1700016	-1.1672565	-0.36784557
AT5G17310	0.4830401	1.0894414	-1.2006322	-0.37184933
AT1G78320	0.46628445	1.0954001	-1.207016	-0.35466856
AT4G13260	0.45874155	1.1041855	-1.1991717	-0.36375532
AT5G07580	0.4424795	1.1163344	-1.193568	-0.36524597
AT3G10740	0.45037633	1.0981966	-1.217054	-0.33151904
AT1G59590	0.41442627	1.1224363	-1.2085531	-0.32830942
AT2G43520	0.40934727	1.1242971	-1.2097434	-0.32390103
AT5G46470	0.4114453	1.1070313	-1.2347952	-0.2836815
AT5G43520	0.38941136	1.1088014	-1.2474023	-0.25081044
AT5G16170	0.37571812	1.1203579	-1.2402333	-0.2558426
AT3G02493	0.419452	1.0869973	-1.2571107	-0.24933854
AT2G04800	0.4296854	1.0706577	-1.2714909	-0.22885214
AT3G52480	0.4533511	1.0601282	-1.2692293	-0.24425001
AT1G72930	0.45239502	1.0685016	-1.2589861	-0.26191056
AT3G25020	1.1420621	0.48767805	-0.5600782	-1.069662
AT2G46740	1.1394033	0.47595522	-0.5156732	-1.0996853
AT3G27620	1.1297569	0.46106485	-0.44490287	-1.1459188
AT2G25530	1.0815287	0.52224994	-0.43344826	-1.1703304
AT2G43000	1.0422838	0.59962845	-0.4999013	-1.1420109
AT1G13520	1.0826602	0.55965656	-0.533036	-1.1092808
AT1G76520	1.0833887	0.56352186	-0.5472714	-1.0996392
AT2G23910	1.0849272	0.5787519	-0.60373324	-1.059946
AT1G64370	1.0692763	0.5929565	-0.58257896	-1.0796539
AT5G49015	1.0429085	0.62739056	-0.58637923	-1.0839199
AT4G33980	0.8620682	0.81242585	-0.5251273	-1.1493667
AT3G13600	0.9119928	0.76670426	-0.5465842	-1.1321129
AT1G71692	0.96200347	0.72103834	-0.5785207	-1.104521
AT1G76955	0.98165095	0.6857086	-0.53692967	-1.1304299
AT2G40340	1.0145952	0.6487162	-0.5431582	-1.1201532
AT2G46495	1.0056698	0.6692249	-0.57464534	-1.1002494
AT1G11915	0.9863529	0.66527295	-0.49370912	-1.1579168
AT1G55990	0.9876948	0.65945065	-0.4822226	-1.1649228
AT1G21460	1.0076782	0.62172	-0.44688135	-1.1825168
AT3G53150	0.9456733	0.68550396	-0.42480943	-1.2063679
AT1G17960	1.0657171	0.4915898	-0.325893	-1.231414
AT4G28110	1.0445464	0.52363217	-0.33401147	-1.2341671
AT2G39920	0.98762125	0.5817788	-0.30792472	-1.2614753
AT4G18980	1.1605483	0.40781856	-0.42576745	-1.1425995
AT4G35210	1.1736293	0.3792369	-0.406922	-1.1459442
AT4G35480	1.1563369	0.38840094	-0.37304324	-1.1716946
AT5G48400	1.1322534	0.37795934	-0.28885666	-1.2213562
AT2G23680	1.1997523	0.26091218	-0.2689491	-1.1917154
AT3G17600	1.1849653	0.29495886	-0.28511655	-1.1948075
AT2G11810	1.1792536	0.2961957	-0.27234623	-1.203103
AT4G36880	1.2078623	0.28727338	-0.3347557	-1.1603799
AT1G49450	1.1307172	0.31105945	-0.17988871	-1.2618878
AT4G38770	1.070557	0.31699944	-0.06498474	-1.3225718
AT1G68050	1.0712459	0.28167582	-0.021521121	-1.3314006
AT5G65600	1.0461198	0.3103366	-0.011393267	-1.3450631
AT1G69485	1.0308698	0.34798032	-0.031548504	-1.3473016
AT1G29025	0.9903054	0.44626898	-0.09048705	-1.3460873
AT3G21520	1.0281162	0.43435293	-0.14603955	-1.3164296
AT3G11860	1.0185217	0.47170877	-0.18399535	-1.3062351
AT4G32810	0.93697125	0.44785476	0.00135912	-1.3861852
AT2G18196	0.90443975	0.46886936	0.02719464	-1.4005038
AT3G22750	0.8842016	0.5454963	-0.044549227	-1.3851486
AT2G40350	1.2675486	0.02026503	-0.11302176	-1.1747919
AT1G13920	1.2567784	0.044066843	-0.11541464	-1.1854305
AT1G32940	1.2403406	0.07358436	-0.11247133	-1.2014536
AT2G32390	1.2295828	0.1064475	-0.12750296	-1.2085273
AT2G40250	1.199998	0.10284464	-0.059505645	-1.243337
AT1G29395	1.1872487	0.1304417	-0.065013856	-1.2526766
AT3G28740	1.1577247	0.03095694	0.095671155	-1.2843528
AT2G22510	1.1712363	-0.0075641754	0.1077588	-1.2714309
AT5G66815	1.2553066	-0.07740822	0.012919162	-1.1908176
AT4G33070	1.1503942	-0.34652668	0.38337213	-1.1872398
AT5G41380	1.2026769	-0.21273448	0.21858302	-1.2085254
AT1G60750	1.2794865	-0.38694233	0.19203506	-1.0845793
AT1G51090	1.3488028	-0.3073399	7.812421E-4	-1.0422441
AT1G55920	1.3438638	-0.35678548	0.04477873	-1.031857
AT5G35110	1.341033	-0.40500885	0.07949503	-1.0155191
AT2G39110	1.3839561	-0.4218516	-0.009944983	-0.9521595
AT1G06980	1.4079818	-0.48390934	-0.039860606	-0.8842117
AT5G60100	1.0560374	-0.21465251	0.44091797	-1.2823029
AT5G37440	1.0106714	-0.18069968	0.47985062	-1.3098223
AT3G09550	1.0166148	-0.13137297	0.43982145	-1.3250632
AT3G13898	1.0368062	-0.11030598	0.39804667	-1.3245468
AT4G22070	1.0299462	-0.09159634	0.39412415	-1.332474
AT4G34810	0.99710685	-0.06747598	0.420938	-1.3505689
AT2G18480	1.0169425	0.08249576	0.27327538	-1.3727137
AT5G45820	1.0906354	0.13189012	0.11186759	-1.3343931
AT1G72240	1.0968653	0.1366927	0.09644222	-1.3300002
AT2G28040	1.0577267	0.21777332	0.07651139	-1.3520114
AT5G09530	0.9873892	0.29898298	0.10122478	-1.387597
AT2G26290	0.93081397	0.37794352	0.09872186	-1.4074793
AT1G77660	0.87750566	0.2828848	0.2790798	-1.4394702
AT4G08555	0.8252775	0.33414763	0.29639503	-1.4558202
AT4G13390	0.80916303	0.36006072	0.29062217	-1.4598459
AT1G67650	1.3620242	-0.1275143	-0.189106	-1.0454038
AT1G14640	1.3927922	-0.16781038	-0.23720501	-0.9877769
AT5G22870	1.3760108	-0.10960715	-0.25065	-1.0157536
AT4G12290	1.3724852	-0.09734343	-0.25428534	-1.0208564
AT5G44430	1.3854309	-0.09189861	-0.30360243	-0.9899299
AT5G51440	1.3780123	0.010498822	-0.4325396	-0.9559715
AT4G15340	1.3596203	0.05695539	-0.43917352	-0.9774022
AT5G64510	1.3490878	0.03993551	-0.3676524	-1.021371
AT5G33290	1.361808	-0.017985268	-0.32389864	-1.019924
AT1G73600	1.355088	-0.020644216	-0.29780346	-1.0366404
AT1G03660	1.312471	0.096683085	-0.33362237	-1.0755317
AT1G04220	1.3030269	0.1211874	-0.3424848	-1.0817295
AT5G23190	1.3055036	0.12713371	-0.36045897	-1.0721784
AT1G34060	1.2877696	0.13985252	-0.32455635	-1.1030657
AT1G06260	1.2907453	0.11369911	-0.2930661	-1.1113782
AT4G04810	1.2926892	0.10776185	-0.28991452	-1.1105366
AT3G47480	1.3200951	0.029133918	-0.2585072	-1.0907218
AT3G54890	1.3099936	0.05363577	-0.2627102	-1.1009192
AT1G55390	1.2967877	0.053241614	-0.22544976	-1.1245795
AT5G48410	1.2788509	0.06553815	-0.19441102	-1.149978
AT1G05100	1.2945609	0.028233452	-0.18788764	-1.1349066
AT1G13635	1.4393065	-0.12972955	-0.4903632	-0.8192137
AT5G65230	1.4474179	-0.18153308	-0.44480008	-0.82108474
AT2G34430	1.4280349	-0.1304854	-0.42308432	-0.8744652
AT5G44390	1.4143432	-0.1389382	-0.34873873	-0.9266664
AT1G29050	1.3990575	-0.06828715	-0.38925102	-0.9415193
AT3G10320	1.4100702	-0.03351	-0.51062876	-0.86593145
AT2G41380	1.4136865	-0.041178387	-0.51609874	-0.8564093
AT3G16400	1.42211	-0.043204725	-0.5775448	-0.8013604
AT2G22470	1.4002012	0.01780238	-0.5790932	-0.8389104
AT1G52343	1.3939929	0.03803507	-0.5935702	-0.8384578
AT2G30400	1.3803705	0.07404197	-0.6018326	-0.8525799
AT5G41040	1.3727981	0.088775076	-0.5903477	-0.8712255
AT4G38080	1.378725	0.06858401	-0.5702572	-0.87705195
AT3G24500	1.3893886	0.034162473	-0.5456677	-0.8778833
AT1G14790	1.3885643	0.022715248	-0.51132303	-0.8999566
AT5G64800	1.4652503	-0.31959867	-0.3552946	-0.790357
AT1G54540	1.4754095	-0.37628788	-0.35266	-0.7464617
AT1G28470	1.4854873	-0.3727778	-0.42349604	-0.6892135
AT5G19410	1.4815562	-0.3565787	-0.412396	-0.71258146
AT4G27820	1.4784207	-0.34069717	-0.40919045	-0.72853315
AT3G13980	1.4741828	-0.30069894	-0.4320925	-0.7413914
AT2G27370	1.4841319	-0.30460256	-0.5229626	-0.65656674
AT2G39435	1.4558768	-0.14706159	-0.6882969	-0.6205183
AT4G13680	1.4800645	-0.26618987	-0.63698715	-0.57688755
AT5G66390	1.4660187	-0.22820288	-0.7466161	-0.49119967
AT4G13580	1.4639636	-0.22103053	-0.75472337	-0.4882097
AT2G15620	1.4506603	-0.1876319	-0.808656	-0.45437244
AT3G24020	1.4453989	-0.18030274	-0.83013165	-0.43496457
AT3G26170	1.4434087	-0.16222891	-0.8270601	-0.45411968
AT1G31990	1.4344559	-0.07507235	-0.75949967	-0.59988385
AT5G57480	1.4164108	-0.02336423	-0.80363303	-0.58941364
AT3G04510	1.4109051	0.0049556363	-0.76705474	-0.64880604
AT1G73580	1.4187524	-0.017768633	-0.75268286	-0.648301
AT2G29710	1.3917935	0.062383655	-0.69790137	-0.7562758
AT2G14610	1.400182	0.040541437	-0.721885	-0.71883845
AT4G35900	1.395537	0.05270486	-0.7464422	-0.7017997
AT5G19870	1.4220062	-0.023919253	-0.6979524	-0.70013463
AT3G47980	1.4366349	-0.07633692	-0.6299119	-0.7303861
AT3G10340	1.3245795	0.20854694	-0.65089273	-0.8822336
AT3G57260	1.3315195	0.20185353	-0.6935607	-0.8398122
AT2G29130	1.3303727	0.20232138	-0.6809098	-0.8517842
AT5G65165	1.3399206	0.18178771	-0.6778855	-0.84382296
AT2G23840	1.3644714	0.12479007	-0.66188043	-0.8273811
AT3G53510	1.3734841	0.100746475	-0.6457004	-0.82853025
AT1G29460	1.3638214	0.13383582	-0.7660103	-0.731647
AT3G46170	1.3516166	0.16241229	-0.73950446	-0.7745244
AT5G67160	1.365553	0.12745528	-0.69915986	-0.79384845
AT2G47360	1.3390456	0.19090238	-0.7734149	-0.75653315
AT3G16920	1.3239282	0.22336395	-0.76211673	-0.78517544
AT1G44608	1.3358229	0.19655252	-0.72839355	-0.8039819
AT5G13900	1.3291798	0.20923212	-0.71376544	-0.8246465
AT1G08430	1.3233669	0.22146495	-0.7158448	-0.82898706
AT3G44540	1.3261465	0.2173893	-0.80935717	-0.73417866
AT3G48450	1.3286678	0.21051829	-0.82333946	-0.71584654
AT1G73630	1.3386095	0.18848903	-0.82091457	-0.70618397
AT5G11090	1.3451012	0.17223524	-0.8289636	-0.68837285
AT5G07560	1.3452808	0.17150204	-0.8308195	-0.68596333
AT4G11840	1.3341562	0.19492324	-0.84513324	-0.68394613
AT2G14960	1.3311692	0.16729335	-0.552627	-0.94583553
AT1G17460	1.3159443	0.20903087	-0.58667237	-0.9383028
AT1G11190	1.3080698	0.22145063	-0.57741505	-0.9521054
AT5G58840	1.289703	0.2560816	-0.57749116	-0.9682935
AT1G24130	1.2724448	0.2742282	-0.5392592	-1.0074139
AT1G19260	1.3054044	0.21447472	-0.54210514	-0.977774
AT3G21530	1.2999601	0.22045356	-0.5303428	-0.9900709
AT5G59130	1.2984803	0.21348426	-0.5056277	-1.0063369
AT1G13930	1.306342	0.1956769	-0.49886787	-1.003151
AT5G13580	1.2744025	0.21810323	-0.41872984	-1.0737759
AT5G12950	1.239625	0.2721132	-0.40472233	-1.1070158
AT4G30420	1.2062806	0.37505502	-0.51326066	-1.0680751
AT2G47000	1.2158892	0.37315816	-0.5497479	-1.0392996
AT4G29110	1.2083385	0.38716027	-0.5556579	-1.0398409
AT2G05915	1.2206916	0.37537098	-0.5797416	-1.016321
AT5G40170	1.2703301	0.32009155	-0.6975313	-0.89289033
AT1G70890	1.2756594	0.30905682	-0.6886421	-0.8960742
AT4G15330	1.2812731	0.29840982	-0.685938	-0.8937449
AT5G49900	1.2878566	0.28834304	-0.6984308	-0.8777689
AT1G71140	1.2931874	0.27831498	-0.69800913	-0.87349325
AT5G44420	1.2970184	0.26115236	-0.6456784	-0.91249233
AT1G78940	1.2835172	0.2862276	-0.64593405	-0.9238108
AT1G67810	1.2411755	0.3650141	-0.66832566	-0.93786395
AT5G26230	1.2466079	0.35588288	-0.6683401	-0.9341507
AT5G52552	1.2468407	0.355913	-0.6704109	-0.93234295
AT5G18980	1.2454393	0.35586244	-0.6589482	-0.94235355
AT1G72120	1.2525145	0.3371934	-0.6306555	-0.95905244
AT1G04330	1.248564	0.34585384	-0.6384813	-0.9559365
AT5G09520	1.2367624	0.3622245	-0.6250906	-0.97389627
AT5G50260	1.2244794	0.38663444	-0.64227825	-0.96883565
AT4G30280	1.2531197	0.33023122	-0.60845673	-0.9748942
AT1G18970	1.2624179	0.3073081	-0.58505934	-0.98466665
AT2G34500	1.2460781	0.366283	-0.72472006	-0.88764113
AT1G75620	1.239318	0.37691635	-0.71890306	-0.89733124
AT5G61340	1.2378311	0.381083	-0.73164916	-0.887265
AT1G61590	1.2152728	0.41955122	-0.74404997	-0.8907741
AT3G11010	1.2043506	0.43734217	-0.74772435	-0.89396846
AT4G12520	1.1970403	0.44733685	-0.7355981	-0.90877914
AT1G78600	1.2095624	0.42638767	-0.72581726	-0.91013277
AT1G68450	1.2048961	0.42232588	-0.6620514	-0.9651706
AT3G52820	1.2019199	0.42707592	-0.6625423	-0.96645355
AT5G11610	1.1983433	0.43555358	-0.67649055	-0.95740634
AT4G38850	1.1885453	0.45475453	-0.698481	-0.94481885
AT5G16790	1.1705284	0.4758658	-0.6681032	-0.9782909
AT1G47890	1.1433153	0.53113747	-0.77079165	-0.90366113
AT5G62380	1.1534656	0.51638776	-0.7691415	-0.9007119
AT4G01140	1.1633707	0.5003847	-0.7539587	-0.90979666
AT5G58910	1.1677994	0.493186	-0.7481034	-0.912882
AT1G76680	1.182409	0.47013927	-0.73846817	-0.9140802
AT2G29170	1.1788116	0.4760418	-0.742228	-0.91262543
AT5G38020	1.1775681	0.4769648	-0.73480433	-0.9197286
AT4G12510	1.1610286	0.49867618	-0.7157815	-0.94392335
AT4G14650	1.1447724	0.5225441	-0.71861136	-0.94870514
AT2G25590	1.1457444	0.5227206	-0.7290067	-0.9394584
AT2G46750	1.1271744	0.5504201	-0.7404251	-0.9371693
AT1G01610	1.1189052	0.55991447	-0.72687304	-0.9519467
AT5G23750	1.1020753	0.5856069	-0.7480316	-0.9396506
AT4G33610	1.0939419	0.59296983	-0.72336763	-0.9635441
AT3G28960	1.0998638	0.5810319	-0.6990325	-0.98186314
AT3G50770	1.0934597	0.5851767	-0.6765241	-1.0021124
AT5G38910	1.0716393	0.6104453	-0.6618199	-1.0202647
AT4G13890	1.0740584	0.60152966	-0.63684237	-1.0387456
AT4G16640	1.1039537	0.5527711	-0.6010284	-1.0556965
AT5G52930	1.1019224	0.5592011	-0.6144653	-1.0466583
AT1G05810	1.1156656	0.5413656	-0.61716557	-1.0398656
AT3G63380	1.1367308	0.5098535	-0.60849875	-1.0380856
AT5G10625	1.1460397	0.50993586	-0.66150874	-0.9944669
AT1G05260	1.1275383	0.53916043	-0.6767912	-0.98990756
AT1G62990	1.059251	0.6478851	-0.876758	-0.83037806
AT4G04695	1.0622128	0.6442695	-0.8702673	-0.8362151
AT4G26320	1.0725604	0.63106304	-0.861989	-0.8416344
AT1G13480	1.0934706	0.60316384	-0.8731314	-0.82350296
AT1G23970	1.0946082	0.60158706	-0.87442815	-0.82176715
AT4G34560	1.0970334	0.5983357	-0.8738963	-0.82147276
AT5G16720	1.1019645	0.5918435	-0.86814934	-0.8256587
AT2G48130	1.0865078	0.6127601	-0.8380148	-0.86125314
AT2G46430	1.0992538	0.59553707	-0.8271652	-0.8676257
AT5G63850	1.1217515	0.5647986	-0.82826716	-0.8582829
AT4G21380	1.1389906	0.540564	-0.8353526	-0.844202
AT3G50130	1.1514913	0.5191144	-0.90285546	-0.76775014
AT3G26470	1.1390253	0.534993	-0.9242877	-0.74973065
AT2G38720	1.1295851	0.54964626	-0.9171306	-0.7621009
AT1G11330	1.1254051	0.55544585	-0.91888976	-0.76196116
AT5G48000	1.1401188	0.53749466	-0.883723	-0.7938905
AT5G10030	1.122416	0.56289643	-0.8825989	-0.8027136
AT4G32940	1.1221861	0.5636806	-0.8736681	-0.81219864
AT5G26660	1.1549596	0.5165748	-0.86897254	-0.8025619
AT4G11210	1.1511183	0.52243817	-0.8649678	-0.8085887
AT1G64000	1.1565793	0.5146369	-0.85787594	-0.8133402
AT5G62480	1.1567149	0.5147408	-0.84496063	-0.8264951
AT4G20235	1.1802169	0.47928476	-0.8439171	-0.81558454
AT4G38830	1.173609	0.4894865	-0.83866566	-0.8244299
AT5G12420	1.1690147	0.49623927	-0.8501765	-0.8150774
AT5G43440	1.1685723	0.49671757	-0.85626036	-0.8090295
AT5G44610	1.1677116	0.49745303	-0.8686602	-0.79650444
AT5G16530	1.1670201	0.4983782	-0.8708295	-0.7945687
AT3G08490	1.2247014	0.40831032	-0.82008743	-0.8129242
AT5G48010	1.2201369	0.41577536	-0.80586815	-0.83004415
AT5G07130	1.2127599	0.42796436	-0.81437004	-0.8263542
AT2G45220	1.2009382	0.44665194	-0.80174273	-0.8458475
AT4G17280	1.2095767	0.43267223	-0.7963433	-0.8459056
AT1G65310	1.2129763	0.42723387	-0.7975777	-0.84263253
AT2G36890	1.2149836	0.42320347	-0.781112	-0.8570751
AT5G65010	1.195168	0.45613152	-0.8178273	-0.83347225
AT2G33050	1.1788483	0.48149276	-0.8225738	-0.8377672
AT5G10230	1.1805867	0.47867894	-0.81381446	-0.8454511
AT5G52940	1.1759946	0.4855736	-0.81016225	-0.8514059
AT2G29660	1.1972077	0.45251295	-0.8487002	-0.8010204
AT5G51670	1.205713	0.43923205	-0.836774	-0.8081711
AT4G01390	1.2087951	0.43392858	-0.84636	-0.79636365
AT3G49070	1.2148689	0.42422685	-0.8396434	-0.79945236
AT3G05930	1.2035973	0.44113895	-0.8680371	-0.7766991
AT1G74460	1.2069412	0.435325	-0.8724443	-0.76982194
AT4G20240	1.2118881	0.42705542	-0.87370753	-0.765236
AT4G19720	1.2158384	0.42109242	-0.8666675	-0.7702633
AT1G66540	1.1910627	0.46030033	-0.8804227	-0.77094036
AT2G48140	1.1807686	0.4762681	-0.8836034	-0.7734333
AT5G57070	1.1815856	0.47210413	-0.9093931	-0.74429667
AT1G31710	1.1909946	0.4580246	-0.9023339	-0.74668527
AT4G20000	1.1916655	0.45636272	-0.90668136	-0.7413469
AT1G51640	1.206866	0.4328189	-0.8968459	-0.742839
AT4G20390	1.2539004	0.33419454	-0.95991635	-0.6281786
AT1G73000	1.2444677	0.35443762	-0.9534414	-0.64546394
AT5G47990	1.2508193	0.3465087	-0.93947273	-0.65785533
AT4G31910	1.2575094	0.33568922	-0.93232393	-0.6608746
AT4G35060	1.249449	0.35130328	-0.9312561	-0.66949624
AT3G23120	1.2443178	0.35968906	-0.93594044	-0.6680664
AT2G16760	1.244344	0.36251196	-0.9242588	-0.6825971
AT3G20640	1.248041	0.35871732	-0.9103357	-0.6964226
AT4G39740	1.2459686	0.36485544	-0.89778584	-0.7130382
AT1G76250	1.2258909	0.39917085	-0.90591556	-0.71914613
AT1G73602	1.2273256	0.39175373	-0.9309725	-0.6881069
AT5G40980	1.2718154	0.31974167	-0.87861496	-0.7129422
AT5G37760	1.2740827	0.30979207	-0.90685564	-0.6770191
AT4G35190	1.2791803	0.3001975	-0.9044977	-0.67488015
AT4G36610	1.2526035	0.35821772	-0.85684985	-0.7539714
AT5G64770	1.2580943	0.35056278	-0.8187413	-0.7899158
AT2G47550	1.2493224	0.3661549	-0.8187057	-0.79677165
AT2G38090	1.2359273	0.38914788	-0.8300453	-0.7950299
AT5G43540	1.2714598	0.32616687	-0.8188079	-0.7788188
AT4G20230	1.2794249	0.31046864	-0.83236545	-0.7575281
AT5G49130	1.2731422	0.32139426	-0.84491855	-0.749618
AT5G37990	1.2912084	0.28827086	-0.8236767	-0.7558026
AT3G01513	1.2947793	0.2809606	-0.8274288	-0.74831104
AT5G40850	1.3013748	0.2694629	-0.78051984	-0.79031783
AT4G08160	1.2813598	0.30790454	-0.7799434	-0.80932087
AT3G22620	1.282342	0.30601746	-0.7782183	-0.8101411
AT3G29250	1.2844695	0.3011977	-0.7593105	-0.82635677
AT5G67180	1.2785455	0.31043458	-0.7373819	-0.85159826
AT1G77530	0.90635896	0.8150558	-0.9883069	-0.7331078
AT5G35490	0.89497674	0.82578665	-0.99562174	-0.7251417
AT5G01210	0.8954106	0.8249087	-0.99802977	-0.72228944
AT3G51360	0.8922454	0.8264283	-1.0076522	-0.7110215
AT5G44980	0.9133469	0.8035737	-1.0103788	-0.70654184
AT3G32980	0.9373769	0.77800554	-1.0072962	-0.7080863
AT1G23850	0.9512428	0.76455534	-0.9968426	-0.7189555
AT5G17780	0.96037567	0.7539885	-0.99799687	-0.7163673
AT5G03960	0.9517579	0.7678443	-0.9739413	-0.7456609
AT5G52120	0.942338	0.77615047	-0.9876739	-0.7308146
AT2G42720	0.9529288	0.75923777	-1.0137658	-0.6984008
AT4G14940	0.95365655	0.7575512	-1.0176831	-0.69352466
AT5G42500	0.96226734	0.74587655	-1.0255829	-0.6825609
AT5G07572	0.9839764	0.7241542	-1.0098474	-0.69828326
AT5G49760	0.99477446	0.71091473	-1.0114893	-0.69419986
AT4G15480	1.0003104	0.7010751	-1.0246419	-0.6767435
AT1G68040	0.99900895	0.7041702	-1.0184965	-0.68468267
AT2G45120	0.9830599	0.72097677	-1.027966	-0.6760707
AT1G49750	1.0153823	0.68782455	-1.0023342	-0.7008725
AT4G39030	1.0324671	0.6696234	-0.98717046	-0.71492004
AT4G32270	1.0123752	0.6959248	-0.9799281	-0.72837204
AT5G16770	1.0157477	0.6933122	-0.9710026	-0.7380574
AT5G19740	1.0278156	0.6797271	-0.9626638	-0.7448789
AT1G43800	0.9998842	0.7096102	-0.9879752	-0.72151923
AT3G20200	0.989032	0.72368425	-0.9816546	-0.73106164
AT3G49330	1.0346832	0.678956	-0.86603504	-0.84760416
AT5G54610	1.019679	0.6970831	-0.8770115	-0.8397505
AT4G36150	1.0394936	0.6718625	-0.8985964	-0.8127597
AT1G16390	1.0265046	0.6874257	-0.9067426	-0.80718774
AT5G24290	1.0354556	0.67615676	-0.9098221	-0.8017902
AT5G62360	1.035513	0.6759417	-0.9117486	-0.79970616
AT5G07570	1.0376121	0.67279476	-0.91830075	-0.7921061
AT1G21250	0.99620336	0.72009885	-0.9481232	-0.76817894
AT2G24850	1.0006788	0.71558434	-0.94120294	-0.7750601
AT3G26330	1.0159351	0.6966636	-0.94585	-0.76674867
AT3G25717	1.0301541	0.6800343	-0.9386522	-0.7715361
AT5G52790	1.0290278	0.68268	-0.9268386	-0.7848693
AT2G18470	1.0067102	0.71114314	-0.9104056	-0.80744773
AT1G75040	0.99660045	0.72341263	-0.9060467	-0.81396633
AT4G16740	0.98651624	0.736484	-0.86398005	-0.8590202
AT1G72490	0.9699098	0.7554835	-0.86648196	-0.85891134
AT4G17785	0.96773434	0.7577973	-0.87863797	-0.8468936
AT1G12080	0.9624456	0.7635336	-0.88761616	-0.838363
AT1G75450	0.9519548	0.7751699	-0.89015067	-0.836974
AT3G56730	0.951108	0.7762431	-0.8856904	-0.8416607
AT5G56810	0.9490563	0.77874345	-0.87401557	-0.85378426
AT5G02580	0.95105064	0.776602	-0.8639381	-0.8637146
AT5G53250	0.9763336	0.74772274	-0.88939714	-0.8346593
AT5G61010	0.9735827	0.750541	-0.8975848	-0.82653886
AT3G10470	0.9676006	0.7564807	-0.9133134	-0.81076795
AT1G02900	0.95268226	0.7726989	-0.92126936	-0.8041118
AT4G25400	0.95658714	0.76849407	-0.91913295	-0.80594826
AT4G11190	0.95397544	0.7719245	-0.9114165	-0.81448346
AT5G60900	0.9456497	0.78148115	-0.90565723	-0.8214736
AT4G28840	0.9415439	0.78507173	-0.9205651	-0.8060505
AT5G54230	0.92809534	0.7993694	-0.925297	-0.8021677
AT5G03545	0.92941266	0.7960189	-0.9463484	-0.77908313
AT1G53990	0.94593763	0.7786147	-0.93947965	-0.7850727
AT1G75750	0.9707927	0.74979305	-0.94736767	-0.77321815
AT3G22231	1.0412968	0.6667083	-0.93324906	-0.77475613
AT2G46440	1.0435303	0.66314626	-0.9396781	-0.76699847
AT5G08250	1.0534798	0.6509226	-0.93582624	-0.76857615
AT4G28940	1.0671599	0.6358049	-0.91012186	-0.792843
AT3G45680	1.0690525	0.6307893	-0.93506944	-0.76477236
AT1G18330	1.079875	0.6172861	-0.9281107	-0.76905036
AT4G20370	1.0925614	0.6004342	-0.9260949	-0.76690066
AT3G05920	1.0901175	0.6021782	-0.9385954	-0.75370026
AT5G50820	1.0980211	0.59504133	-0.9058822	-0.7871803
AT1G52890	1.0986916	0.59437644	-0.9028985	-0.7901695
AT2G28720	1.1048821	0.58580077	-0.9039449	-0.786738
AT3G46490	1.0853083	0.60608757	-0.95604646	-0.7353495
AT3G59690	1.0841627	0.6067679	-0.961226	-0.72970456
AT5G40690	1.0743177	0.6199684	-0.9615501	-0.732736
AT1G24575	1.0678016	0.625819	-0.97714615	-0.7164745
AT4G14400	1.0632203	0.63211286	-0.97596073	-0.71937233
AT1G70990	1.0541297	0.6448776	-0.97122145	-0.72778594
AT3G22240	1.0652647	0.6250654	-0.99665207	-0.69367796
AT5G42210	1.0642558	0.6262494	-0.99734986	-0.6931554
AT2G22590	1.0533051	0.6398159	-1.0012444	-0.69187665
AT2G21560	1.0506691	0.6416101	-1.0081992	-0.6840799
AT5G23240	1.2192217	0.39085725	-0.9846947	-0.6253842
AT3G42800	1.2300335	0.37483713	-0.9737679	-0.6311028
AT2G45420	1.2299281	0.37036544	-0.9867432	-0.61355036
AT3G44510	1.21645	0.38790065	-1.00566	-0.5986906
AT4G22790	1.1965513	0.41928494	-1.0164866	-0.5993496
AT2G26480	1.1840297	0.43901676	-1.021521	-0.6015254
AT4G30670	1.1851568	0.44014612	-1.0137359	-0.611567
AT5G09440	1.1742032	0.44913822	-1.0373954	-0.585946
AT3G45080	1.15014	0.48501986	-1.0467739	-0.58838594
AT1G72130	1.1434654	0.4979755	-1.0413367	-0.60010433
AT5G23020	1.1398212	0.5025685	-1.044254	-0.5981357
AT1G47480	1.1467732	0.5012805	-1.0184343	-0.6296195
AT5G19040	1.131838	0.5195255	-1.0324852	-0.6188782
AT5G60490	1.1199152	0.53461736	-1.040849	-0.61368364
AT3G09960	1.0898377	0.57511157	-1.0509609	-0.6139884
AT3G18500	1.0948957	0.56514627	-1.0579938	-0.6020482
AT1G59860	1.105637	0.5531846	-1.048168	-0.61065364
AT3G18320	1.1095443	0.5533634	-1.0315408	-0.6313669
AT1G21270	1.1019781	0.5682449	-1.0193936	-0.6508293
AT2G18800	1.109762	0.55824584	-1.0152012	-0.6528066
AT5G58570	1.1084001	0.5641839	-1.0011818	-0.67140216
AT4G33330	1.0996962	0.5745144	-1.0090227	-0.66518784
AT2G39180	1.0915414	0.586588	-1.0069822	-0.6711473
AT4G17670	1.0776814	0.60596555	-1.0062544	-0.67739254
AT1G19900	1.0629377	0.6231695	-1.0167551	-0.6693522
AT3G46630	1.0679443	0.6162577	-1.017391	-0.66681105
AT3G45840	1.0698413	0.61360043	-1.0177126	-0.66572905
AT5G66052	1.0682532	0.61405253	-1.0237705	-0.65853524
AT4G32290	1.0713446	0.60891277	-1.0269622	-0.65329516
AT1G01225	1.0824566	0.594207	-1.0248866	-0.6517769
AT2G40320	1.1040541	0.57879084	-0.96406454	-0.7187804
AT1G78750	1.098561	0.5832831	-0.9799265	-0.7019177
AT4G16745	1.1086245	0.56978446	-0.9766256	-0.70178336
AT2G17500	1.1162155	0.5599397	-0.97183615	-0.70431894
AT5G50010	1.1233227	0.5511704	-0.9645128	-0.70998037
AT2G25160	1.1295413	0.54032123	-0.9727154	-0.6971472
AT1G69730	1.1329653	0.5313267	-0.9889062	-0.6753858
AT2G35980	1.1374171	0.5239938	-0.9912821	-0.6701288
AT1G30860	1.1469105	0.5145603	-0.97141486	-0.6900559
AT5G10740	1.1491548	0.51248634	-0.9654971	-0.696144
AT5G36910	1.1607699	0.50270104	-0.92211473	-0.74135625
AT5G04200	1.1704241	0.48821622	-0.9193441	-0.73929614
AT5G63595	1.1655626	0.49285346	-0.93734545	-0.7210706
AT3G06210	1.177082	0.47235984	-0.94927055	-0.70017123
AT5G07475	1.1864377	0.4591821	-0.9400385	-0.7055813
AT4G11290	1.1891661	0.45498988	-0.93879074	-0.70536524
AT5G14730	1.1970997	0.44334257	-0.9317434	-0.7086988
AT4G00080	1.2007016	0.43796757	-0.9286093	-0.7100598
AT3G10910	1.2060583	0.41872007	-0.97073185	-0.6540464
AT3G23280	1.1967893	0.43509927	-0.969003	-0.6628855
AT2G19130	1.1932167	0.43800455	-0.97984314	-0.6513781
AT3G59250	1.1868881	0.45158172	-0.9693662	-0.6691037
AT3G45820	1.1902912	0.44868058	-0.9587315	-0.6802403
AT3G29630	1.1742985	0.46788335	-0.9849927	-0.6571892
AT3G45070	1.1640118	0.4796228	-1.0010811	-0.6425535
AT1G13420	1.1817863	0.4164113	-1.0755631	-0.52263457
AT1G02335	1.1762463	0.43001425	-1.069115	-0.5371456
AT3G06020	1.1645466	0.43650162	-1.0934575	-0.5075907
AT3G21550	1.1478441	0.4588297	-1.1043593	-0.50231445
AT3G25655	1.1396557	0.47019166	-1.1084862	-0.50136125
AT3G19553	1.144341	0.47390574	-1.0888872	-0.5293596
AT1G72140	1.1492795	0.46857175	-1.0835853	-0.53426594
AT4G29050	1.1387318	0.4576021	-1.1296401	-0.4666939
AT4G02370	1.1395653	0.45885202	-1.1258405	-0.47257683
AT5G36130	1.1109105	0.5043199	-1.1293716	-0.4858588
AT5G03350	1.137459	0.49287477	-1.0742686	-0.55606514
AT5G66985	1.1282326	0.5068676	-1.0758137	-0.5592866
AT3G07070	1.1291292	0.5024134	-1.0819317	-0.54961085
AT5G37980	1.1212087	0.51329464	-1.085225	-0.5492783
AT2G22770	1.1179647	0.5122915	-1.0969476	-0.53330874
AT1G22030	1.1028339	0.5324656	-1.1032504	-0.53204906
AT5G12050	1.1077167	0.5251582	-1.1028222	-0.5300527
AT2G01660	1.1088833	0.5271051	-1.0957612	-0.54022723
AT5G12270	1.1081314	0.52884483	-1.0946423	-0.542334
AT3G44120	1.0905826	0.55509967	-1.0952001	-0.5504823
AT4G23170	1.0794002	0.5616252	-1.1146134	-0.52641195
AT2G01520	1.0886105	0.5462628	-1.1175355	-0.51733786
AT1G73330	1.0647317	0.5777645	-1.1242645	-0.5182317
AT2G32290	1.0674937	0.57083374	-1.1294441	-0.50888324
AT3G60490	1.0674307	0.5633735	-1.142083	-0.48872113
AT1G21050	0.9456108	0.5803946	-1.3128282	-0.2131773
AT5G14330	0.963849	0.5411946	-1.3206439	-0.18439974
AT1G75460	0.95156586	0.55489945	-1.3241487	-0.18231663
AT2G01870	0.95156157	0.5453806	-1.3301378	-0.16680431
AT5G07070	0.9606625	0.5303656	-1.3304318	-0.16059618
AT3G52360	0.9065113	0.6144937	-1.3279119	-0.19309321
AT5G10970	0.8888527	0.6413903	-1.3253614	-0.20488161
AT3G25070	0.90967375	0.6312528	-1.312121	-0.22880559
AT5G47050	0.8911765	0.65510666	-1.3121889	-0.23409434
AT2G38120	0.8874122	0.6645919	-1.308195	-0.2438091
AT2G30395	0.9629051	0.62130433	-1.2568277	-0.3273817
AT4G02270	0.9539264	0.62783986	-1.2625023	-0.3192639
AT4G28850	0.94673854	0.6381457	-1.2617646	-0.3231196
AT5G46240	0.9467417	0.64124393	-1.2585557	-0.32942998
AT3G09220	0.91846365	0.674613	-1.2614982	-0.33157843
AT1G21110	0.9016762	0.6787985	-1.2787364	-0.30173832
AT1G02360	0.910829	0.6547452	-1.2908165	-0.2747577
AT1G52870	0.95643836	0.607642	-1.2784388	-0.28564146
AT1G43790	0.9479641	0.6126826	-1.2843944	-0.2762523
AT2G40390	0.93812996	0.62785804	-1.2827677	-0.28322038
AT1G58602	0.93400437	0.61309224	-1.3003309	-0.24676579
AT3G58190	0.9964282	0.5679705	-1.2622352	-0.3021636
AT4G15230	0.99295485	0.58497554	-1.2509782	-0.3269522
AT5G52780	0.98123276	0.5962208	-1.2564464	-0.32100725
AT3G63280	0.9787436	0.5994623	-1.256724	-0.3214819
AT1G66970	0.9801926	0.59968823	-1.254475	-0.32540587
AT3G14770	0.97267634	0.594958	-1.2691969	-0.29843742
AT4G24970	0.97546434	0.57677424	-1.2816281	-0.27061042
AT2G44010	0.96494925	0.5808778	-1.290921	-0.25490612
AT4G20780	0.98065525	0.5527363	-1.2944993	-0.23889235
AT3G20450	0.99111325	0.54218036	-1.2902117	-0.24308194
AT5G22090	1.0068551	0.5368556	-1.2750986	-0.2686121
AT3G50300	1.0048753	0.5209216	-1.2896044	-0.23619246
AT2G04780	1.0011439	0.5127679	-1.2995495	-0.21436244
AT1G13110	1.0227041	0.49109432	-1.289398	-0.22440058
AT1G05590	1.0239365	0.4956759	-1.2848055	-0.2348069
AT1G01780	1.0260322	0.5093965	-1.2721956	-0.26323313
AT1G65190	1.0423415	0.4970555	-1.2604064	-0.27899057
AT2G31310	1.0584573	0.4768599	-1.2543174	-0.28099975
AT1G26970	1.0670348	0.46927693	-1.2483063	-0.28800553
AT2G38460	1.0700777	0.43876836	-1.2663351	-0.24251083
AT4G22610	1.0488031	0.46712238	-1.2740992	-0.24182624
AT5G55620	1.0444386	0.4557227	-1.2868407	-0.21332063
AT1G05000	1.1422418	0.43694678	-1.1483719	-0.43081674
AT1G51830	1.1588833	0.41585425	-1.1367651	-0.43797246
AT2G01890	1.154883	0.43080306	-1.1270987	-0.45858747
AT1G30260	1.1545748	0.43286043	-1.1250888	-0.4623463
AT4G01740	1.161533	0.40284336	-1.1461399	-0.4182365
AT4G05200	1.152753	0.41045544	-1.1563553	-0.40685323
AT1G77760	1.1304708	0.4227341	-1.1871564	-0.36604834
AT4G33880	1.1265285	0.43330735	-1.1840432	-0.37579262
AT1G68810	1.1169106	0.4566224	-1.1779212	-0.3956118
AT2G01950	1.0786871	0.48532748	-1.2166455	-0.347369
AT1G51840	1.0815138	0.4716372	-1.2247648	-0.32838607
AT5G67020	1.0995353	0.4394439	-1.2242877	-0.31469154
AT4G19660	1.0810505	0.45805502	-1.237042	-0.30206364
AT1G75030	1.0805421	0.46017152	-1.2360668	-0.30464688
AT2G44210	1.0866144	0.43705702	-1.2452937	-0.27837762
AT1G68240	1.124213	0.40471458	-1.2136527	-0.3152749
AT4G15960	1.1241827	0.3978623	-1.2190663	-0.30297878
AT1G74660	1.1428111	0.38239712	-1.2011387	-0.32406938
AT2G42850	1.1554686	0.3584651	-1.1987798	-0.31515387
AT5G67090	1.1606727	0.34960994	-1.196806	-0.31347665
AT1G66440	1.0687424	0.50745654	-1.2112284	-0.36497054
AT4G22120	1.0731071	0.50906044	-1.20198	-0.3801876
AT2G30520	1.0900371	0.4827341	-1.1998963	-0.37287498
AT4G37800	1.0846031	0.4926023	-1.1992064	-0.37799904
AT2G16750	1.0906992	0.48969477	-1.1912903	-0.3891037
AT4G00880	1.0832629	0.51127	-1.180592	-0.41394103
AT2G03310	1.0818635	0.51282686	-1.1814423	-0.4132481
AT5G46090	1.0845859	0.5207528	-1.1659418	-0.43939677
AT3G62110	1.0735921	0.535546	-1.1692113	-0.4399268
AT4G35200	1.079426	0.53701335	-1.1546428	-0.4617966
AT5G60650	1.052541	0.5713786	-1.1634755	-0.46044406
AT5G42510	1.0266423	0.59985644	-1.176174	-0.45032477
AT2G41480	1.0219661	0.6070688	-1.1751941	-0.45384082
AT4G30230	1.0151062	0.6112005	-1.1829888	-0.44331798
AT1G07050	1.0176715	0.6023801	-1.1902884	-0.42976326
AT5G56650	1.0214716	0.5977033	-1.1893787	-0.42979613
AT4G35160	1.0218242	0.5972653	-1.1892972	-0.4297923
AT3G44450	1.0296062	0.5851245	-1.1906817	-0.42404905
AT4G14380	1.0396204	0.57351756	-1.1868057	-0.4263323
AT4G13250	1.0442871	0.55965364	-1.1956323	-0.40830842
AT2G46890	1.0432159	0.55631804	-1.2016106	-0.3979234
AT5G01240	1.0411615	0.55195194	-1.2102755	-0.38283786
AT4G35420	1.0419825	0.5499988	-1.2110639	-0.38091746
AT2G01260	1.0461297	0.5407828	-1.2141824	-0.37273017
AT5G01180	1.033253	0.55649906	-1.2185748	-0.37117723
AT1G22550	1.0362116	0.55307305	-1.2174088	-0.37187582
AT3G05858	1.0376523	0.545383	-1.2232785	-0.35975674
AT3G49930	1.0095367	0.5812009	-1.2300054	-0.36073223
AT1G01453	1.0152639	0.56599206	-1.2371182	-0.34413776
AT3G18200	1.044704	0.5256876	-1.2319516	-0.33843994
AT4G21326	1.0441875	0.5260929	-1.2323585	-0.33792204
AT5G67390	1.0369482	0.5261891	-1.2431769	-0.31996033
AT4G29270	1.0223463	0.5426341	-1.2492741	-0.3157062
AT3G62160	1.0200458	0.53651714	-1.257975	-0.29858792
AT1G71690	1.0150459	0.5411973	-1.2607399	-0.29550317
AT4G36470	0.91899216	0.7813716	-1.0729972	-0.62736654
AT5G47370	0.89896363	0.80314106	-1.0726924	-0.62941223
AT5G47000	0.90253663	0.7980453	-1.0767441	-0.6238378
AT4G23400	0.8893539	0.8083802	-1.088054	-0.60968006
AT5G61160	0.91080385	0.78150105	-1.0988821	-0.59342283
AT1G01190	0.89304525	0.7987652	-1.104104	-0.5877064
AT1G12320	0.8896943	0.8011372	-1.107301	-0.5835305
AT5G02760	0.9000054	0.78642064	-1.1166327	-0.56979334
AT1G07795	0.9036793	0.7833911	-1.114237	-0.5728335
AT5G11670	0.8640208	0.82301044	-1.1201785	-0.56685287
AT3G29410	0.86315066	0.8285632	-1.1080649	-0.5836489
AT3G51400	0.85301334	0.8398124	-1.1055015	-0.58732426
AT5G36180	0.8500874	0.83937174	-1.1146096	-0.5748495
AT1G53640	0.8623909	0.8339635	-1.0951364	-0.6012179
AT1G64590	0.8644408	0.8320672	-1.0945635	-0.6019445
AT5G24100	0.8641006	0.8332523	-1.0921075	-0.60524535
AT1G77690	0.8698464	0.8271258	-1.0927943	-0.60417783
AT1G04090	0.8715716	0.82442844	-1.0954599	-0.6005401
AT4G20260	0.8752458	0.82767415	-1.0738696	-0.6290504
AT1G49230	0.8573246	0.8492527	-1.062527	-0.64405036
AT5G06905	0.8658731	0.84073097	-1.0620921	-0.64451194
AT2G29940	0.8586147	0.8500987	-1.0546843	-0.65402913
AT3G05900	0.8631814	0.84468466	-1.0576758	-0.65019023
AT2G40110	0.8666478	0.84269387	-1.051983	-0.65735865
AT3G53720	0.8943088	0.8174549	-1.0387913	-0.6729724
AT4G22666	0.8998144	0.8119663	-1.037478	-0.6743027
AT5G39970	0.91302234	0.79897296	-1.0328711	-0.6791242
AT4G12730	0.90721947	0.8009942	-1.049509	-0.6587047
AT4G14130	0.92495465	0.78248125	-1.0467378	-0.6606981
AT3G07425	0.93064487	0.77515244	-1.0505935	-0.65520376
AT1G14960	0.9668206	0.73461515	-1.0484004	-0.65303534
AT4G08910	0.9622767	0.74090785	-1.0448024	-0.65838206
AT5G25890	0.95431644	0.7472643	-1.0547359	-0.6468448
AT3G22400	0.9450266	0.7560509	-1.0608714	-0.6402061
AT1G14185	0.96089834	0.7346376	-1.0708832	-0.6246528
AT1G62975	0.9616047	0.72792447	-1.087857	-0.6016723
AT1G75380	0.9456063	0.744842	-1.0924402	-0.598008
AT5G46330	0.9303807	0.7619213	-1.0930566	-0.5992455
AT2G41090	0.97743785	0.698299	-1.1144065	-0.5613304
AT2G37478	0.9763859	0.7002969	-1.1127702	-0.5639125
AT3G24100	0.9820541	0.69828784	-1.1011205	-0.5792214
AT3G59730	0.9721119	0.71012825	-1.1016489	-0.58059114
AT1G18390	0.96152055	0.7203386	-1.1076367	-0.5742225
AT2G15370	0.9615844	0.71455044	-1.1209623	-0.5551726
AT2G37170	0.9493743	0.72838324	-1.1223494	-0.5554082
AT1G69520	0.94797325	0.7270102	-1.1290548	-0.5459288
AT1G13650	0.9417951	0.73285913	-1.1320354	-0.5426189
AT4G22110	0.9419504	0.73461187	-1.1278018	-0.54876035
AT5G42785	0.95638645	0.7114228	-1.1408318	-0.52697736
AT1G20010	0.9686597	0.7015875	-1.1305983	-0.5396489
AT1G07640	0.97332954	0.6971577	-1.1279354	-0.5425518
AT1G70985	0.9802873	0.6909457	-1.12295	-0.548283
AT2G21080	0.9876596	0.6761205	-1.1346337	-0.52914643
AT2G31540	0.9355823	0.72960496	-1.1534815	-0.51170576
AT2G42250	0.93464404	0.73293	-1.1491063	-0.5184677
AT4G18430	0.9317601	0.73711795	-1.1474113	-0.5214667
AT1G67865	0.92946404	0.73813224	-1.1506726	-0.5169237
AT5G57010	0.9238199	0.7465482	-1.1467588	-0.5236093
AT3G17609	0.93266135	0.7385355	-1.1424034	-0.52879363
AT2G43390	0.92071694	0.7550426	-1.1362972	-0.5394624
AT5G05790	1.0226872	0.6601819	-1.0675393	-0.6153297
AT1G77520	1.0299866	0.64798015	-1.0750587	-0.602908
AT5G22580	1.0486039	0.6224695	-1.0771134	-0.5939599
AT1G52190	1.0746882	0.5938358	-1.0583357	-0.6101883
AT5G19600	1.0704627	0.6022832	-1.051228	-0.6215178
AT3G19400	1.0726033	0.6012233	-1.0457252	-0.6281014
AT1G62280	1.0573508	0.6197088	-1.0526632	-0.62439626
AT1G19960	1.0545698	0.62617886	-1.0444875	-0.6362613
AT2G18210	1.0530467	0.6290201	-1.0419711	-0.6400957
AT2G23770	1.034317	0.660357	-1.0178611	-0.6768128
AT2G39950	1.03466	0.65798867	-1.0252094	-0.6674393
AT1G23760	1.043731	0.64548653	-1.0279728	-0.66124475
AT1G70170	1.0251955	0.66632915	-1.0385731	-0.6529514
AT4G11320	1.0332825	0.6532727	-1.0473952	-0.6391599
AT3G51325	1.0287296	0.6566706	-1.0550821	-0.63031805
AT1G28660	1.012988	0.6783323	-1.0499128	-0.6414075
AT3G50120	1.0112543	0.67931265	-1.0537192	-0.63684785
AT2G20080	1.0181179	0.6699125	-1.0560644	-0.63196605
AT3G51070	1.0107167	0.6764294	-1.0645527	-0.62259346
AT5G64260	0.99847597	0.68949825	-1.0709337	-0.6170405
AT5G27920	0.9901354	0.70283306	-1.0616429	-0.6313256
AT1G64360	0.98809314	0.70768994	-1.054055	-0.6417281
AT1G27920	1.0034746	0.6920044	-1.043755	-0.651724
AT4G02100	1.0088887	0.6661228	-1.0978824	-0.5771291
AT4G30110	1.0144584	0.6600778	-1.0952754	-0.57926095
AT5G50760	1.0114167	0.66627675	-1.0896294	-0.5880641
AT3G13760	0.99387616	0.68850464	-1.089151	-0.5932298
AT3G16380	0.9905908	0.69018257	-1.0952184	-0.58555496
AT5G46060	1.0216824	0.6457463	-1.1066773	-0.56075144
AT3G29200	1.0269146	0.6400438	-1.1040483	-0.5629102
AT4G18510	1.042926	0.61940014	-1.1022578	-0.56006825
AT3G56060	1.0419513	0.61039186	-1.1233586	-0.5289845
AT3G25820	1.0461874	0.6061056	-1.1203334	-0.5319596
AT1G55240	1.0491922	0.6027281	-1.1187861	-0.5331343
AT3G46890	1.0543474	0.59650886	-1.1168605	-0.5339957
AT5G57770	1.0591198	0.5948651	-1.1067852	-0.5471997
AT5G05090	1.0625056	0.59164435	-1.1036006	-0.5505493
AT1G03010	1.0740056	0.57969695	-1.0943371	-0.55936545
AT5G53980	1.0428703	0.60157984	-1.1371975	-0.5072526
AT1G17430	1.0415016	0.5950163	-1.1515265	-0.48499155
AT5G36930	1.0258482	0.6106725	-1.1614912	-0.47502953
AT4G18550	1.0161866	0.6211344	-1.1658973	-0.47142386
AT5G63780	1.0103892	0.62735254	-1.1684731	-0.46926865
AT2G28250	1.0101045	0.6327063	-1.160491	-0.48231977
AT1G76190	1.006864	0.6473671	-1.1424729	-0.5117583
AT3G47750	1.0289062	0.62960196	-1.120483	-0.53802514
AT3G47200	1.0270131	0.6316906	-1.121381	-0.5373227
AT1G65800	1.0167863	0.64028436	-1.1312232	-0.5258475
AT1G16260	1.0264289	0.6243853	-1.1368496	-0.5139646
AT5G03610	0.95327014	0.66459197	-1.2217596	-0.39610252
AT2G02020	0.9767012	0.6354268	-1.2200743	-0.3920537
AT4G17340	0.99052674	0.625457	-1.2092142	-0.4067695
AT3G27020	0.980821	0.64079493	-1.2061261	-0.41548982
AT4G12830	0.9791491	0.6491709	-1.1976513	-0.43066868
AT3G50570	0.9825901	0.6522927	-1.1866364	-0.44824636
AT1G66100	0.9854243	0.64906436	-1.1859432	-0.44854534
AT3G29780	0.9933021	0.63630974	-1.1894013	-0.44021064
AT5G14970	0.9573323	0.6771353	-1.1975366	-0.43693104
AT2G22790	0.9648336	0.6705704	-1.1933072	-0.44209686
AT5G38610	0.95546716	0.68739396	-1.185488	-0.45737317
AT1G62380	0.94626194	0.7008318	-1.181991	-0.4651028
AT1G28670	0.96739835	0.6900238	-1.1561891	-0.50123304
AT1G78970	0.9634738	0.6905055	-1.163959	-0.49002028
AT2G46870	0.9855359	0.6652208	-1.1598192	-0.4909375
AT5G56780	0.9786308	0.67328215	-1.1610421	-0.4908708
AT4G23260	0.9782563	0.6660628	-1.1739283	-0.47039083
AT2G33205	0.99685663	0.64429724	-1.1701946	-0.47095928
AT4G16880	0.89843744	0.7458055	-1.1994919	-0.44475102
AT4G36920	0.9075784	0.74518245	-1.1835885	-0.4691723
AT1G03740	0.93123025	0.71976244	-1.1803652	-0.47062752
AT1G58070	0.9206604	0.72497505	-1.1920992	-0.45353627
AT1G05805	0.9293691	0.71510154	-1.1915326	-0.452938
AT3G47210	0.9282367	0.71255064	-1.1975915	-0.44319585
AT1G71015	0.9247042	0.70846176	-1.2098949	-0.42327097
AT4G08250	0.92012465	0.7161644	-1.2065761	-0.4297129
AT1G64200	0.88721937	0.7416519	-1.2244256	-0.40444565
AT3G25597	0.8924327	0.7370405	-1.2226237	-0.40684956
AT3G01860	0.92560405	0.6950261	-1.2268332	-0.39379686
AT4G37390	0.9067213	0.7148986	-1.2303042	-0.3913156
AT5G65800	0.90483737	0.7164009	-1.2312331	-0.3900051
AT5G51310	0.91306084	0.69544226	-1.2452952	-0.36320797
AT5G25840	0.8243519	0.8229576	-1.202053	-0.44525647
AT1G61480	0.8296189	0.8075395	-1.2182469	-0.41891152
AT4G20070	0.811859	0.82483095	-1.2190706	-0.4176194
AT2G01530	0.814347	0.8156638	-1.2291696	-0.40084124
AT5G23860	0.82370996	0.8024989	-1.2345424	-0.3916665
AT5G16240	0.8351012	0.7826334	-1.2456499	-0.37208465
AT2G22920	0.8291434	0.7913088	-1.242325	-0.37812728
AT1G10330	0.8365956	0.7871063	-1.2375079	-0.38619393
AT1G26600	0.8449947	0.78880686	-1.222557	-0.4112446
AT4G38700	0.8610908	0.76822406	-1.2275866	-0.40172827
AT1G03400	0.86608285	0.76126367	-1.229756	-0.3975905
AT4G26530	0.8519705	0.7885817	-1.2117984	-0.42875382
AT5G52882	0.8611625	0.77986145	-1.2102141	-0.43080977
AT4G25090	0.86528885	0.78224415	-1.1993905	-0.44814238
AT5G44700	0.8612516	0.79669684	-1.1819072	-0.47604126
AT3G01490	0.8780234	0.7809899	-1.1780516	-0.48096168
AT5G59090	0.889926	0.77423275	-1.1666561	-0.49750268
AT5G44130	0.8608488	0.80794346	-1.1613004	-0.5074918
AT3G26040	0.8765163	0.794938	-1.1542494	-0.51720494
AT4G26220	0.79594594	0.90065694	-1.0891918	-0.60741115
AT2G28960	0.8071788	0.8892313	-1.0919533	-0.6044568
AT2G46455	0.8089912	0.88738847	-1.0923446	-0.604035
AT1G32170	0.8111307	0.88158333	-1.1034926	-0.58922136
AT3G45330	0.8298178	0.8649215	-1.0996022	-0.5951371
AT3G45700	0.8288358	0.8619146	-1.1107203	-0.58003
AT2G20870	0.8023024	0.8792495	-1.1318281	-0.5497239
AT1G10370	0.798256	0.88017243	-1.1388164	-0.53961205
AT1G10140	0.8045965	0.873547	-1.1402837	-0.53785986
AT1G31050	0.81799287	0.8639864	-1.1324412	-0.5495381
AT2G40610	0.82000995	0.8595476	-1.1383628	-0.54119474
AT4G32340	0.85463446	0.8205981	-1.1482742	-0.5269584
AT1G17147	0.85075206	0.82428706	-1.1488825	-0.52615654
AT3G53668	0.8311568	0.84603375	-1.1443086	-0.5328819
AT3G14840	0.8299821	0.83802235	-1.1639483	-0.50405616
AT1G23130	0.7395747	0.9255722	-1.1566014	-0.5085455
AT1G06160	0.7552998	0.9161492	-1.1466279	-0.5248211
AT5G06900	0.7674838	0.9029445	-1.1518327	-0.51859564
AT4G14480	0.76921207	0.9020068	-1.1504191	-0.5207998
AT3G61280	0.7680266	0.89626443	-1.1652467	-0.49904427
AT5G08240	0.7607095	0.9015389	-1.1680319	-0.49421653
AT1G74940	0.7864976	0.86522853	-1.192402	-0.45932418
AT1G08810	0.7786961	0.8743811	-1.1890008	-0.46407637
AT5G19580	0.76322335	0.8797214	-1.2048434	-0.4381013
AT3G22160	0.75538427	0.88555235	-1.2070268	-0.43390977
AT1G79470	0.744052	0.89449626	-1.2090452	-0.42950314
AT2G27402	0.742695	0.8999927	-1.2016108	-0.4410768
AT2G17705	0.679679	0.9669135	-1.1750642	-0.47152835
AT2G01818	0.68389386	0.9675672	-1.1666418	-0.48481923
AT5G35732	0.6722994	0.9828084	-1.1534451	-0.50166273
AT1G78530	0.6707909	0.9804164	-1.1614462	-0.48976114
AT5G04980	0.6571102	0.9895905	-1.1647483	-0.4819525
AT5G26290	0.6589798	0.9842226	-1.173023	-0.47017938
AT3G51910	0.6629049	0.9808032	-1.173773	-0.4699351
AT1G06120	0.6308302	0.9966714	-1.190791	-0.43671063
AT1G12010	0.6282245	1.0003343	-1.187484	-0.44107473
AT1G49500	0.6273599	1.0074449	-1.1746006	-0.46020418
AT3G16120	0.61541	1.0236791	-1.1586941	-0.48039493
AT1G53180	0.62228775	1.0230799	-1.1486043	-0.49676338
AT5G07100	0.63154244	1.0176746	-1.1451817	-0.5040353
AT1G53920	0.6427329	1.0091385	-1.1454622	-0.50640935
AT4G38420	0.6481024	1.0097334	-1.1340342	-0.5238017
AT2G38320	0.6410004	1.016992	-1.1293099	-0.5286825
AT3G49845	0.62552035	1.028021	-1.1307425	-0.5227988
AT2G37460	0.6139977	1.0406948	-1.1197137	-0.5349789
AT1G01340	0.6265908	1.0354204	-1.1086277	-0.55338347
AT1G63180	0.5850139	1.0362145	-1.1779203	-0.44330803
AT1G21540	0.5631502	1.0447881	-1.1903282	-0.41761008
AT2G38300	0.5555141	1.0534463	-1.1834778	-0.4254826
AT4G04840	0.58594257	1.022887	-1.2020373	-0.4067922
AT2G27010	0.6098053	1.0027928	-1.2077389	-0.40485922
AT1G68230	0.58742833	1.0063949	-1.2281662	-0.365657
AT1G52200	0.566859	1.0203552	-1.2283033	-0.358911
AT3G05320	0.55829495	1.0232347	-1.2327374	-0.34879228
AT4G27740	0.5516029	1.0289048	-1.2307575	-0.34975013
AT5G24105	0.52366066	1.0501025	-1.2254583	-0.34830487
AT4G33960	0.5254076	1.0402694	-1.2389714	-0.3267056
AT5G02090	0.5320292	1.0341468	-1.2419081	-0.32426798
AT2G41990	0.53414655	1.0254651	-1.2525184	-0.30709335
AT4G25260	0.52722317	1.0279634	-1.2550994	-0.30008715
AT3G20600	0.51966804	1.0686772	-1.1981862	-0.390159
AT1G52140	0.7854714	0.84024346	-1.2344918	-0.391223
AT1G60960	0.76751846	0.85219544	-1.2416797	-0.3780342
AT3G25882	0.7618629	0.85974306	-1.2383564	-0.3832496
AT2G17430	0.75563174	0.8676869	-1.235073	-0.38824564
AT4G26830	0.75197744	0.87465197	-1.2295792	-0.39705017
AT1G63350	0.75213647	0.8746052	-1.2294312	-0.39731055
AT1G67860	0.7591616	0.853531	-1.2506266	-0.36206606
AT5G03620	0.75199085	0.8528947	-1.2602918	-0.3445937
AT2G31040	0.73744774	0.877568	-1.2444903	-0.37052554
AT1G33930	0.72956914	0.89041907	-1.2358472	-0.38414094
AT1G25450	0.7011856	0.9112226	-1.2409927	-0.37141553
AT2G21880	0.6978159	0.9098615	-1.2470609	-0.3606165
AT2G06925	0.69197494	0.91075754	-1.2526509	-0.35008165
AT5G51470	0.67014235	0.9224926	-1.2608999	-0.3317351
AT2G18260	0.6688369	0.93343675	-1.24707	-0.35520375
AT2G32500	0.6634445	0.93707585	-1.2479752	-0.35254508
AT5G02160	0.65799445	0.94976354	-1.2354747	-0.37228328
AT2G34060	0.6575223	0.96534115	-1.2107674	-0.41209614
AT1G05300	0.66487974	0.95540684	-1.2178615	-0.40242502
AT5G09300	0.6757146	0.94503444	-1.2208048	-0.3999442
AT2G01900	0.68595237	0.9416638	-1.2126637	-0.41495258
AT3G54040	0.7149374	0.9212674	-1.2063986	-0.4298062
AT4G11550	0.70706224	0.9359255	-1.1919005	-0.45108724
AT1G05310	0.68593854	0.95282996	-1.1927623	-0.44600624
AT4G28030	0.63286304	0.91838866	-1.3013899	-0.24986184
AT1G66940	0.65137875	0.9032487	-1.3023919	-0.25223562
AT4G18290	0.64953244	0.9108701	-1.2954658	-0.2649367
AT5G58360	0.63183796	0.9348295	-1.2831593	-0.28350818
AT2G27430	0.6515284	0.9205028	-1.2822738	-0.28975743
AT3G50010	0.6133128	0.9598218	-1.2688603	-0.30427423
AT4G26070	0.6044258	0.9476195	-1.2919027	-0.2601426
AT2G35390	0.58161104	0.96891385	-1.2855911	-0.26493376
AT1G77885	0.44668996	1.0334466	-1.3044504	-0.17568617
AT2G29310	0.43647918	1.0353678	-1.307908	-0.163939
AT4G32190	0.4403491	1.0252874	-1.3162706	-0.14936581
AT4G19430	0.41906554	1.0535195	-1.2976425	-0.17494252
AT3G47220	0.42817	1.0549875	-1.29103	-0.19212753
AT5G22940	0.4277238	1.0624102	-1.2826947	-0.20743932
AT5G23870	0.466707	1.007373	-1.320533	-0.15354697
AT5G06690	0.48515266	0.9891172	-1.3285477	-0.14572209
AT1G47370	0.49087742	0.99834335	-1.3162137	-0.17300701
AT3G62550	0.4983021	0.99016017	-1.3202163	-0.16824596
AT3G43540	0.5154905	0.97036535	-1.3297741	-0.15608168
AT1G03840	0.50825316	1.0007114	-1.3030113	-0.20595334
AT1G07000	0.52123135	0.99515164	-1.3005394	-0.21584362
AT1G55960	0.5228627	0.9964374	-1.2979766	-0.22132343
AT1G33811	0.5427166	0.97612226	-1.3067805	-0.21205842
AT2G31110	0.56992143	0.95832825	-1.306814	-0.22143567
AT5G03720	0.57034373	0.9623703	-1.3020554	-0.23065864
AT2G33810	0.4847689	1.0359986	-1.2777516	-0.24301593
AT5G07080	0.49827242	1.0440522	-1.2571133	-0.28521127
AT1G11310	0.5172303	1.0143955	-1.2808546	-0.25077108
AT3G52430	0.517813	1.0147407	-1.279994	-0.25255972
AT3G51340	0.525979	1.0128108	-1.2761608	-0.262629
AT3G26610	0.5503689	0.9984386	-1.2748096	-0.27399784
AT1G53950	0.5613638	0.9953813	-1.269473	-0.28727219
AT3G55890	0.5641396	0.90280914	-1.3622482	-0.1047006
AT5G64410	0.5486811	0.92570823	-1.3516462	-0.12274307
AT2G46600	0.55714816	0.9355308	-1.3380839	-0.15459515
AT5G37660	0.5596853	0.9410599	-1.3313376	-0.16940762
AT1G66800	0.5472845	0.9503529	-1.330132	-0.16750543
AT5G60750	0.5721789	0.9347214	-1.3294419	-0.17745844
AT5G24230	0.57716525	0.92314297	-1.3371911	-0.16311713
AT4G39710	0.61174184	0.88373464	-1.3504654	-0.14501113
AT3G07010	0.60893756	0.8945134	-1.3428508	-0.16060017
AT1G64700	0.62022316	0.89099175	-1.338519	-0.17269593
AT1G29500	0.637171	0.88600403	-1.3312273	-0.19194774
AT1G51805	0.6361906	0.88953966	-1.3285745	-0.19715568
AT1G13670	0.5734107	0.94432104	-1.3190905	-0.19864129
AT5G19780	0.5903471	0.9310998	-1.320698	-0.2007488
AT1G78090	0.5907498	0.9304149	-1.3211052	-0.20005944
AT4G11360	0.60310394	0.92230606	-1.3204591	-0.20495094
AT1G77490	0.6064564	0.9132102	-1.3270918	-0.19257475
AT2G37130	0.6094283	0.9300559	-1.3076024	-0.2318818
AT3G10985	0.6457087	0.83352864	-1.3697848	-0.109452456
AT1G52800	0.6428433	0.8438036	-1.3636816	-0.12296528
AT3G26500	0.61857224	0.8667395	-1.3603352	-0.12497657
AT5G32450	0.62382704	0.86555976	-1.3580896	-0.13129728
AT1G76080	0.6282685	0.85793954	-1.3614936	-0.124714434
AT5G44460	0.61937743	0.8545501	-1.3693737	-0.104553886
AT4G33790	0.5906862	0.8682877	-1.3748024	-0.08417156
AT1G68190	0.53562796	0.85803306	-1.4059626	0.012301502
AT5G17170	0.5383457	0.8637169	-1.4014909	-5.716677E-4
AT1G16170	0.5247391	0.88527626	-1.3930713	-0.016944079
AT3G45050	0.53790253	0.8884568	-1.3855095	-0.04084987
AT4G38690	0.5007282	0.9082508	-1.3870366	-0.021942502
AT1G48500	0.4751948	0.93128747	-1.3806617	-0.025820496
AT3G15353	0.46751803	0.9261033	-1.3869807	-0.006640649
AT5G46440	0.4591703	0.91413236	-1.3974764	0.024173759
AT3G23480	0.42736477	0.9448439	-1.3872288	0.0150201395
AT5G56840	0.4013352	0.9861952	-1.3659737	-0.02155669
AT4G39010	0.47165853	0.9616916	-1.3591084	-0.07424175
AT1G65230	0.71419966	0.8429886	-1.3109809	-0.24620733
AT4G23270	0.7334917	0.8222444	-1.3144064	-0.24132973
AT5G58750	0.73596907	0.8322393	-1.3018341	-0.26637417
AT1G29520	0.74201536	0.8287529	-1.2996435	-0.27112478
AT3G61080	0.7535412	0.8382668	-1.2768189	-0.31498912
AT5G40500	0.77580935	0.82364047	-1.269095	-0.33035487
AT3G45650	0.7765558	0.81002575	-1.2843096	-0.30227193
AT2G45470	0.7775134	0.8077427	-1.285835	-0.29942107
AT3G06490	0.7691439	0.8123722	-1.2896932	-0.29182288
AT5G58580	0.75817287	0.8259103	-1.2862006	-0.29788256
AT1G79320	0.7359165	0.8451954	-1.2876043	-0.29350752
AT2G30010	0.7282051	0.85464376	-1.284677	-0.29817185
AT3G18780	0.7038358	0.8725226	-1.2886124	-0.28774604
AT1G67910	0.6950118	0.8788736	-1.2899249	-0.28396052
AT4G28530	0.6793473	0.891073	-1.2908614	-0.27955884
AT1G14430	0.6792197	0.88536865	-1.2974712	-0.26711723
AT1G09750	0.66799885	0.8664547	-1.3265835	-0.20787
AT1G09240	0.69470227	0.84102196	-1.3294877	-0.20623656
AT1G69523	0.6899312	0.84762245	-1.3271205	-0.21043314
AT5G53160	0.7000716	0.8455665	-1.3207326	-0.2249054
AT5G66530	0.7207492	0.8133244	-1.3337524	-0.2003212
AT3G48740	0.713893	0.8124517	-1.3399804	-0.18636443
AT1G24400	0.75641114	0.75281596	-1.3555408	-0.15368631
AT4G32780	0.75482726	0.7628196	-1.349042	-0.16860485
AT3G16240	0.7502207	0.76572424	-1.3503367	-0.16560829
AT5G39030	0.74223477	0.78181434	-1.3436134	-0.1804358
AT1G76990	0.7263131	0.7820657	-1.3555375	-0.15284133
AT1G03440	0.72064936	0.7781718	-1.3625504	-0.13627082
AT1G67148	0.7706551	0.7643936	-1.3348011	-0.20024757
AT1G58080	0.776519	0.76299286	-1.3309207	-0.20859121
AT4G01970	0.7821564	0.76122296	-1.3274599	-0.2159194
AT1G01390	0.7660437	0.7854983	-1.3200724	-0.2314696
AT1G71880	0.75567955	0.7984076	-1.3173677	-0.23671947
AT5G38350	0.7964039	0.72336125	-1.346247	-0.17351826
AT3G10150	0.815221	0.7002675	-1.3479508	-0.16753767
AT5G01490	0.8110208	0.68914366	-1.3592125	-0.14095193
AT1G01790	0.8405369	0.6773902	-1.3431677	-0.17475954
AT1G08670	0.82718885	0.7029586	-1.3355701	-0.19457737
AT1G62400	0.8067891	0.74921674	-1.3152126	-0.24079317
AT4G24350	0.8179463	0.744255	-1.3087425	-0.2534588
AT1G16720	0.8385484	0.73966855	-1.291275	-0.28694192
AT1G79040	0.8546113	0.7135957	-1.2992656	-0.26894134
AT4G35030	0.81664604	0.7668311	-1.2873994	-0.29607773
AT2G42900	0.80735165	0.76942056	-1.294879	-0.2818933
AT5G27290	0.8083421	0.77044976	-1.292734	-0.28605786
AT1G56500	0.7991739	0.78124696	-1.2912639	-0.2891569
AT3G28880	0.79521257	0.7988135	-1.2761134	-0.31791267
AT5G03840	0.81902534	0.7804037	-1.2693319	-0.33009714
AT5G05890	0.8229819	0.7865934	-1.2567862	-0.352789
AT4G13830	0.8506798	0.75624675	-1.2580665	-0.34886006
AT3G60720	0.85244954	0.75599587	-1.2560256	-0.35241985
AT2G23060	0.8657031	0.7405393	-1.2570773	-0.3491651
AT5G19250	0.87933606	0.73169124	-1.2491868	-0.36184052
AT4G17970	0.88288164	0.72034883	-1.2579285	-0.3453019
AT1G12480	0.86963594	0.7248972	-1.2700188	-0.3245143
AT5G38990	0.84118044	0.5366182	-1.4152917	0.037493058
AT2G27035	0.84905344	0.5405933	-1.409424	0.019777201
AT4G31820	0.8489239	0.55746245	-1.4030513	-0.0033351406
AT2G15830	0.86636764	0.5547357	-1.3931599	-0.027943438
AT5G26200	0.85474986	0.5701854	-1.394036	-0.030899161
AT4G00400	0.86284155	0.568742	-1.3893352	-0.042248394
AT5G45650	0.84220564	0.59371847	-1.3914785	-0.044445526
AT1G52820	0.85031164	0.59620494	-1.3848113	-0.061705377
AT4G00750	0.83762836	0.6119637	-1.385561	-0.06403106
AT1G53730	0.84482837	0.61266184	-1.3801942	-0.07729602
ATCG00640	0.81733584	0.64131725	-1.3838645	-0.07478856
AT3G06145	0.84320676	0.6419432	-1.3646988	-0.120451145
AT1G20470	0.87513614	0.62982494	-1.346199	-0.15876201
AT1G32060	0.89468706	0.5901177	-1.3543557	-0.13044907
AT3G04730	0.8780335	0.59817976	-1.3632607	-0.112952605
AT1G35180	0.93226266	0.5343713	-1.3537306	-0.112903416
AT1G61795	0.906949	0.53341895	-1.3742397	-0.066128194
AT4G25780	0.7677604	0.69786423	-1.3845414	-0.08108317
AT1G20020	0.7278946	0.73761624	-1.3855306	-0.07998025
AT4G36530	0.7256695	0.7343033	-1.3889409	-0.07103188
AT4G39970	0.7334657	0.72064763	-1.3924409	-0.06167241
AT5G40890	0.7226207	0.7198687	-1.3991903	-0.04329915
AT4G13510	0.7130393	0.73302734	-1.3970851	-0.048981562
AT2G03440	0.7368175	0.7020311	-1.4010069	-0.03784165
AT4G10120	0.745956	0.6874921	-1.403571	-0.029877087
AT2G27420	0.74767095	0.68228334	-1.4053006	-0.024653692
AT5G16410	0.7107901	0.7020316	-1.4148939	0.0020722346
AT5G03435	0.7142981	0.6924865	-1.4177868	0.011002196
AT1G74070	0.7554167	0.6414138	-1.4203454	0.023514915
AT3G52070	0.7183064	0.66790754	-1.4269805	0.040766556
AT1G80180	0.7198518	0.6622489	-1.4286609	0.046560224
AT3G14760	0.70283467	0.65593207	-1.4385451	0.07977835
AT2G05160	0.6870107	0.7414003	-1.4063627	-0.022048393
AT3G09035	0.6819461	0.7516729	-1.4032152	-0.030403849
AT4G21280	0.68384075	0.76432943	-1.394743	-0.05342725
AT1G71970	0.69829893	0.76208925	-1.3879296	-0.072458655
AT4G15545	0.706199	0.7523974	-1.3893851	-0.06921129
AT5G15180	0.6967624	0.78069234	-1.3765383	-0.10091647
AT1G01620	0.6856219	0.8002998	-1.369643	-0.11627876
AT5G11250	0.6584499	0.80632305	-1.381812	-0.08296101
AT2G24395	0.63780415	0.8171178	-1.3859158	-0.06900615
AT1G52510	0.63289666	0.8195026	-1.3869286	-0.0654706
AT4G23820	0.6510725	0.7343088	-1.426603	0.041221652
AT3G45390	0.6504416	0.7146027	-1.4357139	0.07066966
AT4G34090	0.65127325	0.70441455	-1.4396505	0.083962746
AT1G09440	0.64713395	0.6974278	-1.4439313	0.09936964
AT4G32260	0.63176864	0.6976819	-1.4490687	0.11961806
AT5G19260	0.6169487	0.6998255	-1.4529535	0.13617915
AT4G33720	0.5899884	0.7123905	-1.4562727	0.15389383
AT4G18970	0.60067207	0.7051876	-1.4558212	0.14996146
AT2G33330	0.5994071	0.7270309	-1.4482089	0.12177097
AT1G80340	0.508853	0.80169684	-1.4425424	0.1319926
AT1G22590	0.49639356	0.82294035	-1.4362111	0.11687724
AT1G67710	0.5211472	0.80931795	-1.4360572	0.10559214
AT5G38420	0.5501244	0.8160233	-1.4241168	0.057969082
AT4G34790	0.5418835	0.8094075	-1.430042	0.078750975
AT1G75960	0.5528642	0.7917633	-1.4350196	0.09039213
AT1G49975	0.55409986	0.7887009	-1.4360465	0.09324575
AT2G43560	0.57364273	0.7677813	-1.4393916	0.09796757
AT5G27450	0.5884716	0.7625717	-1.4369435	0.08590029
AT5G38430	0.57730824	0.7982256	-1.4238051	0.048271276
AT1G10960	0.5984374	0.79538506	-1.4172808	0.023458354
AT3G29670	0.6073048	0.7890176	-1.4171097	0.02078734
AT5G46790	0.58799124	0.8232095	-1.4059033	-0.005297369
AT5G54240	1.195783	-0.15091535	-1.2300543	0.18518667
AT3G61550	1.2004455	-0.15497983	-1.2257309	0.18026514
AT3G62780	1.2252582	-0.16533022	-1.2043839	0.14445582
AT1G02570	1.2281926	-0.17668164	-1.1993611	0.14785014
AT1G76220	1.2469659	-0.08862046	-1.1981801	0.039834693
AT5G03170	1.2734449	-0.1036406	-1.1694429	-3.6134763E-4
AT5G52330	1.3061515	-0.13476455	-1.1287096	-0.042677406
AT1G51340	1.3143208	-0.12117248	-1.1191047	-0.0740436
AT1G16440	1.3013935	-0.063600905	-1.1367111	-0.101081476
AT1G29430	1.2996229	-0.04518022	-1.1381644	-0.11627829
AT5G59530	1.3044684	-0.045917768	-1.1314102	-0.12714027
AT4G33730	1.3209621	-0.07526099	-1.109425	-0.13627608
AT4G15550	1.1871897	0.030518087	-1.2601001	0.042392313
AT5G02830	1.1510882	0.043182578	-1.289952	0.09568118
AT5G45840	1.1488909	0.11025425	-1.2910749	0.031929724
AT1G51080	1.1437423	0.10423046	-1.2956529	0.04768006
AT4G24670	1.1336615	0.124345616	-1.3028206	0.044813503
AT1G49660	1.1244491	0.14075665	-1.3091489	0.04394311
AT3G51220	1.1152529	0.13317649	-1.3167416	0.068312265
AT4G16620	1.2036377	0.06392424	-1.2436224	-0.023939507
AT1G65850	1.1707201	0.1483953	-1.2667482	-0.052367188
AT3G62660	1.1994402	0.16810037	-1.2305801	-0.13696048
AT2G33480	1.1993133	0.15859003	-1.2332739	-0.12462937
AT3G45430	1.2191006	0.13139877	-1.2158992	-0.13460007
AT1G68080	1.2229774	0.108122095	-1.2163324	-0.11476704
AT1G64210	1.2508373	0.1115625	-1.1786399	-0.18375991
AT1G29450	1.2772405	0.04043193	-1.1582817	-0.15939084
AT5G47980	1.2660621	0.045247532	-1.1729907	-0.1383191
AT3G04030	1.2415943	0.050733604	-1.2033057	-0.08902215
AT5G18010	1.1777775	0.25005	-1.2291659	-0.19866164
AT1G64170	1.1368836	0.29634002	-1.2609524	-0.1722713
AT5G59540	1.1332906	0.32465604	-1.252159	-0.2057876
AT3G27940	1.1563325	0.31369132	-1.2269509	-0.24307293
AT4G25560	1.1265942	0.26565823	-1.2839307	-0.10832174
AT5G15600	1.1275306	0.2638797	-1.2835108	-0.10789939
AT3G43670	1.1417308	0.22040045	-1.2811381	-0.08099316
AT5G20935	0.9594996	0.49725688	-1.3492754	-0.10748109
AT2G20260	0.97709584	0.48632383	-1.3391529	-0.12426672
AT3G26180	0.99119097	0.4646106	-1.3369977	-0.11880378
AT3G01260	0.9915577	0.48982865	-1.323629	-0.15775731
AT2G19990	0.9950873	0.48302168	-1.3238999	-0.15420923
AT1G05540	1.0024822	0.47213367	-1.3224888	-0.15212706
AT2G42350	1.0198495	0.46729395	-1.3073736	-0.17976983
AT5G46130	1.0266954	0.42842096	-1.3207151	-0.13440132
AT4G11900	1.0188025	0.4320773	-1.3266156	-0.12426427
AT3G11660	1.008989	0.4254403	-1.3385632	-0.09586598
AT2G36830	0.98277414	0.4356647	-1.3566632	-0.061775643
AT4G22980	1.0644602	0.33397612	-1.3227454	-0.07569088
AT4G27290	1.0508485	0.35560456	-1.3278095	-0.078643665
AT5G06380	1.044503	0.38139075	-1.3240803	-0.10181331
AT4G26010	1.0360075	0.39107016	-1.3281432	-0.098934524
AT2G35960	1.0332011	0.3768903	-1.3360252	-0.0740661
AT5G41160	1.064791	0.38787636	-1.3010731	-0.15159422
AT4G31850	1.077933	0.3909185	-1.2850984	-0.18375301
AT4G34930	1.0965244	0.3747942	-1.2717444	-0.19957416
AT1G63600	1.003758	0.37179312	-1.3616337	-0.013917449
AT3G47180	1.0176992	0.33728155	-1.3603312	0.0053503695
AT1G01200	1.0369891	0.3163264	-1.3507719	-0.0025435397
AT5G06280	1.0518779	0.26139683	-1.3504959	0.03722133
AT2G40530	1.0364114	0.2898505	-1.3567997	0.030537909
AT2G43550	1.0765238	0.28510237	-1.3261038	-0.035522267
AT1G15165	1.3607696	-0.01984161	-1.0232162	-0.31771174
AT3G01660	1.3525739	-0.0435116	-1.049391	-0.25967115
AT4G28890	1.3359213	0.007556489	-1.0672077	-0.2762701
AT2G35380	1.3503702	-0.07947215	-1.0612386	-0.20965934
AT4G12320	1.2722884	0.12686025	-1.1391082	-0.26004052
AT5G22570	1.2743441	0.11939367	-1.1387625	-0.25497535
AT5G62350	1.2974075	0.061448243	-1.1208535	-0.23800223
AT3G01210	1.2952089	0.09909261	-1.1098104	-0.2844912
AT5G22410	1.3026874	0.08157993	-1.1033832	-0.28088412
AT5G21130	1.3077903	0.087767944	-1.0903286	-0.30522963
AT1G03990	1.3047823	0.1096623	-1.0848402	-0.32960448
AT5G65340	1.3554046	0.024080666	-1.014403	-0.36508235
AT4G14860	1.3493254	0.047009565	-1.0161576	-0.38017738
AT5G10210	1.332753	0.08202645	-1.0362065	-0.3785729
AT3G20015	1.3161489	0.11691775	-1.0536108	-0.37945586
AT5G63450	1.3434728	0.10375528	-0.9854165	-0.4618116
AT1G60800	1.358652	0.079816595	-0.9570347	-0.48143387
AT1G14190	1.3662511	0.06124494	-0.9490503	-0.47844583
AT2G45040	1.3694452	0.07062909	-0.9234139	-0.51666045
AT3G61840	1.372023	0.06661394	-0.91715366	-0.52148324
AT5G01070	1.3707726	0.070428394	-0.9174405	-0.52376056
AT3G23110	1.36984	0.07568282	-0.91386676	-0.531656
AT3G52460	1.381167	0.04809948	-0.89992064	-0.5293458
AT2G22760	1.390272	0.037961353	-0.8654067	-0.5628267
AT3G48490	1.3965726	0.016994264	-0.8652298	-0.5483371
AT5G28080	1.410393	-0.033216275	-0.8637747	-0.513402
AT2G44940	1.4201465	-0.08120099	-0.86972636	-0.46921906
AT3G52790	1.4173528	-0.08406087	-0.88483286	-0.44845906
AT2G34490	1.4177457	-0.087142855	-0.8857003	-0.44490254
AT3G14920	1.4120423	-0.08569629	-0.9072998	-0.41904616
AT2G21210	1.3898591	-0.056187253	-0.9633106	-0.37036124
AT5G59520	1.3850837	-0.034219153	-0.9652209	-0.38564354
AT2G20520	1.3797139	0.07640325	-0.8513742	-0.60474294
AT1G61520	1.3716757	0.0987497	-0.8528537	-0.6175717
AT5G38010	1.3623701	0.11438654	-0.8806075	-0.59614915
AT3G25570	1.3628947	0.11265572	-0.88130605	-0.59424436
AT5G22430	1.3417132	0.16448975	-0.89171124	-0.6144917
AT1G78990	1.3512146	0.12880825	-0.9166375	-0.5633854
AT4G38860	1.3538741	0.11664359	-0.9252695	-0.5452482
AT3G11550	1.3531157	0.11536651	-0.9311531	-0.537329
AT1G69440	1.3370506	0.15508568	-0.9397289	-0.55240726
AT1G14120	1.3304563	0.16991225	-0.9444306	-0.5559379
AT5G36140	1.3257188	0.17405626	-0.95906633	-0.5407087
AT3G46700	1.3193592	0.19107084	-0.9578031	-0.55262697
AT2G36100	1.3045664	0.21894683	-0.9734432	-0.55007
AT4G39190	1.3167429	0.20294507	-0.94729495	-0.572393
AT4G18425	1.315179	0.21051493	-0.939081	-0.5866129
AT4G37235	1.3200878	0.20299697	-0.9292727	-0.593812
AT3G47580	1.3087542	0.23212475	-0.92230517	-0.61857384
AT3G03470	1.280206	0.28787133	-0.9401946	-0.6278828
AT5G65160	1.272388	0.28361258	-0.99016047	-0.56584007
AT2G31230	1.2646233	0.27816653	-1.0295142	-0.51327556
AT4G37410	1.2693728	0.27933356	-1.0103825	-0.5383239
AT4G35350	1.2858332	0.24588104	-1.0036609	-0.52805334
AT1G80240	1.2921028	0.2295594	-1.005826	-0.51583624
AT4G34920	1.2854543	0.23975281	-1.0145932	-0.5106138
AT4G00230	1.2045985	0.3385781	-1.120594	-0.42258263
AT2G44670	1.2098403	0.33563036	-1.1114086	-0.43406206
AT2G18160	1.2134349	0.33927009	-1.0980862	-0.45461872
AT5G44550	1.2248702	0.32035	-1.0913703	-0.45384988
AT2G42610	1.205579	0.3629575	-1.0881494	-0.48038712
AT3G55990	1.1966039	0.3760446	-1.0946406	-0.4780079
AT1G30280	1.1889015	0.3955984	-1.0877962	-0.49670374
AT1G02950	1.1991286	0.38498318	-1.0741673	-0.5099445
AT3G49750	1.1989096	0.3861369	-1.072994	-0.51205254
AT4G21200	1.2025753	0.38532197	-1.0628638	-0.5250334
AT4G40080	1.2057536	0.38312283	-1.0562692	-0.5326072
AT1G16400	1.2094102	0.37557563	-1.0572381	-0.52774763
AT5G10280	1.2117668	0.37113738	-1.0570507	-0.5258536
AT1G54110	1.2180334	0.3625481	-1.0509	-0.5296815
AT5G52260	1.216157	0.36902344	-1.045953	-0.53922737
AT2G23200	1.2234614	0.36033046	-1.0359309	-0.547861
AT2G35150	1.240735	0.33001876	-1.0283076	-0.54244626
AT1G05020	1.2399833	0.33954513	-1.01303	-0.5664984
AT4G14580	1.2390677	0.31404284	-1.059409	-0.49370146
AT1G09350	1.3065468	0.1800798	-1.0221298	-0.46449688
AT3G10960	1.2805327	0.22746542	-1.0468013	-0.4611968
AT5G10770	1.2524365	0.26880595	-1.0784707	-0.44277182
AT1G77870	1.2576215	0.23779011	-1.0967875	-0.39862412
AT3G32030	1.269903	0.16724811	-1.1227245	-0.31442657
AT3G62020	1.2688483	0.16650379	-1.125219	-0.31013313
AT5G47250	1.2480358	0.20774052	-1.1399611	-0.31581518
AT5G18080	1.2409042	0.21253914	-1.1502396	-0.3032038
AT1G49570	1.2197758	0.23308723	-1.1749914	-0.2778716
AT1G78020	1.2166702	0.20613123	-1.1936048	-0.2291966
AT1G55910	1.2330511	0.18546687	-1.1778154	-0.24070248
AT5G18050	1.2318444	0.16439389	-1.1884216	-0.2078167
AT1G66980	1.2332301	0.17246409	-1.1831654	-0.2225288
AT4G11211	1.2431678	0.15852256	-1.1736224	-0.22806804
AT3G16070	1.1844916	0.31547323	-1.1815546	-0.31841034
AT5G48320	1.1990161	0.2818857	-1.1799767	-0.30092505
AT5G04390	1.205351	0.27632555	-1.1727471	-0.30892935
AT3G26520	1.2240239	0.2811804	-1.133314	-0.37189022
AT3G60330	1.2009943	0.32110736	-1.1458274	-0.37627423
AT1G72510	1.1932169	0.3459439	-1.1383948	-0.40076602

## Sheet: cluster2
Cluster 2 gene list						GO Term enrichment (for legend detail, see http://amigo.geneontology.org/cgi-bin/amigo/term_enrichment)
Identifier	Mock	SA187	Salt	SA187 + Salt		Biological Process
AT2G41550	-0.6723174	-0.7397188	-0.0024599456	1.4144962
AT2G47050	-0.7341394	-0.6703755	-0.013740101	1.418255		GO Term	Aspect	P-value	Sample frequency		Background frequency	Genes
AT5G20670	-0.7331211	-0.6531462	-0.040032346	1.4262997		GO:0010200 response to chitin	P	1.07e-18	24/352 (6.8%)		132/30449 (0.4%)	AT3G46600 ERF13 ERF2 BBX32 JAZ7 RDUF2 MYBR1 MYC2 ATL2 RLP52 RING1 NAC036 SERK4 LYK5 ERF5 SZF1 HSFB2A ERF-1 WRKY18 BT5 CZF1 WRKY22 CMPG1 ERF4
AT4G02330	-0.739972	-0.62610304	-0.06774741	1.4338224		GO:0010243 response to organonitrogen compound	P	7.23e-18	25/352 (7.1%)		160/30449 (0.5%)	AT3G46600 ERF13 ERF2 BBX32 JAZ7 RDUF2 MYBR1 MYC2 ATL2 RLP52 RING1 NAC036 NPF5.2 SERK4 LYK5 ERF5 SZF1 HSFB2A ERF-1 WRKY18 BT5 CZF1 WRKY22 CMPG1 ERF4
AT5G02940	-0.69149303	-0.6387806	-0.11875822	1.4490318		GO:1901698 response to nitrogen compound	P	1.03e-13	26/352 (7.4%)		260/30449 (0.9%)	BT2 AT3G46600 ERF13 ERF2 BBX32 JAZ7 RDUF2 MYBR1 MYC2 ATL2 RLP52 RING1 NAC036 NPF5.2 SERK4 LYK5 ERF5 SZF1 HSFB2A ERF-1 WRKY18 BT5 CZF1 WRKY22 CMPG1 ERF4
AT1G63057	-0.6918007	-0.5695954	-0.20638403	1.4677801		GO:1901700 response to oxygen-containing compound	P	2.68e-13	60/352 (17.0%)		1551/30449 (5.1%)	BT2 BT1 AT3G46600 ERF13 CAMBP25 ERF2 BBX32 RCA MYBL2 JAZ7 IP5PII RDUF2 HBI1 MYBR1 SKOR RGLG4 MYC2 ATL2 RLP52 MAKR6 RING1 NAC036 NPF5.2 DEWAX HSPRO2 AT3G10185 SERK4 RBP-DR1 CBF1 LYK5 TCH4 LOX4 DREB26 JAZ6 TCH2 ERF5 SZF1 HSFB2A ERF-1 RAP2.4 TIFY7 WRKY18 GASA6 AT2G30020 MYB96 BT5 CZF1 JAZ3 WRKY22 CMPG1 SWEET16 ERF4 CA1 UGT71B6 EXO NHL3 JMT ATPMEPCRB JAZ1 AT5G50915
AT1G61890	-0.76436156	-0.5418463	-0.14347143	1.4496793		GO:0009719 response to endogenous stimulus	P	4.76e-13	64/352 (18.2%)		1763/30449 (5.8%)	ERF11 BT2 BT1 AT3G46600 ERF13 ORA47 ERF2 BBX32 RCA RAV2 MYBL2 JAZ7 IP5PII RDUF2 ESE3 HBI1 MKK9 MYBR1 SKOR RGLG4 MYC2 ATL2 RLP52 MAKR6 RING1 NAC036 NPF5.2 DEWAX AT3G10185 SERK4 LYK5 TCH4 DREB26 JAZ6 TCH2 ERF5 SZF1 HSFB2A ERF-1 RAP2.4 KMD1 TIFY7 WRKY18 GASA6 AT2G30020 MYB96 BT5 AT1G78830 CZF1 JAZ3 WRKY22 AT1G77640 CMPG1 SAUR78 KMD2 ERF4 UGT71B6 EXO JMT ATPMEPCRB RVE1 JAZ1 AT5G50915 ABCB14
AT1G19180	-0.77205604	-0.50011533	-0.18385457	1.456026		GO:0010033 response to organic substance	P	7.60e-13	69/352 (19.6%)		2031/30449 (6.7%)	ERF11 BT2 BT1 AT3G46600 ERF13 ORA47 ERF2 BBX32 RCA RAV2 MYBL2 JAZ7 IP5PII RDUF2 ESE3 HBI1 MKK9 MYBR1 SKOR RGLG4 MYC2 ATL2 RLP52 MAKR6 RING1 NAC036 NPF5.2 DEWAX HSPRO2 AT3G10185 SERK4 RBP-DR1 LYK5 TCH4 DREB26 JAZ6 TCH2 ERF5 SZF1 HSFB2A ERF-1 RAP2.4 KMD1 TIFY7 WRKY18 GASA6 AT2G30020 MYB96 BT5 AT1G78830 CZF1 JAZ3 WRKY22 AT1G77640 CMPG1 SWEET16 SAUR78 KMD2 ERF4 CA1 UGT71B6 EXO NHL3 JMT ATPMEPCRB RVE1…
AT2G46810	-0.7989864	-0.462388	-0.19159177	1.4529662		GO:0009611 response to wounding	P	7.29e-11	21/352 (6.0%)		206/30449 (0.7%)	BT2 ORA47 JAZ7 MKK9 RGLG4 MYC2 AT1G32920 AT1G72920 NPF5.2 AT5G54170 AT2G38870 LOX4 OPCL1 JAZ6 TIFY7 AT2G30020 JAZ3 NHL3 JMT JAZ1 CYP94C1
AT5G54700	-0.5621099	-0.6696343	-0.24349557	1.4752398		GO:0044700 single organism signaling	P	2.01e-09	59/352 (16.8%)		1848/30449 (6.1%)	AT5G22690 ERF11 BT2 FMO1 ERF13 ORA47 ERF2 WRR4 BBX32 AT5G58120 RAV2 JAZ7 IP5PII RDUF2 ESE3 RABA1c HBI1 MKK9 MYBR1 PAP1 AT1G33610 RGLG4 MYC2 RLP52 MAKR6 AT5G37450 AT1G72920 DEWAX AT3G10185 AT5G46490 SERK4 RBP-DR1 AT1G33600 AT1G63750 AT1G51270 SOBIR1 AT1G63860 DREB26 JAZ6 ERF5 ERF-1 RAP2.4 KMD1 TIFY7 GASA6 AT1G56540 AT2G30020 JAZ3 AT1G77640 RALFL19 KMD2 AT1G72940 ERF4 WAKL2 PKS1 JMT RVE1 JAZ1 ABCB14
AT4G22517	-0.5295409	-0.59336454	-0.3704933	1.4933987		GO:0023052 signaling	P	2.06e-09	59/352 (16.8%)		1849/30449 (6.1%)	AT5G22690 ERF11 BT2 FMO1 ERF13 ORA47 ERF2 WRR4 BBX32 AT5G58120 RAV2 JAZ7 IP5PII RDUF2 ESE3 RABA1c HBI1 MKK9 MYBR1 PAP1 AT1G33610 RGLG4 MYC2 RLP52 MAKR6 AT5G37450 AT1G72920 DEWAX AT3G10185 AT5G46490 SERK4 RBP-DR1 AT1G33600 AT1G63750 AT1G51270 SOBIR1 AT1G63860 DREB26 JAZ6 ERF5 ERF-1 RAP2.4 KMD1 TIFY7 GASA6 AT1G56540 AT2G30020 JAZ3 AT1G77640 RALFL19 KMD2 AT1G72940 ERF4 WAKL2 PKS1 JMT RVE1 JAZ1 ABCB14
AT1G49130	-0.69249123	-0.46107486	-0.32944775	1.4830139		GO:0007165 signal transduction	P	3.25e-09	58/352 (16.5%)		1817/30449 (6.0%)	AT5G22690 ERF11 BT2 FMO1 ERF13 ORA47 ERF2 WRR4 BBX32 AT5G58120 RAV2 JAZ7 IP5PII RDUF2 ESE3 RABA1c HBI1 MKK9 MYBR1 PAP1 AT1G33610 RGLG4 MYC2 RLP52 MAKR6 AT5G37450 AT1G72920 DEWAX AT3G10185 AT5G46490 SERK4 RBP-DR1 AT1G33600 AT1G63750 AT1G51270 SOBIR1 AT1G63860 DREB26 JAZ6 ERF5 ERF-1 RAP2.4 KMD1 TIFY7 GASA6 AT1G56540 AT2G30020 JAZ3 AT1G77640 KMD2 AT1G72940 ERF4 WAKL2 PKS1 JMT RVE1 JAZ1 ABCB14
AT1G28190	-0.71168673	-0.42850113	-0.34091496	1.4811028		GO:0006952 defense response	P	3.35e-09	54/352 (15.3%)		1612/30449 (5.3%)	AT5G22690 CRK11 MLO12 AT1G22900 FMO1 ERF13 ORA47 ERF2 WRR4 AT5G58120 RCA JAZ7 MYBR1 PAP1 RGLG4 MYC2 ATL2 RLP52 2-Cys Prx B RING1 AT1G72920 NPF5.2 HSPRO2 AT5G46490 RBP-DR1 AT2G38870 AT1G63750 CBP60a CYP71B12 LYK5 LOX4 SOBIR1 ZAR1 JAZ6 TCH2 ERF5 ERF-1 TIFY7 WRKY18 AT1G56540 AT2G30020 CRK10 PDF2.5 CZF1 JAZ3 WRKY22 AGO3 AT1G72940 ERF4 CA1 CAD1 CYP38 NHL3 JAZ1
AT1G72450	-0.6456872	-0.4297959	-0.4162059	1.491689		GO:0042221 response to chemical	P	3.52e-09	76/352 (21.6%)		2822/30449 (9.3%)	ERF11 BT2 FMO1 BT1 AT3G46600 ERF13 CAMBP25 ACHT5 ORA47 ERF2 BBX32 RCA RAV2 MYBL2 JAZ7 IP5PII RDUF2 ESE3 HBI1 MKK9 MYBR1 SKOR RGLG4 MYC2 ATL2 RLP52 MAKR6 RING1 NAC036 NPF5.2 DEWAX HSPRO2 AT3G10185 SERK4 RBP-DR1 CBF1 LYK5 TCH4 LOX4 DREB26 JAZ6 TCH2 ERF5 SZF1 HSFB2A ERF-1 RAP2.4 KMD1 TIFY7 WRKY18 GASA6 AT2G30020 MYB96 BT5 AT1G78830 CZF1 JAZ3 WRKY22 AT1G77640 CMPG1 SWEET16 SAUR78 GGCT2;1 KMD2 OXS3 ER…
AT4G27654	-0.701125	-0.38033924	-0.40239653	1.4838607		GO:0006950 response to stress	P	7.41e-09	87/352 (24.7%)		3531/30449 (11.6%)	AT5G22690 CRK11 BT2 MLO12 AT1G22900 FMO1 BT1 ERF13 CAMBP25 ACHT5 ORA47 ERF2 AT5G59080 WRR4 AT5G58120 RCA MYBL2 JAZ7 RDUF2 MKK9 MYBR1 PAP1 RGLG4 MYC2 ATL2 SIS RLP52 AT1G32920 2-Cys Prx B AT1G55450 RING1 AT1G72920 NPF5.2 DEWAX HSPRO2 AT5G54170 AT5G46490 AT5G44680 RBP-DR1 AT2G38870 AT1G63750 CBF1 CBP60a PTI1-4 CYP71B12 LYK5 TCH4 LOX4 OPCL1 SOBIR1 ZAR1 DREB26 JAZ6 TCH2 ERF5 ERF-1 RAP2.4 TIFY7 WRKY18 …
AT1G18740	-0.7111126	-0.32966456	-0.43982792	1.4806051		GO:0009755 hormone-mediated signaling pathway	P	8.13e-09	36/352 (10.2%)		802/30449 (2.6%)	ERF11 BT2 ERF13 ORA47 ERF2 RAV2 JAZ7 IP5PII RDUF2 ESE3 HBI1 MKK9 MYBR1 RGLG4 MYC2 MAKR6 DEWAX AT3G10185 SERK4 DREB26 JAZ6 ERF5 ERF-1 RAP2.4 KMD1 TIFY7 GASA6 AT2G30020 JAZ3 AT1G77640 KMD2 ERF4 JMT RVE1 JAZ1 ABCB14
AT1G32640	-0.7329944	-0.3233253	-0.42059577	1.4769155		GO:0050794 regulation of cellular process	P	1.11e-08	106/352 (30.1%)		4783/30449 (15.7%)	AT5G22690 ERF11 BT2 FMO1 BEE1 BT1 AT3G46600 ERF13 CAMBP25 ACHT5 ORA47 ERF2 WRR4 BBX32 AT5G58120 RAV2 CYCP2;1 MYBL2 JAZ7 IP5PII AT1G76110 RDUF2 ESE3 RABA1c HBI1 MKK9 MYBR1 AtNPC1 - 1 BBX17 PAP1 AT1G33610 RGLG4 MYB70 MYC2 RLP52 DRE2 MAKR6 2-Cys Prx B CYCA1;2 RING1 AT5G37450 NAC036 AT1G72920 DEWAX AT3G10185 AT5G46490 SERK4 RBP-DR1 POLAR AT1G33600 AT1G63750 CBF1 FAH1 CBP60a GRXC11 KMD3 AT1G51270 SOBI…
AT5G25190	-0.7640562	-0.27339116	-0.43083587	1.4682833		GO:0071495 cellular response to endogenous stimulus	P	1.64e-08	37/352 (10.5%)		865/30449 (2.8%)	ERF11 BT2 ERF13 ORA47 ERF2 RAV2 JAZ7 IP5PII RDUF2 ESE3 HBI1 MKK9 MYBR1 RGLG4 MYC2 MAKR6 DEWAX AT3G10185 SERK4 LYK5 DREB26 JAZ6 ERF5 ERF-1 RAP2.4 KMD1 TIFY7 GASA6 AT2G30020 JAZ3 AT1G77640 KMD2 ERF4 JMT RVE1 JAZ1 ABCB14
AT2G43290	-0.781002	-0.3253227	-0.36122924	1.4675539		GO:0050896 response to stimulus	P	3.15e-08	126/352 (35.8%)		6248/30449 (20.5%)	AT5G22690 ERF11 CRK11 BT2 MLO12 AT1G22900 FMO1 BEE1 BT1 AT3G46600 ERF13 CAMBP25 ACHT5 ORA47 ERF2 AT5G59080 WRR4 BBX32 AT5G58120 RCA RAV2 MYBL2 JAZ7 IP5PII RDUF2 ESE3 RABA1c HBI1 MKK9 MYBR1 PAP1 GA2OX2 AT1G33610 SKOR RGLG4 MYC2 ATL2 SIS AT1G61890 RLP52 AT1G73620 MAKR6 AT1G32920 2-Cys Prx B AT1G55450 RING1 AT5G37450 NAC036 AT1G72920 NPF5.2 DEWAX HSPRO2 AT3G10185 AT5G54170 AT5G46490 AT5G44680 SERK4 …
AT2G44230	-0.57754916	-0.41278774	-0.50624543	1.4965824		GO:0007154 cell communication	P	3.22e-08	61/352 (17.3%)		2088/30449 (6.9%)	AT5G22690 ERF11 BT2 FMO1 ERF13 ORA47 ERF2 WRR4 BBX32 AT5G58120 RAV2 JAZ7 IP5PII RDUF2 ESE3 RABA1c HBI1 MKK9 MYBR1 PAP1 AT1G33610 RGLG4 MYC2 RLP52 MAKR6 AT5G37450 AT1G72920 DEWAX AT3G10185 AT5G46490 SERK4 RBP-DR1 AT1G33600 AT1G63750 AT1G51270 SOBIR1 AT1G63860 DREB26 JAZ6 ERF5 ERF-1 RAP2.4 KMD1 TIFY7 GASA6 AT1G56540 AT2G30020 JAZ3 AT1G77640 SWEET16 RALFL19 KMD2 AT1G72940 SPX1 ERF4 WAKL2 PKS1 JMT RV…
AT5G37450	-0.49520034	-0.43645954	-0.5662274	1.4978873		GO:0032870 cellular response to hormone stimulus	P	5.82e-08	36/352 (10.2%)		860/30449 (2.8%)	ERF11 BT2 ERF13 ORA47 ERF2 RAV2 JAZ7 IP5PII RDUF2 ESE3 HBI1 MKK9 MYBR1 RGLG4 MYC2 MAKR6 DEWAX AT3G10185 SERK4 DREB26 JAZ6 ERF5 ERF-1 RAP2.4 KMD1 TIFY7 GASA6 AT2G30020 JAZ3 AT1G77640 KMD2 ERF4 JMT RVE1 JAZ1 ABCB14
AT2G34600	-0.50630957	-0.27702874	-0.69463104	1.4779694		GO:0071310 cellular response to organic substance	P	3.47e-07	38/352 (10.8%)		1010/30449 (3.3%)	ERF11 BT2 ERF13 ORA47 ERF2 RAV2 JAZ7 IP5PII RDUF2 ESE3 HBI1 MKK9 MYBR1 RGLG4 MYC2 MAKR6 DEWAX AT3G10185 SERK4 RBP-DR1 LYK5 DREB26 JAZ6 ERF5 ERF-1 RAP2.4 KMD1 TIFY7 GASA6 AT2G30020 JAZ3 AT1G77640 KMD2 ERF4 JMT RVE1 JAZ1 ABCB14
AT4G10310	-0.28012657	-0.47226793	-0.7227667	1.4751612		GO:0009725 response to hormone	P	3.70e-07	51/352 (14.5%)		1666/30449 (5.5%)	ERF11 BT2 BT1 ERF13 ORA47 ERF2 RCA RAV2 MYBL2 JAZ7 IP5PII RDUF2 ESE3 HBI1 MKK9 MYBR1 SKOR RGLG4 MYC2 MAKR6 NPF5.2 DEWAX AT3G10185 SERK4 TCH4 DREB26 JAZ6 TCH2 ERF5 ERF-1 RAP2.4 KMD1 TIFY7 GASA6 AT2G30020 MYB96 BT5 AT1G78830 JAZ3 AT1G77640 SAUR78 KMD2 ERF4 UGT71B6 EXO JMT ATPMEPCRB RVE1 JAZ1 AT5G50915 ABCB14
AT5G03130	-0.41213834	-0.014386704	-0.95698816	1.3835132		GO:0050789 regulation of biological process	P	6.19e-07	108/352 (30.7%)		5252/30449 (17.2%)	AT5G22690 ERF11 BT2 FMO1 BEE1 BT1 AT3G46600 ERF13 CAMBP25 ACHT5 ORA47 ERF2 WRR4 BBX32 AT5G58120 RAV2 CYCP2;1 MYBL2 JAZ7 IP5PII AT1G76110 RDUF2 ESE3 RABA1c HBI1 MKK9 MYBR1 AtNPC1 - 1 BBX17 PAP1 AT1G33610 SKOR RGLG4 MYB70 MYC2 RLP52 DRE2 MAKR6 2-Cys Prx B CYCA1;2 RING1 AT5G37450 NAC036 AT1G72920 DEWAX AT3G10185 AT5G46490 SERK4 RBP-DR1 POLAR AT1G33600 AT1G63750 CBF1 FAH1 CBP60a GRXC11 KMD3 AT1G51270…
AT2G27690	-0.46396393	-0.004672896	-0.9221645	1.3908013		GO:0065007 biological regulation	P	6.98e-07	119/352 (33.8%)		6036/30449 (19.8%)	AT5G22690 ERF11 BT2 FMO1 BEE1 BT1 AT3G46600 ERF13 CAMBP25 ACHT5 ORA47 ERF2 WRR4 BBX32 AT5G58120 RAV2 CYCP2;1 MYBL2 JAZ7 IP5PII AT1G76110 AMI1 RDUF2 ESE3 RABA1c HBI1 MKK9 MYBR1 AtNPC1 - 1 BBX17 PAP1 TRFL8 AT1G33610 SKOR RGLG4 MYB70 MYC2 DOGT1 RLP52 DRE2 MAKR6 SRG3 AT2G47050 2-Cys Prx B CYCA1;2 RING1 AT5G37450 NAC036 AT1G72920 DEWAX AT3G10185 AT5G46490 SERK4 RBP-DR1 POLAR AT1G33600 AT1G63750 CYP87A…
AT4G39675	-0.6629446	-0.11544928	-0.6701017	1.4484956		GO:0070887 cellular response to chemical stimulus	P	1.58e-06	40/352 (11.4%)		1164/30449 (3.8%)	ERF11 BT2 FMO1 ERF13 ACHT5 ORA47 ERF2 RAV2 JAZ7 IP5PII RDUF2 ESE3 HBI1 MKK9 MYBR1 RGLG4 MYC2 MAKR6 DEWAX AT3G10185 SERK4 RBP-DR1 LYK5 DREB26 JAZ6 ERF5 ERF-1 RAP2.4 KMD1 TIFY7 GASA6 AT2G30020 JAZ3 AT1G77640 KMD2 ERF4 JMT RVE1 JAZ1 ABCB14
AT2G28140	-0.6465935	-0.108251475	-0.6915263	1.4463713		GO:0009867 jasmonic acid mediated signaling pathway	P	2.35e-06	11/352 (3.1%)		77/30449 (0.3%)	ERF2 JAZ7 MYBR1 RGLG4 MYC2 JAZ6 TIFY7 JAZ3 ERF4 JMT JAZ1
AT1G70700	-0.620729	-0.10026595	-0.72225946	1.4432545		GO:0071395 cellular response to jasmonic acid stimulus	P	3.57e-06	11/352 (3.1%)		80/30449 (0.3%)	ERF2 JAZ7 MYBR1 RGLG4 MYC2 JAZ6 TIFY7 JAZ3 ERF4 JMT JAZ1
AT5G66620	-0.66328734	0.022548808	-0.7645889	1.4053274		GO:0001101 response to acid chemical	P	7.82e-06	39/352 (11.1%)		1181/30449 (3.9%)	BT2 BT1 CAMBP25 ERF2 RCA MYBL2 JAZ7 IP5PII RDUF2 HBI1 MYBR1 SKOR RGLG4 MYC2 MAKR6 NPF5.2 DEWAX HSPRO2 AT3G10185 RBP-DR1 CBF1 LOX4 DREB26 JAZ6 TCH2 RAP2.4 TIFY7 WRKY18 GASA6 AT2G30020 MYB96 BT5 JAZ3 ERF4 UGT71B6 NHL3 JMT JAZ1 AT5G50915
AT2G23130	-0.73210865	0.19597442	-0.8000834	1.3362176		GO:0009753 response to jasmonic acid	P	9.57e-06	16/352 (4.5%)		217/30449 (0.7%)	BT2 ERF2 RCA MYBL2 JAZ7 MYBR1 RGLG4 MYC2 NPF5.2 DREB26 JAZ6 TIFY7 JAZ3 ERF4 JMT JAZ1
AT2G47440	-0.6805453	0.14194182	-0.8196573	1.3582609		GO:0051716 cellular response to stimulus	P	4.76e-05	64/352 (18.2%)		2708/30449 (8.9%)	AT5G22690 ERF11 BT2 FMO1 ERF13 ACHT5 ORA47 ERF2 WRR4 BBX32 AT5G58120 RAV2 JAZ7 IP5PII RDUF2 ESE3 RABA1c HBI1 MKK9 MYBR1 PAP1 AT1G33610 RGLG4 MYC2 RLP52 MAKR6 AT5G37450 AT1G72920 DEWAX AT3G10185 AT5G46490 AT5G44680 SERK4 RBP-DR1 AT1G33600 AT1G63750 LYK5 AT1G51270 SOBIR1 AT1G63860 DREB26 JAZ6 ERF5 ERF-1 RAP2.4 KMD1 TIFY7 GASA6 AT1G56540 AT2G30020 JAZ3 AT1G77640 SWEET16 KMD2 AT1G72940 SPX1 ERF4 CAD1…
AT1G49780	-0.74891704	0.08870936	-0.7218745	1.3820822		GO:0009873 ethylene-activated signaling pathway	P	6.22e-05	14/352 (4.0%)		185/30449 (0.6%)	ERF11 ERF13 ORA47 ERF2 RAV2 ESE3 MKK9 DEWAX DREB26 ERF5 ERF-1 RAP2.4 AT1G77640 ERF4
AT2G15090	-0.82261854	0.12525706	-0.6673047	1.3646662		GO:0044763 single-organism cellular process	P	2.00e-04	119/352 (33.8%)		6634/30449 (21.8%)	AT5G22690 ERF11 BT2 MLO12 FMO1 ERF13 CAMBP25 ACHT5 ORA47 ERF2 PGSIP7 WRR4 BBX32 AT5G58120 RAV2 NDHF CYCP2;1 MYBL2 JAZ7 IP5PII AT1G76110 AMI1 RDUF2 ESE3 RABA1c HBI1 MKK9 MYBR1 AtNPC1 - 1 PAP1 AT1G05575 GA2OX2 AT1G33610 SKOR RGLG4 MYB70 PSK4 MYC2 DOGT1 RLP52 DRE2 MAKR6 SRG3 2-Cys Prx B CYCA1;2 ATTPPA HINT3 RING1 AT5G37450 AT3G17770 KCS8 NAC036 GPAT3 AT1G72920 DEWAX AT3G10185 AT5G46490 IGMT2 SERK4 R…
AT1G74930	-0.81755024	0.037595272	-0.6165098	1.3964648		GO:0071369 cellular response to ethylene stimulus	P	2.52e-04	14/352 (4.0%)		207/30449 (0.7%)	ERF11 ERF13 ORA47 ERF2 RAV2 ESE3 MKK9 DEWAX DREB26 ERF5 ERF-1 RAP2.4 AT1G77640 ERF4
AT1G49840	-0.83276707	0.0039975266	-0.57633555	1.4051051		GO:2000022 regulation of jasmonic acid mediated signaling pathway	P	4.25e-04	6/352 (1.7%)		24/30449 (0.1%)	JAZ7 MYBR1 JAZ6 TIFY7 JAZ3 JAZ1
AT1G77390	-1.3385729	0.21860804	0.043613937	1.0763508		GO:0000160 phosphorelay signal transduction system	P	7.36e-04	14/352 (4.0%)		226/30449 (0.7%)	ERF11 ERF13 ORA47 ERF2 RAV2 ESE3 MKK9 DEWAX DREB26 ERF5 ERF-1 RAP2.4 AT1G77640 ERF4
AT5G67640	-1.3597933	0.25815177	0.062193863	1.0394478		GO:0009723 response to ethylene	P	1.09e-03	16/352 (4.5%)		306/30449 (1.0%)	ERF11 ERF13 ORA47 ERF2 RAV2 MYBL2 ESE3 MKK9 MYBR1 DEWAX DREB26 ERF5 ERF-1 RAP2.4 AT1G77640 ERF4
AT1G73620	-1.4071028	0.21375144	0.23450978	0.95884156		GO:0071229 cellular response to acid chemical	P	1.40e-03	20/352 (5.7%)		475/30449 (1.6%)	BT2 ERF2 JAZ7 IP5PII RDUF2 HBI1 MYBR1 RGLG4 MYC2 MAKR6 AT3G10185 RBP-DR1 JAZ6 TIFY7 GASA6 AT2G30020 JAZ3 ERF4 JMT JAZ1
AT1G03470	-1.3779908	0.1652785	0.19496305	1.0177493		GO:0044699 single-organism process	P	1.72e-03	155/352 (44.0%)		9707/30449 (31.9%)	AT5G22690 ERF11 BT2 MLO12 FMO1 EXL5 BT1 ERF13 CAMBP25 ACHT5 ORA47 ERF2 AT2G37950 PGSIP7 WRR4 BBX32 AT1G32780 AT5G58120 RCA RAV2 NDHF CYCP2;1 MYBL2 JAZ7 AT2G29300 IP5PII AT1G76110 AMI1 RDUF2 ESE3 RABA1c ACA10 HBI1 MKK9 MYBR1 AtNPC1 - 1 PAP1 AT1G05575 GA2OX2 AT1G33610 SKOR RGLG4 MYB70 AT1G74450 PSK4 MYC2 DOGT1 RLP52 DRE2 MAKR6 AT2G29290 SRG3 2-Cys Prx B CYCA1;2 ATTPPA HINT3 RING1 AT5G37450 AT3G1777…
AT1G58420	-1.3415054	0.07445521	0.19074337	1.0763068		GO:0042742 defense response to bacterium	P	2.08e-03	17/352 (4.8%)		361/30449 (1.2%)	CRK11 FMO1 ERF2 RCA MYBR1 RGLG4 2-Cys Prx B NPF5.2 HSPRO2 CBP60a WRKY18 CRK10 ERF4 CA1 CYP38 NHL3 JAZ1
AT5G62470	-1.2615325	0.01949067	0.05674178	1.1853001		GO:0014070 response to organic cyclic compound	P	2.91e-03	17/352 (4.8%)		370/30449 (1.2%)	BT2 BT1 MYBL2 HBI1 MYBR1 NPF5.2 HSPRO2 SERK4 RBP-DR1 TCH4 DREB26 WRKY18 MYB96 BT5 EXO NHL3 ATPMEPCRB
AT1G28370	-1.2744923	0.020839384	0.08395804	1.1696949		GO:0009617 response to bacterium	P	3.27e-03	19/352 (5.4%)		458/30449 (1.5%)	CRK11 FMO1 ERF2 RCA MYBR1 RGLG4 2-Cys Prx B RING1 NPF5.2 HSPRO2 CBP60a LOX4 WRKY18 CRK10 ERF4 CA1 CYP38 NHL3 JAZ1
AT3G02070	-1.2850672	-0.025796361	0.16108614	1.1497774		GO:1901701 cellular response to oxygen-containing compound	P	6.24e-03	22/352 (6.2%)		618/30449 (2.0%)	BT2 ERF2 JAZ7 IP5PII RDUF2 HBI1 MYBR1 RGLG4 MYC2 MAKR6 AT3G10185 SERK4 RBP-DR1 LYK5 JAZ6 TIFY7 GASA6 AT2G30020 JAZ3 ERF4 JMT JAZ1
AT5G23360	-1.2706618	-0.04794869	0.15247555	1.166135		GO:0031323 regulation of cellular metabolic process	P	9.26e-03	62/352 (17.6%)		3016/30449 (9.9%)	ERF11 BT2 BEE1 BT1 AT3G46600 ERF13 CAMBP25 ORA47 ERF2 BBX32 RAV2 CYCP2;1 MYBL2 JAZ7 AT1G76110 ESE3 HBI1 MKK9 MYBR1 AtNPC1 - 1 BBX17 MYB70 MYC2 NAC036 DEWAX POLAR CBF1 CBP60a KMD3 DREB26 JAZ6 GBF1 TCH2 ERF5 SZF1 HSFB2A ERF-1 RAP2.4 KMD1 TIFY7 WRKY18 BZIP34 AT2G35640 MYB96 BT5 CZF1 JAZ3 WRKY22 AT1G77640 AGO3 ATCTH SPL4 OFP15 KMD2 ERF4 CML23 AT4G01580 AT2G46810 CAD1 RVE1 JAZ1 AT5G50915
AT4G31805	-1.2773957	-0.077906035	0.20660461	1.1486971
AT1G30820	-1.3058717	-0.102390654	0.32163042	1.086632
AT1G21120	-1.2935035	-0.11702794	0.3062962	1.1042353
AT5G62420	-1.2400181	-0.19878177	0.2790772	1.1597227
AT3G02120	-1.2362919	-0.21442142	0.2933143	1.157399
AT1G19250	-1.1611171	-0.30813113	0.24599493	1.2232534
AT2G38870	-1.1776069	-0.22843458	0.16795865	1.2380829
AT1G31290	-1.1954921	-0.19335037	0.16104892	1.2277937
AT1G13700	-1.1881565	-0.17382102	0.11948221	1.2424953
AT1G52565	-1.0106647	-0.41494057	0.08423053	1.3413748
AT1G53160	-0.9713251	-0.4740191	0.095247336	1.3500968
AT5G46050	-0.9705443	-0.4829906	0.10693601	1.3465989
AT4G27652	-1.021303	-0.43975422	0.14052352	1.3205338
AT1G10657	-1.020085	-0.45811513	0.16594245	1.3122576
AT1G74450	-0.9976788	-0.49555683	0.17908625	1.3141494
AT5G48450	-1.0794216	-0.37772933	0.16709314	1.2900579
AT3G14870	-1.0874382	-0.3473153	0.1396263	1.2951273
AT3G44735	-1.0796654	-0.349028	0.12616333	1.3025302
AT2G27080	-1.1113458	-0.3255697	0.15874702	1.2781684
AT5G45750	-1.124392	-0.28959146	0.13593796	1.2780455
AT2G41010	-1.1253902	-0.25946608	0.0977598	1.2870965
AT1G02380	-1.0594354	-0.30992922	0.03508212	1.3342825
AT5G44574	-1.0706391	-0.29377434	0.035439193	1.3289742
AT5G16200	-0.99465746	-0.36303392	-0.01296356	1.370655
AT4G36670	-0.96812034	-0.41692656	0.010710511	1.3743364
AT3G62070	-0.9285598	-0.41575295	-0.05631392	1.4006267
AT5G66800	-0.8868157	-0.40766916	-0.13042012	1.4249051
AT5G25130	-0.8560901	-0.3956473	-0.18873233	1.4404697
AT5G20150	-0.8627102	-0.28490132	-0.29684237	1.4444538
AT5G54170	-0.83310235	-0.33582658	-0.2844324	1.4533614
AT1G77640	-0.87703335	-0.31772003	-0.24409483	1.4388483
AT1G42470	-0.9363467	-0.23090084	-0.2496548	1.4169023
AT5G62020	-0.9607122	-0.26056182	-0.1841537	1.4054277
AT2G36800	-0.95365953	-0.3105016	-0.14092346	1.4050846
AT3G06500	-0.9894798	-0.280611	-0.11848698	1.3885777
AT2G32210	-1.0296657	-0.26395172	-0.07200807	1.3656255
AT5G66550	-1.0453551	-0.20089132	-0.11522313	1.3614695
AT1G19640	-1.0616578	-0.20421	-0.08469082	1.3505586
AT3G15530	-1.0930659	-0.1902279	-0.045957197	1.329251
AT1G22190	-1.1149545	-0.09910834	-0.10363019	1.317693
AT3G61640	-1.1349443	-0.07689865	-0.09111017	1.3029531
AT1G08980	-0.9917158	0.30731237	-0.5764535	1.260857
AT3G62720	-0.976003	0.26414979	-0.57258713	1.2844404
AT5G11070	-0.9959824	0.2593529	-0.5453164	1.2819458
AT4G18010	-0.960147	0.22714081	-0.57101375	1.3040199
AT5G60680	-0.93969166	0.2456455	-0.6058116	1.2998577
AT4G01250	-0.9735759	0.15694273	-0.5120296	1.3286628
AT5G13090	-1.0841671	0.20447107	-0.39556822	1.2752643
AT5G44050	-0.9834724	0.054279946	-0.42930987	1.3585024
AT1G20510	-1.0077443	0.051670697	-0.39510208	1.3511757
AT5G64310	-1.0321404	0.08415921	-0.38573876	1.33372
AT2G29340	-1.0441161	0.04977262	-0.34335923	1.3377028
AT1G72520	-1.0526683	0.04049437	-0.32397372	1.3361477
AT1G63750	-1.0557915	0.043546997	-0.32185382	1.3340982
AT1G09070	-1.0344397	-0.012670969	-0.3075746	1.3546852
AT5G54980	-0.9987604	-0.021265522	-0.35074225	1.3707682
AT1G15670	-0.9970598	-0.054451063	-0.32573417	1.3772451
AT5G18600	-1.0232315	-0.09412517	-0.25369307	1.3710498
AT1G21910	-1.1183513	0.04861872	-0.23154171	1.3012743
AT1G74670	-1.116789	0.10105676	-0.275305	1.2910372
AT3G17860	-0.8918805	-0.15415949	-0.38077313	1.4268131
AT2G36050	-0.84366244	-0.19727261	-0.40353042	1.4444654
AT4G01580	-0.8452444	-0.13052996	-0.45880604	1.4345803
AT2G37025	-0.930373	-0.023340067	-0.4394068	1.3931199
AT1G33475	-0.8751469	-0.06848016	-0.47270015	1.4163272
AT3G08740	-0.88272506	-0.024302304	-0.49750066	1.404528
AT2G44130	-0.8780657	-0.014423755	-0.5104485	1.402938
AT3G07350	-0.9252183	0.050064318	-0.500111	1.375265
AT5G17300	-0.9090916	0.06660015	-0.53117776	1.3736691
AT3G57930	-1.3766062	0.58275604	-0.07754923	0.87139934
AT1G78830	-1.365738	0.6134683	-0.1114415	0.86371124
AT5G18400	-1.338211	0.70076674	-0.18869767	0.8261419
AT1G72070	-1.2438895	0.6651278	-0.35979614	0.9385578
AT1G66160	-1.2749418	0.66223073	-0.30530876	0.91801983
AT3G02040	-1.2985027	0.6659183	-0.2626559	0.89524037
AT1G22400	-1.2994483	0.5868987	-0.24085201	0.95340157
AT3G56880	-1.1890558	0.3187852	-0.30844948	1.1787201
AT2G29300	-1.1976862	0.3982864	-0.33765888	1.1370586
AT4G29780	-1.2276485	0.46416134	-0.32038778	1.083875
AT1G66400	-1.2371318	0.5161717	-0.32624403	1.0472041
AT2G33655	-1.2666577	0.5106131	-0.27353373	1.0295784
AT4G25490	-1.3155688	0.43684813	-0.14901343	1.0277342
AT1G74330	-1.3029608	0.39073163	-0.1495013	1.0617304
AT4G27657	-1.2876874	0.3559819	-0.15908745	1.0907929
AT3G06890	-1.2518892	0.2855471	-0.18178293	1.148125
AT5G02020	-1.2370273	0.26555836	-0.19520842	1.1666774
AT2G28305	-1.2501557	0.18786095	-0.115994066	1.1782888
AT1G73540	-1.1500058	0.948507	-0.5146855	0.7161843
AT5G59070	-1.1215104	0.926988	-0.5600014	0.75452375
AT5G22690	-1.1565304	0.8932946	-0.5125154	0.77575135
AT5G24960	-1.1572225	0.87161714	-0.5130686	0.798674
AT3G17770	-1.2068971	0.8059954	-0.43728328	0.838185
AT4G28400	-1.2065102	0.8070205	-0.43792865	0.8374184
AT5G36001	-1.167334	0.8251217	-0.49895027	0.8411625
AT4G32030	-1.1392536	0.79982764	-0.53907895	0.87850493
AT1G63860	-1.1547966	0.78383064	-0.5156755	0.88664144
AT1G18300	-1.1667367	0.76464295	-0.49652278	0.89861655
AT2G32200	-1.1203905	0.7182435	-0.5565511	0.95869815
AT3G57450	-1.0860687	0.7043733	-0.6001856	0.98188096
AT1G29690	-1.0850449	0.6678783	-0.59441173	1.0115783
AT5G06320	-1.1106538	0.6429217	-0.5547128	1.0224448
AT2G01300	-1.0280873	0.7074066	-0.67368436	0.99436504
AT2G40000	-0.9464257	0.7091376	-0.76827466	1.0055627
AT2G33580	-0.95358855	0.72326064	-0.76262796	0.9929559
AT1G30040	-0.907922	0.80148613	-0.8207481	0.927184
AT1G24140	-0.9136284	0.768324	-0.81176984	0.9570742
AT5G21940	-0.919236	0.76739776	-0.805721	0.9575592
AT3G55980	-0.94094676	0.76409006	-0.78195846	0.95881516
AT1G67470	-0.9630981	0.8110402	-0.7615554	0.91361326
AT5G59550	-1.1601229	0.55868864	-0.46122786	1.0626621
AT1G80610	-1.1591452	0.5125683	-0.44633	1.092907
AT1G16130	-1.1597806	0.5103644	-0.44456634	1.0939826
AT3G15210	-1.1647419	0.4704551	-0.42130673	1.1155936
AT1G23710	-1.1440781	0.4776699	-0.4544718	1.12088
AT4G02410	-1.1227458	0.47061646	-0.48181093	1.1339402
AT5G62570	-1.0963606	0.43443587	-0.50276035	1.164685
AT2G47060	-1.1004679	0.40820596	-0.48535112	1.177613
AT5G37770	-1.0443264	0.4361277	-0.5717493	1.1799481
AT2G41640	-1.0125962	0.46645796	-0.62357247	1.1697108
AT3G21780	-1.008778	0.4701976	-0.6296667	1.168247
AT5G58120	-0.99907225	0.48270708	-0.64612156	1.1624867
AT5G66675	-1.0522549	0.5380146	-0.60051566	1.114756
AT2G30020	-1.0546932	0.5590471	-0.6043084	1.0999545
AT1G27100	-0.95444703	0.6216765	-0.7411336	1.0739042
AT1G32920	-0.90151304	0.62366736	-0.7990841	1.0769298
AT1G35140	-0.8577585	0.64494824	-0.8490131	1.0618234
AT2G17780	-0.82683814	0.6465306	-0.87991875	1.0602263
AT5G67300	-0.8470871	0.62017804	-0.85403675	1.0809458
AT1G56510	-0.8275321	0.6122416	-0.87142974	1.0867202
AT5G56550	-0.82272327	0.60890603	-0.87530845	1.0891258
AT4G01950	-0.8671334	0.5426751	-0.8126931	1.1371514
AT3G59080	-0.93261266	0.49835178	-0.7282763	1.1625372
AT5G23130	-0.8801482	0.408291	-0.75081176	1.2226689
AT5G50915	-0.8682612	0.38491347	-0.75360286	1.2369506
AT3G54000	-0.87277555	0.33163503	-0.7248855	1.266026
AT2G39200	-0.8455856	0.29553768	-0.73650116	1.2865491
AT2G30230	-0.28662655	0.7396112	-1.291439	0.83845437
AT2G25200	-0.40487713	0.84851056	-1.2262317	0.78259826
AT2G35640	-0.49227363	0.79732364	-1.171204	0.866154
AT4G08040	-0.43526474	0.6238099	-1.190546	1.0020009
AT2G42380	-0.30261585	0.56773996	-1.2619313	0.99680716
AT3G21870	-0.17531836	0.45597517	-1.3069402	1.0262834
AT5G59730	-0.3926307	0.3629455	-1.1499902	1.1796755
AT4G25620	-0.55432343	0.3640816	-1.0322819	1.2225237
AT3G02170	-0.5512663	0.24956845	-0.98676044	1.2884583
AT2G34510	-0.61160606	0.21669196	-0.9208014	1.3157156
AT5G18670	-0.65629286	0.3159582	-0.9279074	1.2682421
AT3G21351	-0.69606495	0.35130394	-0.90758455	1.2523456
AT3G21150	-0.7228774	0.31885576	-0.869008	1.2730296
AT3G01550	-0.56387585	0.5647616	-1.0874313	1.0865456
AT1G70090	-0.64470065	0.55300003	-1.0205332	1.1122339
AT5G48490	-0.69066	0.52059984	-0.97268075	1.1427408
AT5G19120	-0.6324911	0.59618276	-1.0410583	1.0773666
AT4G32480	-0.6330314	0.6146649	-1.0446881	1.0630546
AT1G50040	-0.6570924	0.6267545	-1.0276513	1.0579892
AT2G17230	-0.6528809	0.6774693	-1.0405159	1.0159274
AT3G46600	-0.7210113	0.67904717	-0.983547	1.0255111
AT2G20670	-0.76153374	0.6753714	-0.9469259	1.0330882
AT5G19190	-0.44509384	0.9627499	-1.1918393	0.6741833
AT3G23170	-0.48808905	1.0032988	-1.1582824	0.6430727
AT1G23390	-0.5485288	0.99154705	-1.1209028	0.6778846
AT3G19680	-0.5508337	0.9640801	-1.1236143	0.710368
AT1G24145	-0.59614706	0.92371136	-1.0959079	0.7683436
AT1G65490	-0.6006649	0.90083325	-1.0941844	0.7940161
AT1G70290	-0.7107122	0.8945788	-1.0078245	0.8239579
AT4G23180	-0.79758066	0.9080774	-0.9307927	0.82029593
AT2G28630	-0.8195969	0.9464076	-0.90736425	0.78055346
AT3G21460	-0.77410144	0.9638242	-0.9474493	0.75772655
AT2G22990	-0.82004535	0.8307668	-0.910152	0.8994306
AT3G10720	-0.79933155	0.81597847	-0.92895085	0.9123039
AT1G63260	-0.7159654	0.78205675	-1.0009291	0.93483776
AT4G08950	-0.6553037	0.81359184	-1.0528272	0.8945391
AT3G28180	-0.70006657	1.079189	-0.9874933	0.60837084
AT3G25600	-0.73099434	1.0827419	-0.96055657	0.608809
AT4G36850	-0.7536228	1.06563	-0.9458806	0.6338734
AT4G23190	-0.8045367	1.0488477	-0.9040747	0.65976375
AT5G57560	-0.86371374	0.9834354	-0.85976297	0.7400413
AT4G31800	-0.87626195	1.0157641	-0.84132665	0.7018245
ATCG00900	-0.8921607	0.99576145	-0.82869864	0.7250979
AT1G72940	-0.90295386	0.98703825	-0.81886095	0.73477656
AT1G76600	-0.92764884	0.9835919	-0.79297143	0.73702836
AT2G40140	-0.9629263	0.9840079	-0.75360173	0.73252016
AT1G56540	-0.97313654	1.0456045	-0.7280037	0.6555357
AT2G44840	-0.9836281	1.0447167	-0.7158095	0.6547209
AT5G48540	-0.95917803	1.0997233	-0.726287	0.58574176
AT1G72920	-0.935951	1.1194334	-0.7452057	0.5617233
AT4G13395	-0.9008111	1.0752436	-0.8003703	0.6259378
AT2G25900	-0.792762	1.1364568	-0.8863162	0.5426214
AT2G18700	-0.8433822	1.1024804	-0.85054755	0.59144926
AT5G64870	-0.85225755	1.149307	-0.8225542	0.5255047
AT4G29900	-0.8652948	1.1832597	-0.7916792	0.4737143
AT3G18773	-0.5014866	1.137064	-1.1095012	0.47392386
AT4G17500	-0.54555976	1.1313933	-1.0837117	0.4978782
AT5G19240	-0.5857073	1.142607	-1.0518603	0.49496058
AT2G26530	-0.63534844	1.1270972	-1.0221075	0.5303587
AT1G65486	-0.645436	1.0947534	-1.0259029	0.57658535
AT2G13790	-0.63297397	1.2647778	-0.94839424	0.31659043
AT1G73500	-0.6730025	1.2311105	-0.9407535	0.38264552
AT1G80440	-0.6874	1.1936083	-0.9511934	0.44498503
AT3G62950	-0.7631498	1.22516	-0.8673457	0.4053355
AT1G33610	-0.76846915	1.2610859	-0.8369783	0.3443616
AT2G26190	-0.50426775	1.3484807	-0.9564127	0.11219977
AT5G22920	-0.4923468	1.333433	-0.97993475	0.13884856
AT5G47230	-0.46450466	1.3351177	-0.99329966	0.12268665
AT2G23290	-0.4744457	1.2787642	-1.040986	0.23666736
AT5G08150	-0.5005038	1.2901889	-1.0165769	0.22689179
AT2G17040	-0.54102916	1.2785492	-1.0014652	0.26394516
AT4G36730	-0.5384706	1.2630901	-1.0150409	0.2904214
AT1G22900	-0.5339092	1.248068	-1.0287399	0.31458113
AT2G31880	-0.43382505	1.1637259	-1.1366888	0.406788
AT5G47220	-0.44068992	1.1690469	-1.1302953	0.40193835
AT5G49448	-0.423334	1.1836176	-1.1320801	0.37179646
AT3G16720	-0.4549573	1.2150723	-1.0968997	0.3367848
AT3G06070	-0.4841814	1.2129868	-1.0815682	0.35276276
AT4G38470	-0.37939733	1.2343428	-1.1228106	0.26786506
AT2G31810	-0.28747407	1.2384198	-1.1579413	0.20699565
AT2G01180	-0.3287198	1.2876164	-1.1016403	0.14274375
AT3G02850	-0.13353945	1.2603871	-1.1793374	0.052489787
AT3G15760	-0.11378613	1.2543607	-1.1880157	0.047441244
AT2G35710	-0.11944913	1.239951	-1.2007551	0.08025314
AT5G61590	-0.19726868	1.2523665	-1.1740965	0.11899868
AT5G61440	-0.20495723	1.2677621	-1.1582974	0.095492534
AT1G10340	-0.21773699	1.310192	-1.1115851	0.01913018
AT1G51270	-0.23582219	1.3319161	-1.0817493	-0.014344542
AT4G37610	-0.2911497	1.378271	-1.0043668	-0.08275452
AT1G35350	-0.33918047	1.3606	-1.0167114	-0.0047081173
ATMG01060	-0.4262197	1.3907958	-0.93990153	-0.02467457
AT3G15450	-0.40522742	1.4013848	-0.93152213	-0.06463537
AT1G55450	-0.30343854	1.4099683	-0.94550884	-0.16102086
AT5G59080	-0.26931137	1.4119656	-0.94615716	-0.19649704
AT3G56000	-0.26541066	1.4202355	-0.9278965	-0.22692835
AT1G68840	-0.32677346	1.4368836	-0.8809482	-0.22916184
AT3G20362	-0.3366538	1.4317118	-0.89197737	-0.20308064
AT3G28340	-0.32393783	1.4258499	-0.9079654	-0.19394663
AT1G25400	-0.33855173	1.4235426	-0.9101275	-0.1748633
AT5G25440	-0.3821041	1.4307886	-0.8827908	-0.16589375
AT1G71030	-0.36862093	1.414276	-0.9211018	-0.12455327
AT1G05575	-0.3778282	1.4518552	-0.8307783	-0.24324861
AT4G26860	0.33970234	0.8990883	-1.428389	0.18959829
AT5G48545	0.31550628	0.8972213	-1.431014	0.21828628
AT3G11110	0.34557053	0.8666265	-1.4412119	0.22901484
AT3G01480	0.3217358	0.8425718	-1.4507022	0.2863947
AT1G76110	0.3144997	0.8478646	-1.4491309	0.2867666
AT2G02950	0.2897499	0.85053754	-1.448353	0.3080656
AT3G10185	0.28035197	0.8630753	-1.4442934	0.3008661
AT2G33775	0.36780563	0.808133	-1.4598134	0.28387475
AT5G44680	0.36243027	0.826302	-1.454403	0.26567078
AT5G52900	0.37799624	0.836787	-1.4497268	0.23494363
AT2G39730	0.40654713	0.8057031	-1.4578254	0.24557516
ATCG01010	0.42392707	0.7727915	-1.4664063	0.26968774
AT1G65590	0.42652243	0.75756603	-1.4704347	0.28634623
AT5G06290	0.42802295	0.7516567	-1.4718791	0.29219937
AT3G01500	0.3694973	0.77220863	-1.4695797	0.32787374
AT5G10380	0.41474858	0.8412259	-1.4439489	0.1879743
AT5G22390	0.44010654	0.8330949	-1.4433653	0.17016383
AT1G74880	0.45666984	0.8464085	-1.4344947	0.13141641
AT1G52290	0.4375147	0.8640569	-1.4301902	0.12861858
AT1G50460	0.4180731	0.90398145	-1.4140606	0.09200609
AT2G40270	0.43390134	0.91169727	-1.4060181	0.06041955
AT1G25230	0.38887233	0.94804645	-1.3952023	0.058283485
AT5G59680	0.35949132	0.93381906	-1.4090272	0.1157168
AT1G32780	0.35660717	0.9221101	-1.4155626	0.1368454
AT5G18430	0.39290303	0.88632774	-1.4275985	0.14836764
AT3G16690	0.3257597	1.0388645	-1.3469704	-0.017653722
AT5G56230	0.28716856	1.0537386	-1.3443056	0.003398425
AT1G22330	0.18379577	1.0953441	-1.3281703	0.04903052
AT3G19030	0.2309079	1.0764756	-1.3367934	0.029409919
AT5G19230	0.24527295	1.0571432	-1.3491141	0.04669786
AT3G23730	0.23086183	1.0360053	-1.3651848	0.0983178
AT2G27830	0.088282146	1.1436689	-1.2961873	0.064236194
AT5G46490	0.039396018	1.1979339	-1.2502937	0.012963791
AT1G33600	0.04276132	1.1966124	-1.251457	0.012083316
AT1G28010	0.056627825	1.1843166	-1.2624285	0.021484056
AT1G18400	0.1093173	1.1823281	-1.26063	-0.03101538
AT1G56710	-0.0646308	1.2225963	-1.2234356	0.06547013
AT5G24210	-0.019519126	1.2085636	-1.2395338	0.050489303
AT3G49780	-0.012518525	1.2041371	-1.2438524	0.052233875
AT5G63160	-7.54525E-5	1.1941837	-1.2531707	0.059062485
AT3G49790	-0.06847191	1.1830217	-1.2553654	0.14081557
AT3G48360	-0.049036518	1.161585	-1.2737119	0.16116357
AT5G23210	0.03437711	1.1291944	-1.3052459	0.14167438
AT5G25910	0.039637204	1.1191224	-1.3123983	0.15363872
AT3G50950	0.056683082	1.1106321	-1.3191748	0.15185958
AT1G72416	0.020162089	1.1058687	-1.3188843	0.19285348
AT5G51460	-0.18538497	0.95825046	-1.3215071	0.54864156
AT5G26220	-0.13295792	0.9438282	-1.3442522	0.533382
AT5G03120	-0.09002332	0.9528689	-1.3565404	0.4936949
AT2G29290	-0.051862936	0.90502566	-1.3790244	0.5258617
AT5G51720	-0.014869096	0.9038059	-1.3899337	0.50099695
AT2G37950	-0.022030026	0.9515319	-1.3763745	0.44687262
AT1G12740	0.13155386	1.025334	-1.3728585	0.2159707
AT5G59260	0.12505925	1.0175185	-1.3763585	0.2337808
AT1G02640	0.13437814	1.0083147	-1.381399	0.23870626
AT1G79380	0.07225631	1.0340728	-1.3635627	0.25723368
AT1G53430	0.08444581	1.0060077	-1.377775	0.28732157
AT3G12150	0.017136816	1.0553693	-1.3458108	0.27330476
AT3G55330	-0.012650552	1.0110377	-1.3592093	0.3608222
AT3G26510	-0.06900117	1.0631505	-1.3249586	0.33080915
AT1G72430	0.093784004	0.9460639	-1.4018327	0.3619848
AT2G18300	0.073275	0.95130527	-1.3968145	0.37223426
AT3G07470	0.06615589	0.9179208	-1.4055046	0.4214279
AT4G03110	0.14794588	0.8776536	-1.4298354	0.40423596
AT1G69890	-0.12825307	1.0959731	-1.2944626	0.3267425
AT3G15630	-0.1655725	1.1011976	-1.2809092	0.34528413
AT3G51350	-0.20373146	1.1230919	-1.257974	0.33861354
AT5G14360	-0.19920842	1.0991375	-1.2707192	0.37079006
AT1G23480	-0.22830631	1.1030438	-1.2585227	0.38378528
AT2G34770	-0.2719588	1.1576036	-1.2154183	0.32977343
AT2G17880	-0.2750682	1.0339057	-1.2647039	0.5058663
AT5G63660	-0.31602007	1.0329224	-1.246209	0.52930677

## Sheet: cluster3
Cluster 3 gene list						GO Term enrichment (for legend detail, see http://amigo.geneontology.org/cgi-bin/amigo/term_enrichment)
Identifier	Mock	SA187	Salt	SA187 + Salt		Biological Process
AT1G16880	0.3949587	0.516766	-1.4954151	0.5836903
AT5G51010	0.43396217	0.4818112	-1.4971688	0.5813954		GO Term	Aspect	P-value	Sample frequency	Background frequency	Genes
AT1G19150	0.5084252	0.44188526	-1.4985555	0.5482451		GO:0015979 photosynthesis	P	3.04e-28	34/246 (13.8%)	252/30449 (0.8%)	PSBY PGR7 PSBX PSBW PSAF CP12-2 PGK1 LQY1 HCEF1 HCF244 OHP ATPC1 PSAC PETC GAPA PnsL2 AT1G54500 PSAG GAPA-2 FED A TKL1 FER3 PSAH-1 ATPD Lhca6 SEP2 CRR1 LHCB4.3 SBPASE PnsL3 EMB3119 PSBTN LPA19 PSBF
AT1G15140	0.48438194	0.4767887	-1.4994382	0.5382675		GO:0019684 photosynthesis, light reaction	P	9.83e-18	21/246 (8.5%)	138/30449 (0.5%)	PSBY PGR7 PSBW LQY1 HCEF1 HCF244 ATPC1 PSAC PETC PnsL2 AT1G54500 PSAG FED A ATPD Lhca6 SEP2 CRR1 LHCB4.3 PnsL3 LPA19 PSBF
AT3G54050	0.475451	0.5112657	-1.4997749	0.51305825		GO:0006091 generation of precursor metabolites and energy	P	5.95e-13	25/246 (10.2%)	366/30449 (1.2%)	PSBY PGR7 PSBW PGK1 LQY1 HCEF1 HCF244 ATPC1 PSAC PETC GAPA PnsL2 AT1G54500 PSAG GAPA-2 FED A ATPD Lhca6 SEP2 CRR1 AT3G49160 LHCB4.3 PnsL3 LPA19 PSBF
AT3G12780	0.4844505	0.5146108	-1.499886	0.50082475		GO:0009767 photosynthetic electron transport chain	P	3.36e-11	12/246 (4.9%)	56/30449 (0.2%)	PSBY PGR7 HCEF1 ATPC1 PSAC PETC PnsL2 PSAG FED A ATPD PnsL3 PSBF
AT1G14345	0.49911425	0.5034883	-1.4999951	0.4973925		GO:0019253 reductive pentose-phosphate cycle	P	2.61e-09	8/246 (3.3%)	20/30449 (0.1%)	CP12-2 PGK1 HCEF1 GAPA GAPA-2 TKL1 SBPASE EMB3119
AT5G03550	0.50158745	0.5261424	-1.499631	0.47190118		GO:0019685 photosynthesis, dark reaction	P	4.19e-09	8/246 (3.3%)	21/30449 (0.1%)	CP12-2 PGK1 HCEF1 GAPA GAPA-2 TKL1 SBPASE EMB3119
AT1G53633	0.47466102	0.5379532	-1.4994359	0.48682165		GO:0015977 carbon fixation	P	1.48e-08	8/246 (3.3%)	24/30449 (0.1%)	CP12-2 PGK1 HCEF1 GAPA GAPA-2 TKL1 SBPASE EMB3119
AT3G06160	0.45475486	0.55792844	-1.4985992	0.48591587		GO:0022900 electron transport chain	P	1.16e-07	12/246 (4.9%)	108/30449 (0.4%)	PSBY PGR7 HCEF1 ATPC1 PSAC PETC PnsL2 PSAG FED A ATPD PnsL3 PSBF
AT1G19350	0.546915	0.4206815	-1.4976497	0.5300532		GO:0055114 oxidation-reduction process	P	3.27e-05	37/246 (15.0%)	1665/30449 (5.5%)	YUC9 PSBY PGR7 HCEF1 GOX2 CYP72A9 ATPC1 AT5G21100 AT3G09580 NCED4 PSAC CYP71B3 AT1G15140 PETC GAPA CYP71B24 PnsL2 YCF5 FADA LYC PSAG AtBBE18 GAPA-2 FED A FER3 AT4G08780 NdhN ATPD FRO6 AT3G43890 CRR1 PnsL3 AtBBE21 PSBF DRT112 CKX4 FRO4
AT2G26410	0.54152817	0.40034944	-1.4963413	0.5544638		GO:0044710 single-organism metabolic process	P	5.34e-04	62/246 (25.2%)	4057/30449 (13.3%)	YUC9 PSBY PBS3 PGR7 D27 CP12-2 LGT9 EMB2761 AT1G32470 PGK1 AT3G45710 CHAT HCEF1 GOX2 AT3G32040 CYP72A9 ATPC1 AT5G21100 DCF AT3G09580 NCED4 PSAC CYP71B3 CRB UGT74D1 AT1G15140 PETC RIBA3 GAPA CYP71B24 PnsL2 YCF5 FADA AT1G11860 KCS1 AAE14 LYC AT3G16370 PSAG AtBBE18 GAPA-2 FED A TKL1 FER3 AT4G08780 NdhN ATPD GER3 FRO6 AT3G43890 CRR1 AT3G49160 SBPASE PnsL3 EMB3119 AtBBE21 TPPD PSBF cPT4 DRT112 CKX4 FR…
AT3G26650	0.57082707	0.354109	-1.4922762	0.5673402		GO:0008152 metabolic process	P	6.59e-04	137/246 (55.7%)	12194/30449 (40.0%)	AT1G71200 YUC9 SDD1 PSBY TIFY8 XTH9 AT3G13120 RPL12-A PBS3 CLV1 PGR7 AHL9 AT3G60580 PSBX PSBW D27 LBD37 PSAF CP12-2 AT3G16850 LGT9 AT1G54820 AT2G39850 EMB2761 AT1G32470 AT3G13840 AT3G06160 BIB AT5G52190 PGK1 LQY1 AT1G64510 PSRP3/1 AT3G45710 RPL4 AT4G01310 BHLH100 CHAT HCEF1 RL6 DRT100 RPL20 emb2394 CREF7 TCP21 HCF244 GOX2 AT3G32040 OHP AT1G73655 CYP72A9 ATPC1 NAC099 AT5G04310 SCA1 AT5G21100 DCF A…
AT1G60950	0.57823384	0.30608624	-1.4864172	0.60209703		GO:0032544 plastid translation	P	2.72e-03	4/246 (1.6%)	12/30449 (0.0%)	PSRP3/1 SCA1 CRB CSP41A
AT3G03840	0.5927484	0.28408852	-1.483292	0.6064551		GO:0009773 photosynthetic electron transport in photosystem I	P	9.77e-03	4/246 (1.6%)	16/30449 (0.1%)	HCEF1 PSAC PSAG ATPD
AT2G33855	0.6019373	0.2892229	-1.4840738	0.59291357
AT5G24880	0.603949	0.24670959	-1.4771302	0.6264715
AT3G16370	0.6448371	0.26053664	-1.4789556	0.5735819
AT1G62750	0.6444209	0.3155539	-1.4860618	0.526087		Cellular Component
AT3G14630	0.6331291	0.33811504	-1.4889088	0.51766455
AT4G00165	0.63290054	0.37915507	-1.4918143	0.4797587		GO Term	Aspect	P-value	Sample frequency	Background frequency	Genes
AT3G45260	0.67145675	0.36128795	-1.4872832	0.45453858		GO:0044434 chloroplast part	C	1.87e-45	83/246 (33.7%)	1410/30449 (4.6%)	PSBY AT3G13120 RPL12-A cpHsc70-2 AT1G14345 PGR7 OHP2 PSBX PAA2 PSBW PSAF CP12-2 EMB2761 PGK1 LQY1 AT1G64510 PSRP3/1 RPL4 AT4G01310 HCEF1 AT1G73885 RPL20 emb2394 HCF244 GOX2 OHP AT1G73655 ATPC1 SCA1 AT3G09580 NCED4 PSAC AT5G38520 LrgB AT2G26500 CRB RABE1b AT1G15140 PETC CRR7 GAPA AT3G05625 SCO1 PnsL2 AT1G54500 YCF5 FADA AT1G11860 AT1G01080 AAE14 PSAG ACR11 GAPA-2 FED A AT3G61870 TKL1 AT1G19740 FER…
AT1G19740	0.67887104	0.33518994	-1.4849421	0.47088104		GO:0044435 plastid part	C	1.47e-44	83/246 (33.7%)	1448/30449 (4.8%)	PSBY AT3G13120 RPL12-A cpHsc70-2 AT1G14345 PGR7 OHP2 PSBX PAA2 PSBW PSAF CP12-2 EMB2761 PGK1 LQY1 AT1G64510 PSRP3/1 RPL4 AT4G01310 HCEF1 AT1G73885 RPL20 emb2394 HCF244 GOX2 OHP AT1G73655 ATPC1 SCA1 AT3G09580 NCED4 PSAC AT5G38520 LrgB AT2G26500 CRB RABE1b AT1G15140 PETC CRR7 GAPA AT3G05625 SCO1 PnsL2 AT1G54500 YCF5 FADA AT1G11860 AT1G01080 AAE14 PSAG ACR11 GAPA-2 FED A AT3G61870 TKL1 AT1G19740 FER…
AT2G21970	0.6681015	0.33921045	-1.4863151	0.4790032		GO:0009579 thylakoid	C	1.07e-37	54/246 (22.0%)	587/30449 (1.9%)	PSBY RPL12-A cpHsc70-2 AT1G14345 PGR7 OHP2 PSBX PAA2 PSBW PSAF PGK1 LQY1 AT1G64510 PSRP3/1 RPL4 AT1G73885 HCF244 OHP AT1G73655 ATPC1 SCA1 PSAC AT5G38520 AT2G26500 RABE1b AT1G15140 PETC GAPA PnsL2 AT1G54500 YCF5 AT1G11860 PSAG ACR11 AT3G61870 TKL1 PSAH-1 FKBP13 NdhN ATPD Lhca6 SEP2 LHCB4.3 AT4G24930 AT3G47070 SBPASE PnsL3 EMB3119 PSBTN RPL12-C LPA19 CSP41A PSBF DRT112
AT1G14150	0.6876624	0.27868298	-1.4787992	0.51245385		GO:0009534 chloroplast thylakoid	C	4.60e-36	50/246 (20.3%)	508/30449 (1.7%)	PSBY RPL12-A AT1G14345 PGR7 OHP2 PSBX PAA2 PSBW PSAF LQY1 AT1G64510 PSRP3/1 RPL4 AT1G73885 HCF244 OHP AT1G73655 ATPC1 SCA1 PSAC AT5G38520 AT2G26500 RABE1b PETC GAPA PnsL2 AT1G54500 YCF5 AT1G11860 PSAG ACR11 AT3G61870 TKL1 PSAH-1 FKBP13 NdhN ATPD Lhca6 SEP2 LHCB4.3 AT4G24930 AT3G47070 PnsL3 EMB3119 PSBTN RPL12-C LPA19 CSP41A PSBF DRT112
AT1G35910	0.71088076	0.29894707	-1.4784136	0.46858573		GO:0031976 plastid thylakoid	C	5.06e-36	50/246 (20.3%)	509/30449 (1.7%)	PSBY RPL12-A AT1G14345 PGR7 OHP2 PSBX PAA2 PSBW PSAF LQY1 AT1G64510 PSRP3/1 RPL4 AT1G73885 HCF244 OHP AT1G73655 ATPC1 SCA1 PSAC AT5G38520 AT2G26500 RABE1b PETC GAPA PnsL2 AT1G54500 YCF5 AT1G11860 PSAG ACR11 AT3G61870 TKL1 PSAH-1 FKBP13 NdhN ATPD Lhca6 SEP2 LHCB4.3 AT4G24930 AT3G47070 PnsL3 EMB3119 PSBTN RPL12-C LPA19 CSP41A PSBF DRT112
AT3G10230	0.7391218	0.2741427	-1.4723424	0.4590779		GO:0009507 chloroplast	C	1.48e-32	114/246 (46.3%)	4143/30449 (13.6%)	SAUR1 PSBY AT5G44350 AT3G13120 RPL12-A cpHsc70-2 AT1G14345 PGR7 AT1G79510 OHP2 PSBX PAA2 PSBW D27 PSAF CP12-2 EMB2761 AT1G32470 PGK1 LQY1 AT1G64510 PSRP3/1 RPL4 AT4G01310 PIP2A HCEF1 RL6 AT1G73885 AT3G20680 DRT100 RPL20 emb2394 CREF7 HCF244 GOX2 AT3G32040 OHP AT1G73655 ATPC1 SCA1 AT3G09580 AT5G38344 NCED4 AT3G50270 PSAC AT5G38520 AT5G51010 LrgB AT2G26500 CRB AT5G11000 RABE1b AT1G15140 PETC RIBA3 …
AT2G30150	0.54392695	0.30478156	-1.4852734	0.6365648		GO:0009536 plastid	C	6.94e-32	114/246 (46.3%)	4211/30449 (13.8%)	SAUR1 PSBY AT5G44350 AT3G13120 RPL12-A cpHsc70-2 AT1G14345 PGR7 AT1G79510 OHP2 PSBX PAA2 PSBW D27 PSAF CP12-2 EMB2761 AT1G32470 PGK1 LQY1 AT1G64510 PSRP3/1 RPL4 AT4G01310 PIP2A HCEF1 RL6 AT1G73885 AT3G20680 DRT100 RPL20 emb2394 CREF7 HCF244 GOX2 AT3G32040 OHP AT1G73655 ATPC1 SCA1 AT3G09580 AT5G38344 NCED4 AT3G50270 PSAC AT5G38520 AT5G51010 LrgB AT2G26500 CRB AT5G11000 RABE1b AT1G15140 PETC RIBA3 …
AT3G08600	0.51452076	0.2902804	-1.4810927	0.6762915		GO:0044436 thylakoid part	C	1.36e-30	44/246 (17.9%)	465/30449 (1.5%)	PSBY RPL12-A AT1G14345 OHP2 PSBX PAA2 PSBW PSAF LQY1 AT1G64510 PSRP3/1 RPL4 AT1G73885 OHP AT1G73655 ATPC1 SCA1 PSAC AT2G26500 RABE1b PETC GAPA PnsL2 AT1G54500 YCF5 PSAG ACR11 TKL1 PSAH-1 FKBP13 NdhN ATPD Lhca6 SEP2 LHCB4.3 AT4G24930 AT3G47070 PnsL3 EMB3119 PSBTN RPL12-C LPA19 PSBF DRT112
AT2G26500	0.48368764	0.3463581	-1.487775	0.65772927		GO:0009535 chloroplast thylakoid membrane	C	1.76e-28	40/246 (16.3%)	400/30449 (1.3%)	PSBY RPL12-A AT1G14345 OHP2 PSBX PAA2 PSBW PSAF LQY1 AT1G64510 PSRP3/1 RPL4 AT1G73885 OHP ATPC1 SCA1 PSAC AT2G26500 RABE1b PETC GAPA PnsL2 AT1G54500 YCF5 PSAG ACR11 TKL1 PSAH-1 NdhN ATPD Lhca6 SEP2 LHCB4.3 AT3G47070 PnsL3 EMB3119 PSBTN RPL12-C PSBF DRT112
AT5G49910	0.45875224	0.3212586	-1.4813648	0.701354		GO:0055035 plastid thylakoid membrane	C	1.94e-28	40/246 (16.3%)	401/30449 (1.3%)	PSBY RPL12-A AT1G14345 OHP2 PSBX PAA2 PSBW PSAF LQY1 AT1G64510 PSRP3/1 RPL4 AT1G73885 OHP ATPC1 SCA1 PSAC AT2G26500 RABE1b PETC GAPA PnsL2 AT1G54500 YCF5 PSAG ACR11 TKL1 PSAH-1 NdhN ATPD Lhca6 SEP2 LHCB4.3 AT3G47070 PnsL3 EMB3119 PSBTN RPL12-C PSBF DRT112
AT5G58310	0.443065	0.3426337	-1.4831783	0.6974796		GO:0042651 thylakoid membrane	C	1.58e-27	40/246 (16.3%)	423/30449 (1.4%)	PSBY RPL12-A AT1G14345 OHP2 PSBX PAA2 PSBW PSAF LQY1 AT1G64510 PSRP3/1 RPL4 AT1G73885 OHP ATPC1 SCA1 PSAC AT2G26500 RABE1b PETC GAPA PnsL2 AT1G54500 YCF5 PSAG ACR11 TKL1 PSAH-1 NdhN ATPD Lhca6 SEP2 LHCB4.3 AT3G47070 PnsL3 EMB3119 PSBTN RPL12-C PSBF DRT112
AT3G61870	0.43296424	0.33101326	-1.4799736	0.7159961		GO:0034357 photosynthetic membrane	C	1.90e-27	40/246 (16.3%)	425/30449 (1.4%)	PSBY RPL12-A AT1G14345 OHP2 PSBX PAA2 PSBW PSAF LQY1 AT1G64510 PSRP3/1 RPL4 AT1G73885 OHP ATPC1 SCA1 PSAC AT2G26500 RABE1b PETC GAPA PnsL2 AT1G54500 YCF5 PSAG ACR11 TKL1 PSAH-1 NdhN ATPD Lhca6 SEP2 LHCB4.3 AT3G47070 PnsL3 EMB3119 PSBTN RPL12-C PSBF DRT112
AT5G62840	0.4208175	0.33725175	-1.4794526	0.72138333		GO:0009570 chloroplast stroma	C	2.52e-27	49/246 (19.9%)	734/30449 (2.4%)	PSBY AT3G13120 RPL12-A cpHsc70-2 PGR7 PSAF CP12-2 EMB2761 PGK1 LQY1 PSRP3/1 RPL4 AT4G01310 HCEF1 RPL20 emb2394 GOX2 SCA1 NCED4 PSAC CRB RABE1b AT1G15140 CRR7 GAPA AT3G05625 SCO1 AT1G11860 AT1G01080 ACR11 GAPA-2 FED A TKL1 AT1G19740 FER3 ATPD Lhca6 ACT11 CRR1 AT3G48420 AT3G49160 LHCB4.3 SRRP1 SBPASE EMB3119 PRPL11 RPL12-C CSP41A DRT112
AT3G15900	0.62563956	0.41434184	-1.4936732	0.45369184		GO:0009532 plastid stroma	C	2.26e-26	49/246 (19.9%)	770/30449 (2.5%)	PSBY AT3G13120 RPL12-A cpHsc70-2 PGR7 PSAF CP12-2 EMB2761 PGK1 LQY1 PSRP3/1 RPL4 AT4G01310 HCEF1 RPL20 emb2394 GOX2 SCA1 NCED4 PSAC CRB RABE1b AT1G15140 CRR7 GAPA AT3G05625 SCO1 AT1G11860 AT1G01080 ACR11 GAPA-2 FED A TKL1 AT1G19740 FER3 ATPD Lhca6 ACT11 CRR1 AT3G48420 AT3G49160 LHCB4.3 SRRP1 SBPASE EMB3119 PRPL11 RPL12-C CSP41A DRT112
AT1G01080	0.6131897	0.44631323	-1.4950311	0.43552822		GO:0031984 organelle subcompartment	C	4.03e-26	50/246 (20.3%)	820/30449 (2.7%)	PSBY RPL12-A AT1G14345 PGR7 OHP2 PSBX PAA2 PSBW PSAF LQY1 AT1G64510 PSRP3/1 RPL4 AT1G73885 HCF244 OHP AT1G73655 ATPC1 SCA1 PSAC AT5G38520 AT2G26500 RABE1b PETC GAPA PnsL2 AT1G54500 YCF5 AT1G11860 PSAG ACR11 AT3G61870 TKL1 PSAH-1 FKBP13 NdhN ATPD Lhca6 SEP2 LHCB4.3 AT4G24930 AT3G47070 PnsL3 EMB3119 PSBTN RPL12-C LPA19 CSP41A PSBF DRT112
AT2G06520	0.64906967	0.4413443	-1.4910988	0.4006848		GO:0009526 plastid envelope	C	3.47e-19	40/246 (16.3%)	703/30449 (2.3%)	RPL12-A cpHsc70-2 PSAF PGK1 AT4G01310 HCEF1 RPL20 emb2394 ATPC1 AT3G09580 AT5G38520 LrgB CRB RABE1b AT1G15140 PETC GAPA SCO1 FADA AT1G11860 AT1G01080 AAE14 PSAG ACR11 GAPA-2 AT3G61870 TKL1 FER3 NdhN ATPD AT2G17695 Lhca6 ACT11 AT3G48420 LHCB4.3 AT3G47070 SBPASE EMB3119 PRPL11 CSP41A
AT4G15630	0.6873043	0.44259757	-1.4851089	0.35520694		GO:0009941 chloroplast envelope	C	1.14e-18	39/246 (15.9%)	684/30449 (2.2%)	RPL12-A cpHsc70-2 PSAF PGK1 AT4G01310 RPL20 emb2394 ATPC1 AT3G09580 AT5G38520 LrgB CRB RABE1b AT1G15140 PETC GAPA SCO1 FADA AT1G11860 AT1G01080 AAE14 PSAG ACR11 GAPA-2 AT3G61870 TKL1 FER3 NdhN ATPD AT2G17695 Lhca6 ACT11 AT3G48420 LHCB4.3 AT3G47070 SBPASE EMB3119 PRPL11 CSP41A
AT5G11000	0.7136476	0.39804664	-1.4816803	0.369986		GO:0031967 organelle envelope	C	1.29e-11	40/246 (16.3%)	1162/30449 (3.8%)	RPL12-A cpHsc70-2 PSAF PGK1 AT4G01310 HCEF1 RPL20 emb2394 ATPC1 AT3G09580 AT5G38520 LrgB CRB RABE1b AT1G15140 PETC GAPA SCO1 FADA AT1G11860 AT1G01080 AAE14 PSAG ACR11 GAPA-2 AT3G61870 TKL1 FER3 NdhN ATPD AT2G17695 Lhca6 ACT11 AT3G48420 LHCB4.3 AT3G47070 SBPASE EMB3119 PRPL11 CSP41A
AT1G75820	0.74306273	0.39749458	-1.4756571	0.33509982		GO:0031975 envelope	C	1.33e-11	40/246 (16.3%)	1163/30449 (3.8%)	RPL12-A cpHsc70-2 PSAF PGK1 AT4G01310 HCEF1 RPL20 emb2394 ATPC1 AT3G09580 AT5G38520 LrgB CRB RABE1b AT1G15140 PETC GAPA SCO1 FADA AT1G11860 AT1G01080 AAE14 PSAG ACR11 GAPA-2 AT3G61870 TKL1 FER3 NdhN ATPD AT2G17695 Lhca6 ACT11 AT3G48420 LHCB4.3 AT3G47070 SBPASE EMB3119 PRPL11 CSP41A
AT3G60750	0.7663389	0.40124562	-1.4698226	0.3022382		GO:0044446 intracellular organelle part	C	1.50e-11	88/246 (35.8%)	4795/30449 (15.7%)	PSBY AT3G13120 RPL12-A cpHsc70-2 AT1G14345 PGR7 OHP2 PSBX PAA2 PSBW PSAF CP12-2 LGT9 EMB2761 PGK1 LQY1 AT1G64510 PSRP3/1 RPL4 AT4G01310 BHLH100 HCEF1 AT1G73885 RPL20 emb2394 HCF244 GOX2 OHP AT1G73655 ATPC1 SCA1 AT3G09580 NCED4 PSAC AT5G38520 LrgB AT2G26500 CRB AT5G14120 RABE1b AT1G15140 PETC CRR7 GAPA AT3G05625 SCO1 PnsL2 AT1G54500 YCF5 FADA AT1G11860 KCS1 AT1G01080 AAE14 PSAG ACR11 GAPA-2 FED A …
AT3G01440	0.7353271	0.44342563	-1.4747968	0.29604408		GO:0044422 organelle part	C	1.74e-11	88/246 (35.8%)	4807/30449 (15.8%)	PSBY AT3G13120 RPL12-A cpHsc70-2 AT1G14345 PGR7 OHP2 PSBX PAA2 PSBW PSAF CP12-2 LGT9 EMB2761 PGK1 LQY1 AT1G64510 PSRP3/1 RPL4 AT4G01310 BHLH100 HCEF1 AT1G73885 RPL20 emb2394 HCF244 GOX2 OHP AT1G73655 ATPC1 SCA1 AT3G09580 NCED4 PSAC AT5G38520 LrgB AT2G26500 CRB AT5G14120 RABE1b AT1G15140 PETC CRR7 GAPA AT3G05625 SCO1 PnsL2 AT1G54500 YCF5 FADA AT1G11860 KCS1 AT1G01080 AAE14 PSAG ACR11 GAPA-2 FED A …
AT5G59030	0.7170394	0.4583953	-1.4779153	0.30248067		GO:0009521 photosystem	C	4.76e-11	14/246 (5.7%)	94/30449 (0.3%)	PSBY PSBX PSBW PSAF OHP PSAC PnsL2 PSAG PSAH-1 Lhca6 LHCB4.3 PnsL3 PSBTN PSBF
AT3G26220	0.6937945	0.46973217	-1.4820698	0.3185432		GO:0044444 cytoplasmic part	C	6.76e-08	138/246 (56.1%)	10871/30449 (35.7%)	SAUR1 PSBY AT5G44350 AT3G13120 RPL12-A cpHsc70-2 AT1G14345 CLV1 PGR7 AT1G79510 OHP2 AT5G24313 PSBX PAA2 PSBW D27 SAUR63 AT1G29020 PSAF CP12-2 AT3G16850 LGT9 EMB2761 AT1G32470 PGK1 LQY1 AT1G64510 PSRP3/1 RPL4 AT4G01310 PIP2A COPT6 HCEF1 RL6 AT1G73885 AT3G20680 DRT100 RPL20 emb2394 CREF7 HCF244 GOX2 AT3G32040 OHP AT1G73655 ATPC1 SCA1 DCF AT3G09580 AT5G38344 NCED4 AT3G50270 PSAC AT5G38520 AT5G51010 …
AT1G67740	0.6692337	0.49910638	-1.4843117	0.31597155		GO:0009523 photosystem II	C	6.56e-06	9/246 (3.7%)	69/30449 (0.2%)	PSBY PSBX PSBW OHP PnsL2 LHCB4.3 PnsL3 PSBTN PSBF
ATCG01040	0.64212734	0.5815848	-1.4780823	0.25437015		GO:0048046 apoplast	C	2.10e-05	19/246 (7.7%)	478/30449 (1.6%)	SDD1 XTH9 cpHsc70-2 PGK1 HCEF1 GOX2 CRB RABE1b GAPA SCO1 GER1 AT1G11860 AT3G16370 GAPA-2 XTH6 GER3 SBPASE AtBBE21 CSP41A
AT1G12500	0.6372553	0.5882907	-1.4778852	0.25233924		GO:0016020 membrane	C	8.01e-05	108/246 (43.9%)	8510/30449 (27.9%)	ABCG5 SDD1 PSBY AT2G40460 AT5G44350 RPL12-A AT2G44290 AT1G14345 CLV1 AT3G06750 OHP2 PSBX PAA2 PSBW SAUR63 AT1G29020 PSAF LGT9 AT1G54820 PGK1 LQY1 AT1G64510 PSRP3/1 AT3G45710 RPL4 AT4G01310 PIP2A COPT6 AT1G73885 DRT100 AT3G57400 emb2394 OHP AT1G73655 AT2G28410 ATPC1 AT5G04310 AT1G12500 SCA1 AGP21 AT5G38344 PSAC CYP71B3 COPT1 AT5G51010 LrgB AT3G08600 AT2G26500 CRB AT5G11000 AT5G14120 RABE1b AT1G494…
AT3G13840	0.6243238	0.6006559	-1.4782683	0.25328863		GO:0098807 chloroplast thylakoid membrane protein complex	C	1.84e-04	6/246 (2.4%)	30/30449 (0.1%)	PSBY ATPC1 PnsL2 PSAG PnsL3 PSBTN
AT3G32040	0.61075884	0.59605384	-1.481898	0.2750852		GO:0009543 chloroplast thylakoid lumen	C	3.59e-04	8/246 (3.3%)	79/30449 (0.3%)	AT1G73655 PnsL2 FKBP13 AT4G24930 PnsL3 PSBTN LPA19 DRT112
AT1G20340	0.6115414	0.5810232	-1.4843488	0.2917841		GO:0031978 plastid thylakoid lumen	C	3.59e-04	8/246 (3.3%)	79/30449 (0.3%)	AT1G73655 PnsL2 FKBP13 AT4G24930 PnsL3 PSBTN LPA19 DRT112
AT3G14415	0.6803046	0.5236027	-1.478974	0.27506673		GO:0010319 stromule	C	6.87e-04	6/246 (2.4%)	37/30449 (0.1%)	PGK1 HCEF1 CRB GAPA ACR11 ATPD
AT4G09650	0.6670718	0.5405651	-1.4794928	0.27185592		GO:0005737 cytoplasm	C	9.00e-04	146/246 (59.3%)	13344/30449 (43.8%)	SAUR1 PSBY AT5G44350 AT3G13120 RPL12-A PBS3 cpHsc70-2 AT1G14345 CLV1 PGR7 AT1G79510 OHP2 AT5G24313 PSBX PAA2 PSBW D27 SAUR63 AT1G29020 PSAF CP12-2 AT3G16850 LGT9 EMB2761 AT1G32470 PGK1 LQY1 AT1G64510 PSRP3/1 RPL4 AT4G01310 PIP2A COPT6 CHAT HCEF1 RL6 AT1G73885 AT3G20680 DRT100 AT3G04140 RPL20 emb2394 CREF7 HCF244 GOX2 AT3G32040 OHP AT1G73655 ATPC1 SCA1 DCF AT3G09580 AT5G38344 NCED4 AT3G50270 PSAC …
AT3G07460	0.65473145	0.5491696	-1.4808847	0.2769837		GO:0031977 thylakoid lumen	C	1.38e-03	8/246 (3.3%)	94/30449 (0.3%)	AT1G73655 PnsL2 FKBP13 AT4G24930 PnsL3 PSBTN LPA19 DRT112
AT2G18328	0.6714797	0.5570233	-1.4757125	0.24720953		GO:0009522 photosystem I	C	1.99e-03	6/246 (2.4%)	44/30449 (0.1%)	PSAF PSAC PSAG PSAH-1 Lhca6 LHCB4.3
AT3G47070	0.69896406	0.5483879	-1.4700732	0.2227212		GO:0098796 membrane protein complex	C	2.42e-03	18/246 (7.3%)	590/30449 (1.9%)	PSBY PSBX PSBW PSAF OHP ATPC1 PSAC CRR7 PnsL2 PSAG PSAH-1 NdhN ATPD Lhca6 LHCB4.3 PnsL3 PSBTN PSBF
AT1G05385	0.69558585	0.6298052	-1.4504693	0.12507823		GO:0005840 ribosome	C	5.31e-03	16/246 (6.5%)	502/30449 (1.6%)	AT3G13120 RPL12-A AT1G64510 PSRP3/1 RPL4 AT4G01310 RPL20 emb2394 SCA1 CRB AT1G11860 KCS1 AT1G29070 SRRP1 PRPL11 RPL12-C
AT1G10380	0.70368546	0.6221306	-1.4499551	0.12413909		GO:0010287 plastoglobule	C	5.53e-03	7/246 (2.8%)	80/30449 (0.3%)	PSAF NCED4 CRB ATPD Lhca6 LHCB4.3 CSP41A
AT4G29740	0.7219699	0.5727061	-1.4574844	0.16280833		GO:0000315 organellar large ribosomal subunit	C	7.76e-03	5/246 (2.0%)	32/30449 (0.1%)	RPL12-A RPL4 RPL20 PRPL11 RPL12-C
AT4G27030	0.744791	0.54988545	-1.4550569	0.16038047		GO:0043231 intracellular membrane-bounded organelle	C	8.58e-03	180/246 (73.2%)	18169/30449 (59.7%)	AT1G71200 SAUR1 LAZ5 PSBY TIFY8 AT5G44350 AT3G13120 RPL12-A cpHsc70-2 AT1G14345 CLV1 PGR7 AT1G79510 AT5G57340 AHL9 AT3G60580 OHP2 AT5G24313 PSBX PAA2 PSBW D27 SAUR63 AT1G29020 AT4G29310 LBD37 PSAF CP12-2 AT1G52342 AT3G16850 LGT9 EMB2761 AT3G23880 AT1G32470 AT3G13840 AT3G06160 BIB PGK1 LQY1 AT1G64510 PSRP3/1 RPL4 LBD25 AT4G01310 PIP2A BHLH100 COPT6 HCEF1 RL6 AT1G73885 AT3G20680 DRT100 RPL20 AT3G57…
AT3G62410	0.7216431	0.5486176	-1.4632212	0.19296047		GO:0043227 membrane-bounded organelle	C	8.70e-03	180/246 (73.2%)	18172/30449 (59.7%)	AT1G71200 SAUR1 LAZ5 PSBY TIFY8 AT5G44350 AT3G13120 RPL12-A cpHsc70-2 AT1G14345 CLV1 PGR7 AT1G79510 AT5G57340 AHL9 AT3G60580 OHP2 AT5G24313 PSBX PAA2 PSBW D27 SAUR63 AT1G29020 AT4G29310 LBD37 PSAF CP12-2 AT1G52342 AT3G16850 LGT9 EMB2761 AT3G23880 AT1G32470 AT3G13840 AT3G06160 BIB PGK1 LQY1 AT1G64510 PSRP3/1 RPL4 LBD25 AT4G01310 PIP2A BHLH100 COPT6 HCEF1 RL6 AT1G73885 AT3G20680 DRT100 RPL20 AT3G57…
AT4G19530	0.70717096	0.5710402	-1.4627895	0.18457834
AT2G40460	0.6911905	0.5735888	-1.4670807	0.20230147
AT2G04842	0.76144725	0.589492	-1.4371057	0.08616633
AT1G79510	0.7514079	0.58421874	-1.4430957	0.10746898		Molecular Function
AT4G20840	0.7702593	0.5555275	-1.4436733	0.117886454
AT3G16140	0.8058935	0.538602	-1.4327112	0.08821585		GO Term	Aspect	P-value	Sample frequency	Background frequency	Genes
AT3G18050	0.766103	0.5131548	-1.4555664	0.17630854		GO:0019843 rRNA binding	F	3.47e-05	10/246 (4.1%)	111/30449 (0.4%)	AT1G64510 RPL4 AT4G01310 RPL20 emb2394 SCA1 CRB AT1G29070 PRPL11 CSP41A
AT3G53420	0.77824336	0.523464	-1.4486951	0.14698763
AT3G26230	0.79324037	0.52357453	-1.4425116	0.12569672
AT5G39210	0.80159396	0.49480152	-1.4457872	0.14939171
AT1G07550	0.8262397	0.46843338	-1.4410018	0.14632869
AT3G12110	0.55680364	0.743023	-1.4540004	0.15417375
AT5G45680	0.54873574	0.7350262	-1.4587663	0.17500438
AT4G35783	0.5090062	0.75140214	-1.4614662	0.20105785
AT2G32100	0.49377075	0.7590241	-1.4616594	0.20886464
AT1G73655	0.49237296	0.68871194	-1.4809817	0.29989675
AT4G12690	0.47598332	0.7222057	-1.4748886	0.2766995
AT5G20630	0.48331773	0.72071165	-1.4744066	0.27037725
AT4G37450	0.5154415	0.7217616	-1.4694965	0.23229349
AT3G13120	0.54143023	0.7034762	-1.4701202	0.22521374
AT3G48720	0.5372664	0.68160635	-1.4765961	0.25772345
AT3G03850	0.5568066	0.6422809	-1.4823054	0.2832179
AT4G36110	0.54695904	0.6286772	-1.4863003	0.3106641
AT5G58260	0.57249624	0.542198	-1.4946299	0.3799356
AT2G26975	0.56501967	0.5742318	-1.4921396	0.3528881
AT1G44920	0.5573851	0.58029556	-1.4922634	0.35458276
AT1G34000	0.52855355	0.5974028	-1.4929922	0.3670358
AT5G25280	0.5226184	0.622652	-1.4900643	0.34479392
AT5G64890	0.5012575	0.57824916	-1.4967543	0.4172476
AT3G21200	0.49129012	0.61545527	-1.4934275	0.38668218
AT5G67420	0.46402973	0.6257062	-1.4933947	0.4036588
AT5G49730	0.26420477	0.8006324	-1.4603853	0.39554814
AT2G02450	0.29890838	0.76148903	-1.4705622	0.4101647
AT1G05190	0.3074092	0.7325561	-1.4760416	0.43607622
AT1G72610	0.3157307	0.7250374	-1.4777335	0.43696538
AT3G03480	0.28229785	0.7465333	-1.4719512	0.44312018
AT5G54790	0.26397738	0.74527	-1.470439	0.46119162
AT5G02120	0.25972956	0.7575586	-1.4681252	0.45083708
AT1G75250	0.249236	0.7548205	-1.467446	0.46338943
AT1G75690	0.31573042	0.7840642	-1.4666262	0.3668316
AT4G17870	0.32337576	0.7808348	-1.4675518	0.36334127
AT1G30520	0.3361582	0.7484011	-1.4746848	0.39012557
AT3G43890	0.3706104	0.71899945	-1.4807705	0.39116067
AT2G17300	0.37197274	0.7151286	-1.4814559	0.39435458
AT5G52100	0.3431439	0.68987143	-1.4841774	0.45116204
AT4G03210	0.28644222	0.6936522	-1.4791137	0.49901924
AT2G40100	0.3167589	0.68630666	-1.4827505	0.479685
AT1G55330	0.31033364	0.66300863	-1.484272	0.5109297
AT4G03280	0.35054567	0.63289994	-1.4899645	0.50651884
AT3G63140	0.381768	0.6198116	-1.492885	0.49130547
AT2G45850	0.38823152	0.6215198	-1.493104	0.48335272
AT3G55800	0.37714192	0.64547116	-1.4906589	0.46804586
AT5G63470	0.38049224	0.6428674	-1.4910456	0.467686
AT4G34770	0.39008674	0.6544487	-1.4902558	0.4457204
AT5G65730	0.37129077	0.5848616	-1.4936959	0.5375435
AT3G23700	0.34221908	0.5928824	-1.4908222	0.55572075
AT4G35250	0.3403698	0.58299625	-1.4907509	0.56738484
AT4G22830	0.32525417	0.5710674	-1.4889287	0.5926071
AT2G44290	0.2887111	0.5816567	-1.4838858	0.613518
AT3G09580	0.28319559	0.5670368	-1.4826657	0.63243335
AT4G01310	0.2964913	0.561578	-1.4846344	0.6265651
AT1G32470	0.27991065	0.6476836	-1.4816233	0.5540291
AT1G07320	0.26607668	0.6260932	-1.4803061	0.58813626
AT1G09340	0.21038584	0.6719506	-1.469507	0.5871706
AT1G32990	0.12692511	0.7142045	-1.4501406	0.609011
AT3G55710	0.08232681	0.7296631	-1.438262	0.626272
AT2G24692	0.06372784	0.80199325	-1.4273477	0.5616265
AT4G22490	0.014090068	0.81079704	-1.4129909	0.5881039
AT5G21930	0.0049014105	0.8514284	-1.4049953	0.5486655
AT5G14120	-0.021169832	0.7680355	-1.4056075	0.6587419
AT3G56090	0.081528835	0.5025464	-1.4256663	0.84159106
AT1G52342	0.03837428	0.5191332	-1.4131304	0.8556229
AT3G06750	0.0039748526	0.5844166	-1.4089466	0.82055515
AT4G04570	0.0180787	0.67026424	-1.4196972	0.7313542
AT5G59750	-0.04762888	0.69196427	-1.397187	0.7528516
AT5G08330	0.08201311	0.65135413	-1.4390869	0.70571977
AT3G23880	0.10280426	0.6160583	-1.4437563	0.7248938
AT1G78290	0.16744035	0.5846288	-1.4594017	0.70733255
AT1G29070	0.1894395	0.5906037	-1.4649788	0.6849356
AT4G29310	0.09268012	0.21344642	-1.357014	1.0508873
AT1G68590	0.1818758	0.14668545	-1.3666592	1.038098
AT1G23205	0.21072245	0.17604163	-1.3870764	1.0003122
AT3G50270	0.28465304	0.1684487	-1.4072174	0.9541157
AT3G49160	0.29294315	0.27060422	-1.4398248	0.87627745
AT3G27850	0.3743777	0.21790256	-1.4443914	0.8521111
AT4G20360	0.4042395	0.2497282	-1.4584408	0.80447304
AT1G64510	0.22480397	0.3741118	-1.4462259	0.84731007
AT3G05625	0.13943553	0.5207223	-1.4462111	0.7860532
AT3G48420	0.1783075	0.50222105	-1.4548092	0.77428067
AT1G29020	0.16575797	0.49146464	-1.4499979	0.79277533
AT4G24930	0.17956349	0.46327814	-1.4498063	0.8069647
AT2G13610	0.22670461	0.4874436	-1.4652257	0.7510775
AT1G04110	0.27025235	0.447931	-1.4700434	0.75186014
AT4G16980	0.25993803	0.4593194	-1.4693116	0.7500542
AT1G11860	0.27445012	0.4769415	-1.4745382	0.7231466
AT4G32800	0.30380327	0.4515136	-1.4773374	0.72202045
AT3G04790	0.3337847	0.4750073	-1.4851096	0.6763176
AT5G38520	0.33958554	0.44293627	-1.4826634	0.7001416
AT2G33800	0.37355494	0.41353732	-1.4843454	0.6972532
AT1G32080	0.35933337	0.3691957	-1.4753894	0.7468603
AT3G27830	0.3289301	0.35192603	-1.466521	0.78566486
AT1G12900	0.45019072	0.03643464	-1.4003776	0.9137523
AT1G54500	0.4854521	0.12762293	-1.4379345	0.82485944
AT1G69588	0.6230187	-0.0132908495	-1.4061784	0.7964505
AT5G50335	0.61957747	-0.16061142	-1.3441585	0.88519245
AT4G24700	0.740539	-0.02541073	-1.4052407	0.6901123
AT3G52500	0.76741815	0.06970574	-1.4324214	0.59529763
AT1G73885	0.70738375	0.110706486	-1.446522	0.62843174
AT3G45710	0.7036315	0.09564048	-1.4427893	0.6435174
AT1G29510	0.8286478	0.04303455	-1.4185863	0.5469039
AT4G02420	0.8631796	0.012172099	-1.405057	0.5297053
AT4G04450	0.69384843	0.16521342	-1.4596487	0.60058683
AT3G21055	0.69134325	0.18963362	-1.4647012	0.5837243
AT5G38344	0.7216784	0.20189008	-1.4647627	0.5411942
AT5G23660	0.77642953	0.15580747	-1.4505849	0.5183479
AT3G20680	0.8029486	0.14358258	-1.4445269	0.49799567
AT4G36540	0.8123154	0.14707059	-1.443618	0.4842321
AT3G47430	0.7767275	0.19368157	-1.4568874	0.48647827
AT1G78995	0.8015	0.19663312	-1.453215	0.45508182
AT5G65610	0.8130453	0.23920235	-1.4556739	0.4034263
ATCG00660	0.782749	0.30688834	-1.466629	0.3769917
AT1G24170	0.7837664	0.34714308	-1.4670433	0.3361338
AT1G26360	0.8073603	0.34162992	-1.4608836	0.3118934
AT4G32570	0.8356801	0.30585742	-1.4529637	0.31142622
ATCG01060	0.8318782	0.28326046	-1.453665	0.33852637
AT5G58770	0.89912075	0.47074005	-1.4031665	0.033305734
AT5G66520	0.8813217	0.464635	-1.4151329	0.069176115
AT2G31750	0.86532754	0.47731015	-1.4203333	0.0776956
AT4G19170	0.87160194	0.45368072	-1.423002	0.09771937
AT1G54820	0.9423336	0.38936093	-1.3985479	0.06685332
AT5G44870	0.918763	0.39571068	-1.4106846	0.09621093
AT3G59680	0.9070556	0.4277064	-1.4101874	0.07542529
AT2G30570	0.9291083	0.3605302	-1.4113673	0.12172883
AT2G28085	0.77238905	0.45980102	-1.4625145	0.23032449
AT2G28410	0.7865145	0.4663714	-1.4568137	0.20392777
AT3G51895	0.8082349	0.42245618	-1.4552821	0.22459105
AT5G57340	0.8270667	0.41549474	-1.4493343	0.2067728
AT1G71200	0.8440982	0.39658877	-1.4451355	0.20444848
AT2G39850	0.83485734	0.38902068	-1.4494166	0.22553854
AT5G38980	0.8387463	0.43214384	-1.4423451	0.17145501
AT5G07860	0.8431393	0.35952297	-1.448875	0.24621272
AT3G22150	0.80877656	0.37255725	-1.4593748	0.278041
AT3G60580	0.91565365	0.329333	-1.4219064	0.17691964
AT3G11090	0.88414836	0.33538803	-1.4350445	0.21550818
AT5G44350	0.8836199	0.2865302	-1.4372753	0.26712522
AT4G10150	0.95448023	0.24610159	-1.4089018	0.20831995
AT4G20820	0.9440717	0.23650217	-1.4136696	0.23309575
AT4G04640	0.918797	0.25266427	-1.4241256	0.25266427
AT3G57400	0.9394789	0.21063493	-1.4151853	0.26507154
AT5G63180	0.9793394	0.26844195	-1.3953679	0.14758648
ATCG00570	0.99166477	0.24680923	-1.390203	0.151729
AT5G13320	1.0100441	0.19605292	-1.3821632	0.17606612
AT2G19970	1.0249263	0.18436654	-1.3741723	0.16487947
AT1G16320	1.0482062	0.16408513	-1.3609684	0.1486771
AT2G17695	0.9827224	0.14899996	-1.3940091	0.26228675
AT1G72030	0.89343065	0.18860176	-1.4300646	0.34803212
AT3G12610	1.0760312	0.09939503	-1.3431811	0.16775487
AT1G31330	1.0436788	0.11251886	-1.3622154	0.20601779
AT2G45450	1.0473968	0.10228727	-1.3595747	0.2098907
AT5G04310	1.0389358	0.097925365	-1.3636652	0.2268041
AT1G55670	1.0580876	0.07053253	-1.3512613	0.22264113
AT3G16850	1.1007096	0.017586315	-1.3216558	0.20335981
AT2G41240	1.1383761	-5.906986E-4	-1.2958114	0.15802598
AT1G29440	1.1011088	-0.06595231	-1.3073362	0.27217972
AT1G30840	1.0837694	-0.13080806	-1.2993615	0.34640008
AT5G56620	0.9878465	-0.053766493	-1.3572692	0.4231891
AT1G01120	1.0116578	0.008379631	-1.3633182	0.3432808
AT1G49470	0.93428254	0.060480952	-1.3997899	0.40502644
AT5G37970	0.96219194	-0.58746004	-1.0980979	0.72336596
AT2G32770	0.896213	-0.23398599	-1.3116186	0.6493916
AT1G62333	1.0920808	-0.26475343	-1.2488372	0.42150983
AT3G24535	1.0905874	-0.22277543	-1.2659041	0.39809215
AT5G52190	0.9740091	-0.16648191	-1.3250507	0.5175235
AT3G04140	1.0293463	-0.18720019	-1.3016403	0.45949405
AT5G21100	1.0156019	-0.2628334	-1.2753117	0.5225432
AT5G24313	1.0672548	-0.36385873	-1.2122766	0.50888056
AT1G76610	1.1793077	-0.43671724	-1.1272024	0.38461196
AT5G67430	0.77823114	-0.31891093	-1.2754049	0.81608474
AT2G14580	0.70430946	-0.37184545	-1.2410374	0.90857327
AT4G08780	0.61285484	-0.3659523	-1.2325066	0.98560405
AT3G27650	0.59800315	-0.28567764	-1.2768784	0.9645528
AT1G04180	0.6669581	-0.617215	-1.0672188	1.0174757
AT1G03055	0.31729516	-0.41072574	-1.1208171	1.2142476
AT5G23980	0.050205782	-0.2510696	-1.1066866	1.3075504
AT1G07490	-0.02133953	-0.1091134	-1.1552509	1.2857038
AT2G28270	0.31921566	-1.0889432	-0.4565825	1.22631

## Sheet: cluster4
Cluster 4 gene list						GO Term enrichment (for legend detail, see http://amigo.geneontology.org/cgi-bin/amigo/term_enrichment)
Identifier	Mock	SA187	Salt	SA187 + Salt		Biological Process
AT1G62510	0.16241832	-0.6354641	1.3451074	-0.8720617
AT2G43010	0.1849896	-0.6222607	1.3328544	-0.89558333		GO Term	Aspect	P-value	Sample frequency	Background frequency	Genes
AT3G55760	0.21430163	-0.6408806	1.3206201	-0.8940411		GO:0009415 response to water	P	5.70e-10	28/459 (6.1%)	333/30449 (1.1%)	OCT4 LTI78 ADH1 LEA18 CSDP1 LTI65 Rap2.6L RAB18 HVA22E GRP2 ABR MGL AATP1 COR15A ALDH7B4 HAI1 EDL3 LEA4-5 GRP-3 HIS1-3 SUS3 ZFHD1 DI21 PMH1 GRP5 HB-7 LTP3 LTP4
AT5G02810	0.2658195	-0.4630094	1.2595257	-1.0623358		GO:0009414 response to water deprivation	P	2.19e-09	27/459 (5.9%)	326/30449 (1.1%)	OCT4 LTI78 ADH1 LEA18 CSDP1 LTI65 Rap2.6L RAB18 HVA22E GRP2 ABR MGL AATP1 COR15A ALDH7B4 HAI1 EDL3 LEA4-5 GRP-3 HIS1-3 SUS3 ZFHD1 DI21 PMH1 HB-7 LTP3 LTP4
AT4G24450	0.2053503	-0.3413288	1.2579643	-1.1219857		GO:1901700 response to oxygen-containing compound	P	1.70e-08	61/459 (13.3%)	1551/30449 (5.1%)	MYB102 ASN1 OCT4 LTI78 ASML2 CAB2 ADH1 LEA18 EHB1 CSDP1 VTL1 IRT1 LTI65 Rap2.6L RAB18 AGP31 AS1 MYB31 NAS2 HVA22E FRD3 PTL GRP2 GA20OX2 ABR MGL ZF14 AATP1 GA2 COR15A AT1G21400 ALDH7B4 FBS1 5PTASE11 GPT2 TSPO MYB17 EXT4 HAI1 EDL3 AT4G28140 LEA4-5 GRP-3 CuAO1 HIS1-3 BNQ2 NATA1 SUS3 ZFHD1 AT3G28580 HAI2 DI21 GA20OX3 PMH1 GRP5 HB-7 NPF7.2 LTP3 AFP1 SPI LTP4
AT3G17520	-0.09441101	-0.34324116	1.3972789	-0.9596268		GO:0001101 response to acid chemical	P	1.25e-07	50/459 (10.9%)	1181/30449 (3.9%)	MYB102 OCT4 LTI78 ADH1 LEA18 EHB1 CSDP1 LTI65 Rap2.6L RAB18 AGP31 AS1 MYB31 HVA22E FRD3 GRP2 GA20OX2 ABR MGL ZF14 AATP1 GA2 COR15A ALDH7B4 FBS1 5PTASE11 TSPO MYB17 EXT4 HAI1 EDL3 LEA4-5 GRP-3 CuAO1 HIS1-3 BNQ2 NATA1 SUS3 ZFHD1 AT3G28580 HAI2 DI21 GA20OX3 PMH1 GRP5 HB-7 LTP3 AFP1 SPI LTP4
AT2G43150	-0.25183785	-0.3118996	1.439538	-0.87580055		GO:0009737 response to abscisic acid	P	1.65e-06	31/459 (6.8%)	564/30449 (1.9%)	MYB102 LTI78 ADH1 EHB1 LTI65 Rap2.6L RAB18 HVA22E FRD3 GRP2 ZF14 AATP1 COR15A ALDH7B4 FBS1 5PTASE11 TSPO EXT4 HAI1 EDL3 GRP-3 CuAO1 AT3G28580 HAI2 DI21 GRP5 HB-7 LTP3 AFP1 SPI LTP4
AT5G52300	-0.25140393	-0.38646948	1.4555976	-0.8177242		GO:0033993 response to lipid	P	1.72e-06	37/459 (8.1%)	773/30449 (2.5%)	MYB102 LTI78 ADH1 EHB1 LTI65 Rap2.6L RAB18 AS1 MYB31 HVA22E FRD3 GRP2 GA20OX2 ZF14 AATP1 GA2 COR15A ALDH7B4 FBS1 5PTASE11 TSPO EXT4 HAI1 EDL3 GRP-3 CuAO1 BNQ2 AT3G28580 HAI2 DI21 GA20OX3 GRP5 HB-7 LTP3 AFP1 SPI LTP4
AT5G66400	-0.2217313	-0.16897121	1.3882384	-0.99753594		GO:0097305 response to alcohol	P	1.87e-06	31/459 (6.8%)	567/30449 (1.9%)	MYB102 LTI78 ADH1 EHB1 LTI65 Rap2.6L RAB18 HVA22E FRD3 GRP2 ZF14 AATP1 COR15A ALDH7B4 FBS1 5PTASE11 TSPO EXT4 HAI1 EDL3 GRP-3 CuAO1 AT3G28580 HAI2 DI21 GRP5 HB-7 LTP3 AFP1 SPI LTP4
AT2G29350	-0.23924015	-0.18828632	1.4003388	-0.9728123		GO:0009628 response to abiotic stimulus	P	3.02e-06	66/459 (14.4%)	1991/30449 (6.5%)	MYB102 ASN1 OCT4 LTI78 CAB2 BGLU25 ADH1 LEA18 PIF4 EHB1 CSDP1 LTI65 CKA2 Rap2.6L RAB18 LHCB2.1 AS1 FHL HVA22E GRP2 AtGRDP2 FRS12 GA20OX2 ABR MGL AT1G07400 ZF14 AATP1 CYP707A1 DIN2 PMH2 COR15A AT1G21400 ALDH7B4 ATHSP22.0 FBS1 5PTASE11 GPT2 ABCI21 TSPO HAI1 EDL3 PRR7 LEA4-5 ATHAL3B AT1G16850 GRP-3 LHCB2.2 CAO HSP23.6-MITO MSL4 HIS1-3 NACA3 BNQ2 SUS3 ZFHD1 PHT3;2 DI21 GA20OX3 PMH1 GRP5 HB-7 LTP3 GRF…
AT3G02480	-0.38145056	-0.13900052	1.4220645	-0.9016135		GO:0009725 response to hormone	P	5.88e-06	58/459 (12.6%)	1666/30449 (5.5%)	MYB102 LTI78 SAUR54 BGLU25 ADH1 PIF4 EHB1 VTL1 IRT1 LTI65 Rap2.6L RAB18 AGP31 AS1 MYB31 NAS2 HVA22E FRD3 TINY2 GRP2 AtGRDP2 GA20OX2 DEAR3 AT1G77200 ZF14 AATP1 PRP3 GA2 DIN2 COR15A ALDH7B4 FBS1 5PTASE11 TSPO MYB17 EXT4 HAI1 EDL3 GLT1 CRF2 AT4G28140 GRP-3 CuAO1 BNQ2 NATA1 AT3G28580 HAI2 CRF5 DI21 GA20OX3 AT4G17520 GRP5 HB-7 KNAT2 LTP3 AFP1 SPI LTP4
AT1G03790	-0.10277566	-0.06023768	1.3006297	-1.1376164		GO:0010033 response to organic substance	P	6.67e-06	66/459 (14.4%)	2031/30449 (6.7%)	MYB102 ASN1 LTI78 ASML2 CAB2 SAUR54 BGLU25 ADH1 PIF4 EHB1 VTL1 IRT1 LTI65 Rap2.6L RAB18 AGP31 AS1 MYB31 NAS2 HVA22E FRD3 PTL TINY2 GRP2 AtGRDP2 GA20OX2 DEAR3 AT1G77200 ZF14 AATP1 PRP3 GA2 DIN2 COR15A AT1G21400 ALDH7B4 FBS1 5PTASE11 GPT2 TSPO MYB17 EXT4 HAI1 EDL3 GLT1 CRF2 AT4G28140 GRP-3 CuAO1 BNQ2 NATA1 SUS3 AT3G28580 HAI2 SGS3 CRF5 DI21 GA20OX3 AT4G17520 GRP5 HB-7 KNAT2 LTP3 AFP1 SPI LTP4
AT3G47500	-0.10662783	-0.8629603	1.4265689	-0.4569807		GO:0010035 response to inorganic substance	P	1.02e-05	39/459 (8.5%)	902/30449 (3.0%)	OCT4 LTI78 ADH1 LEA18 TPPJ CSDP1 VTL1 IRT1 LTI65 Rap2.6L RAB18 AS1 NAS2 HVA22E FRD3 GRP2 ABR MGL AATP1 GLN1.3 COR15A ALDH7B4 HAI1 EDL3 GLT1 LEA4-5 GRP-3 HSP23.6-MITO HIS1-3 SUS3 ZFHD1 AT3G28580 DI21 PMH1 GRP5 HB-7 NPF7.2 LTP3 LTP4
AT2G41190	-0.10708389	-0.8196559	1.4347796	-0.5080399		GO:0009719 response to endogenous stimulus	P	1.78e-05	59/459 (12.9%)	1763/30449 (5.8%)	MYB102 LTI78 SAUR54 BGLU25 ADH1 PIF4 EHB1 VTL1 IRT1 LTI65 Rap2.6L RAB18 AGP31 AS1 MYB31 NAS2 HVA22E FRD3 PTL TINY2 GRP2 AtGRDP2 GA20OX2 DEAR3 AT1G77200 ZF14 AATP1 PRP3 GA2 DIN2 COR15A ALDH7B4 FBS1 5PTASE11 TSPO MYB17 EXT4 HAI1 EDL3 GLT1 CRF2 AT4G28140 GRP-3 CuAO1 BNQ2 NATA1 AT3G28580 HAI2 CRF5 DI21 GA20OX3 AT4G17520 GRP5 HB-7 KNAT2 LTP3 AFP1 SPI LTP4
AT5G64170	-0.121753104	-0.75673	1.4458869	-0.56740373		GO:0042221 response to chemical	P	5.41e-05	80/459 (17.4%)	2822/30449 (9.3%)	MYB102 ASN1 OCT4 LTI78 ASML2 CAB2 SAUR54 BGLU25 ADH1 LEA18 PIF4 EHB1 TPPJ CSDP1 VTL1 IRT1 LTI65 Rap2.6L RAB18 AGP31 AS1 MYB31 NAS2 HVA22E FRD3 PTL TINY2 GRP2 AtGRDP2 GA20OX2 ABR MGL DEAR3 AT1G77200 ZF14 AATP1 PRP3 GA2 GLN1.3 DIN2 COR15A AT1G21400 ALDH7B4 FBS1 5PTASE11 GPT2 XPL1 TSPO MYB17 EXT4 HAI1 EDL3 GLT1 CRF2 AT4G28140 LEA4-5 GRP-3 HSP23.6-MITO CuAO1 HIS1-3 BNQ2 NATA1 SUS3 ZFHD1 AT3G28580 HAI…
AT3G24310	-0.16879553	-0.7236696	1.4585476	-0.5660825		GO:0009664 plant-type cell wall organization	P	1.92e-04	13/459 (2.8%)	130/30449 (0.4%)	EXPA9 AT3G28550 EXT10 EXLB1 EXT3 AT1G23720 COBL1 AT3G54580 EXT6 AT4G08400 AT2G43150 AT4G08410 EXT13
AT1G54575	-0.09385884	-0.6523318	1.4425002	-0.6963095		GO:0045229 external encapsulating structure organization	P	2.28e-04	27/459 (5.9%)	552/30449 (1.8%)	LAP6 EXPA9 AT3G28550 AT1G05660 EXT10 EXLB1 EXT3 CSLA10 UPEX1 AT4G18670 AT1G23720 COBL1 LRX1 AT3G15720 CASP5 AT3G54580 EXT6 AT4G08400 AT2G43880 CEL3 HMS CSLG2 AT1G57590 AT1G49490 AT2G43150 AT4G08410 EXT13
AT2G39510	-0.07260924	-0.6753162	1.4367373	-0.6888119		GO:0006970 response to osmotic stress	P	5.01e-04	28/459 (6.1%)	611/30449 (2.0%)	MYB102 LTI78 BGLU25 ADH1 LEA18 CSDP1 LTI65 Rap2.6L AS1 HVA22E AtGRDP2 ZF14 AATP1 DIN2 COR15A ALDH7B4 FBS1 5PTASE11 TSPO EDL3 LEA4-5 ATHAL3B AT1G16850 NACA3 PHT3;2 PMH1 SPI LTP4
AT1G70260	-0.058265757	-0.71288574	1.4322518	-0.6611004		GO:0071555 cell wall organization	P	8.65e-04	25/459 (5.4%)	518/30449 (1.7%)	EXPA9 AT3G28550 AT1G05660 EXT10 EXLB1 EXT3 CSLA10 AT4G18670 AT1G23720 COBL1 LRX1 AT3G15720 CASP5 AT3G54580 EXT6 AT4G08400 AT2G43880 CEL3 HMS CSLG2 AT1G57590 AT1G49490 AT2G43150 AT4G08410 EXT13
AT3G55970	0.035008185	-0.796971	1.399146	-0.6371831		GO:0009651 response to salt stress	P	8.70e-03	24/459 (5.2%)	551/30449 (1.8%)	MYB102 LTI78 BGLU25 ADH1 CSDP1 LTI65 Rap2.6L AS1 HVA22E AATP1 DIN2 COR15A ALDH7B4 FBS1 5PTASE11 TSPO EDL3 ATHAL3B AT1G16850 NACA3 PHT3;2 PMH1 SPI LTP4
AT1G57590	-0.108102694	-0.59850836	1.4442803	-0.7376693		GO:0006950 response to stress	P	9.78e-03	86/459 (18.7%)	3531/30449 (11.6%)	PDF2.1 RNS1 MYB102 ASN1 OCT4 LTI78 BGLU25 ADH1 LEA18 CSDP1 VTL1 IRT1 LTI65 SPDS3 DIP2 CKA2 Rap2.6L RAB18 HD1 AS1 CES101 MPL1 NAS2 CIPK25 CRK32 AT1G80130 HVA22E FRD3 AT2G15220 AT1G58410 GRP2 AtGRDP2 ABR MGL NAC089 BSH AT1G07400 ZF14 AATP1 PRP3 CYP707A1 BAP2 GMI1 DIN2 PMH2 COR15A AT1G21400 PDF1.4 ALDH7B4 KIN17 ATHSP22.0 FBS1 5PTASE11 TSPO RLP6 EXT4 HAI1 GolS4 EDL3 UPI LEA4-5 ATHAL3B AT1G16850 GRP-3…
AT4G24000	-0.090365134	-0.57158476	1.4368764	-0.77492654
AT5G13330	-0.08788288	-0.50488716	1.4281265	-0.8353564
AT5G06760	-0.1496665	-0.4554491	1.4398977	-0.834782
AT1G52690	-0.16298243	-0.4770463	1.447189	-0.80716026		Cellular Component
AT1G15310	-0.3061181	-0.43537265	1.4756974	-0.7342067
AT3G48850	-0.2984169	-0.43529335	1.4741721	-0.7404618		GO Term	Aspect	P-value	Sample frequency	Background frequency	Genes
AT4G25010	-0.2446879	-0.46863145	1.4670875	-0.7537682		GO:0044464 cell part	C	2.33e-03	384/459 (83.7%)	22656/30449 (74.4%)	AN3 AT4G24420 RAS1 AT5G17980 AT2G02750 AT2G19240 HDG12 AT1G67590 NUDT24 CDF3 RNS1 ACA13 AT3G49730 MOT2 AT5G02430 AT1G11170 AT5G40340 LAP6 MYB102 GRXC1 AT1G69280 ASN1 PHT1;9 OCT4 LTI78 ASML2 MYB305 AT1G21810 AT3G27900 CAB2 AT2G31930 AT4G12735 AT1G02030 LEA76 AT3G57590 PCS1 BGLU25 ADH1 AT1G29965 NAD1B AT5G37350 AT5G24640 AT3G09950 AT1G22180 AT2G13550 RIC7 AT3G58510 HAK5 DAA1 CYP706A2 AT2G05320 EXPA…
AT2G47770	-0.2597886	-0.53710604	1.4769895	-0.68009484		GO:0005623 cell	C	2.44e-03	384/459 (83.7%)	22662/30449 (74.4%)	AN3 AT4G24420 RAS1 AT5G17980 AT2G02750 AT2G19240 HDG12 AT1G67590 NUDT24 CDF3 RNS1 ACA13 AT3G49730 MOT2 AT5G02430 AT1G11170 AT5G40340 LAP6 MYB102 GRXC1 AT1G69280 ASN1 PHT1;9 OCT4 LTI78 ASML2 MYB305 AT1G21810 AT3G27900 CAB2 AT2G31930 AT4G12735 AT1G02030 LEA76 AT3G57590 PCS1 BGLU25 ADH1 AT1G29965 NAD1B AT5G37350 AT5G24640 AT3G09950 AT1G22180 AT2G13550 RIC7 AT3G58510 HAK5 DAA1 CYP706A2 AT2G05320 EXPA…
AT3G55240	-0.31875467	-0.5369866	1.4870907	-0.63134944
AT5G60142	-0.08625279	-0.9215801	1.4081805	-0.40034765
AT2G19240	-0.18034308	-0.88413036	1.4320251	-0.36755162
AT5G11590	-0.15321264	-0.9461469	1.4090506	-0.30969095		Molecular Function
AT1G62560	-0.19904874	-0.96995264	1.4019018	-0.23290049
AT1G02030	-0.30651852	-0.8464373	1.4496722	-0.29671648		GO Term	Aspect	P-value	Sample frequency	Background frequency	Genes
AT4G17550	-0.29762053	-0.8624989	1.4445188	-0.28439942		GO:0005199 structural constituent of cell wall	F	6.29e-16	15/459 (3.3%)	33/30449 (0.1%)	AT3G28550 EXT10 EXT3 AT4G18670 AT1G23720 LRX1 AT3G54580 EXT6 AT4G08400 EXT4 AT1G49490 AT2G43150 GRP5 AT4G08410 EXT13
AT5G22460	-0.2741583	-0.86049163	1.445014	-0.31036404
AT1G12040	-0.27384177	-0.8555897	1.4465233	-0.31709188
AT4G19230	-0.24888581	-0.81213284	1.4566885	-0.3956699
AT1G60730	-0.26275098	-0.7251641	1.473016	-0.4851009
AT5G43840	-0.30703494	-0.6652062	1.4837688	-0.5115276
AT5G52310	-0.3221127	-0.6199366	1.4879302	-0.5458808
AT5G03210	-0.3320265	-0.60153097	1.4895579	-0.55600035
AT4G26200	-0.36249578	-0.6032985	1.492414	-0.5266197
AT5G25110	-0.37582144	-0.60705274	1.4932415	-0.51036733
AT3G60140	-0.41613027	-0.57630134	1.4967787	-0.5043471
AT3G22830	-0.39896157	-0.6462405	1.4913578	-0.44615576
AT1G54100	-0.39467093	-0.67226887	1.4882236	-0.4212838
AT5G02430	-0.36877605	-0.68202573	1.4863257	-0.43552387
AT1G47510	-0.3845393	-0.73241454	1.4782338	-0.36127996
AT3G21720	-0.39372006	-0.7336472	1.4778137	-0.3504465
AT1G59740	-0.37216008	-0.7618243	1.4720227	-0.33803827
AT2G42540	-0.39145637	-0.7857972	1.4650747	-0.2878211
AT3G62680	-0.40410528	-0.8003924	1.4597638	-0.25526604
AT4G25433	-0.3836779	-0.83485144	1.4499214	-0.23139206
AT2G41870	-0.3862553	-0.85071176	1.4437267	-0.20675963
AT3G62730	-0.4266996	-0.84559184	1.4403656	-0.1680741
AT1G69600	-0.4565857	-0.80467254	1.4518007	-0.19054246
AT5G14090	-0.45401692	-0.794898	1.4557551	-0.2068402
AT3G15990	-0.46556833	-0.7826472	1.4582806	-0.21006505
AT2G43800	-0.46115053	-0.78136426	1.4593769	-0.21686214
AT3G62990	-0.59727514	-0.673249	1.4667915	-0.19626738
AT1G19830	-0.57999915	-0.69733185	1.4637539	-0.18642303
AT5G59220	-0.5733123	-0.68794024	1.4680843	-0.20683183
AT5G57130	-0.56336886	-0.6987366	1.4670932	-0.20498778
AT5G43150	-0.5607128	-0.7295192	1.457844	-0.16761194
AT1G62710	-0.56600314	-0.7164329	1.4609872	-0.17855118
AT5G53660	-0.56138563	-0.7169309	1.4619005	-0.18358392
AT2G33730	-0.57844317	-0.715599	1.4582082	-0.164166
AT1G23380	-0.5803254	-0.7111539	1.459227	-0.16774762
AT1G74650	-0.5865009	-0.7200666	1.4545207	-0.14795323
AT5G65140	-0.5846305	-0.72934383	1.451657	-0.13768269
AT1G21400	-0.59935987	-0.7231588	1.4497012	-0.12718259
AT1G54020	-0.59722215	-0.7310081	1.4473313	-0.11910101
AT5G02190	-0.6014029	-0.7294803	1.4466419	-0.11575873
AT4G18670	-0.49249488	-0.7937389	1.4494135	-0.16317983
AT3G27250	-0.50878507	-0.7942035	1.4456885	-0.14269994
AT4G17030	-0.4957009	-0.807732	1.4430385	-0.1396056
AT2G05070	-0.5264633	-0.7683719	1.4518248	-0.15698957
AT1G45616	-0.55356365	-0.7546462	1.4504622	-0.1422524
AT4G02280	-0.54617953	-0.77062315	1.4460698	-0.12926719
AT5G39850	-0.5427719	-0.77506495	1.4451518	-0.12731503
AT2G05100	-0.54412305	-0.775961	1.444422	-0.124337934
AT5G38310	-0.54170364	-0.7796569	1.4435261	-0.12216562
AT3G08040	-0.5462297	-0.7248164	1.4627156	-0.19166957
AT2G02990	-0.5317331	-0.7374211	1.4616483	-0.19249421
AT4G39210	-0.52097994	-0.73262256	1.4652774	-0.2116749
AT2G31930	-0.51257217	-0.7418314	1.4639192	-0.20951551
AT1G52100	-0.5071293	-0.71925014	1.47153	-0.24515046
AT2G16990	-0.50241846	-0.72333723	1.4711087	-0.24535303
AT1G23200	-0.49265063	-0.7332174	1.4697629	-0.24389482
AT4G13420	-0.48347694	-0.74768454	1.4668559	-0.23569435
AT1G03080	-0.4742132	-0.76460886	1.4629616	-0.22413951
AT3G28510	-0.46023878	-0.6694475	1.4873194	-0.3576331
AT4G10250	-0.464459	-0.6665869	1.4875607	-0.35651487
AT5G24080	-0.49674678	-0.6576778	1.4867052	-0.33228055
AT5G17810	-0.49083024	-0.66867965	1.4852166	-0.3257067
AT5G39570	-0.4828854	-0.6647732	1.4866103	-0.33895165
AT5G40800	-0.46930745	-0.684555	1.4839692	-0.33010677
AT4G08570	-0.5182535	-0.69927335	1.475148	-0.25762114
AT4G12735	-0.5228942	-0.6959977	1.475275	-0.25638315
AT3G06480	-0.52975386	-0.6790811	1.4783651	-0.2695301
AT1G16850	-0.54131055	-0.67392284	1.4777933	-0.26256
AT2G34850	-0.5070541	-0.6748351	1.4823095	-0.30042028
AT1G11170	-0.50071037	-0.6754502	1.4828929	-0.3067323
AT1G69260	-0.46872094	-0.7198636	1.476259	-0.28767437
AT2G46680	-0.45854235	-0.7262877	1.4756856	-0.2908556
AT1G64110	-0.5869138	-0.65860325	1.4730872	-0.22757007
AT3G61250	-0.5657055	-0.6685471	1.4748361	-0.24058361
AT2G19900	-0.55818415	-0.65898484	1.4784751	-0.26130608
AT4G21680	-0.57929796	-0.63795006	1.4794246	-0.26217654
AT5G56080	-0.59151196	-0.6328637	1.4782275	-0.25385183
AT1G21790	-0.60335994	-0.63143146	1.4761437	-0.24135233
AT1G02050	-0.61315703	-0.61487937	1.4777094	-0.24967305
AT2G21590	-0.6178091	-0.6130475	1.477107	-0.24625053
AT5G58160	-0.61632085	-0.61841536	1.4762698	-0.24153362
AT5G59320	-0.62527233	-0.61465895	1.4751014	-0.23517002
AT2G47810	-0.61198777	-0.6060343	1.4797591	-0.2617371
AT1G20960	-0.6057781	-0.59491944	1.483034	-0.28233647
AT5G35190	-0.6007084	-0.5923066	1.4843926	-0.2913776
AT3G49730	-0.5984341	-0.58874327	1.4853742	-0.2981969
AT1G76930	-0.57544994	-0.6157909	1.4844768	-0.293236
AT5G19470	-0.5822447	-0.61095524	1.4842547	-0.29105473
AT1G80130	-0.5863816	-0.6067288	1.4843278	-0.29121742
AT3G05130	-0.5797577	-0.5981506	1.4868302	-0.3089219
AT4G25200	-0.5558671	-0.6261079	1.4855455	-0.30357063
AT3G12890	-0.55500317	-0.61762863	1.4871415	-0.3145097
AT1G07430	-0.5504786	-0.61728895	1.4877884	-0.32002085
AT1G70510	-0.53543216	-0.6320057	1.4871639	-0.31972605
AT2G21820	-0.50393385	-0.6122923	1.4930378	-0.37681162
AT1G29920	-0.509957	-0.61852974	1.4917734	-0.36328658
AT1G67265	-0.5254058	-0.6009586	1.492819	-0.36645454
AT1G61800	-0.5248925	-0.5960031	1.493471	-0.37257537
AT3G63060	-0.55469716	-0.5727529	1.4934275	-0.3659775
AT5G53460	-0.5748774	-0.55995363	1.492631	-0.35779998
AT5G50720	-0.5792552	-0.570749	1.4908226	-0.34081838
AT5G15190	-0.6073695	-0.5603161	1.4881114	-0.32042578
AT3G15670	-0.5998053	-0.5465086	1.4909108	-0.3445969
AT1G71360	-0.59739417	-0.54114115	1.4918063	-0.35327095
AT3G16320	-1.09612	-0.062238175	1.3287625	-0.1704043
AT5G62440	-1.111156	-0.09285687	1.3202983	-0.116285376
AT4G29030	-1.0977513	-0.12477939	1.3296251	-0.10709458
AT3G14900	-1.092938	-0.20047797	1.328189	-0.034773152
AT1G58380	-1.0920726	-0.17777196	1.3311701	-0.06132557
AT3G49080	-1.0522906	-0.21610288	1.3558521	-0.08745874
AT3G19430	-1.049739	-0.1696957	1.3599643	-0.14052954
AT5G52547	-1.0127126	-0.16874172	1.3806709	-0.1992166
AT3G23930	-0.99885213	-0.15469332	1.3870292	-0.23348367
AT2G32630	-1.0547751	-0.06642397	1.3525887	-0.23138955
AT1G14520	-1.056236	-0.053527486	1.3504045	-0.24064091
AT5G37350	-1.0325412	-0.04637841	1.3609444	-0.28202486
AT2G01021	-1.0243195	-0.016407525	1.3596917	-0.31896472
AT1G76010	-1.0319089	0.04029246	1.3448927	-0.3532764
AT4G17520	-1.0267966	0.038034786	1.3474393	-0.35867745
AT3G58510	-1.1235628	0.056732595	1.2967383	-0.22990806
AT2G04865	-1.1633849	0.122428216	1.2586354	-0.21767873
AT2G25770	-1.1811553	0.23161396	1.2165296	-0.26698822
AT2G43880	-1.1837322	0.2767468	1.1987705	-0.29178527
AT2G24030	-1.3395126	-0.03650868	1.0469369	0.3290844
AT3G04330	-1.3276359	-0.046980772	1.068353	0.30626357
AT5G54370	-1.3373573	0.0061165225	1.0689423	0.26229843
AT5G66480	-1.3357557	0.07975979	1.0866002	0.16939573
AT5G63030	-1.3144933	0.05002964	1.1170877	0.14737593
AT3G03920	-1.2849941	0.16359027	1.1494527	-0.028048828
AT5G28640	-1.2966642	0.1490824	1.1385759	0.0090060085
AT1G61340	-1.2981313	0.13957624	1.1379584	0.020596638
AT2G23620	-1.2441719	-0.02563835	1.2028708	0.066939436
AT1G42430	-1.2581431	0.032011237	1.1894128	0.036718987
AT1G48605	-1.2039248	0.017824162	1.2437538	-0.057653252
AT2G46940	-1.0887536	-0.2746121	1.3180085	0.045357186
AT1G05280	-1.1194242	-0.24513952	1.297009	0.06755475
AT1G72690	-1.1288394	-0.25585577	1.2846183	0.10007694
AT3G15720	-1.1135551	-0.28224087	1.2921252	0.103670806
AT5G13850	-1.116332	-0.20625214	1.3080719	0.014512329
AT5G13890	-1.1280515	-0.19761664	1.2991318	0.026536504
AT4G23440	-1.1374207	-0.18488777	1.2927557	0.029552711
AT2G41840	-1.145236	-0.17159526	1.287688	0.02914326
AT3G16300	-1.1521	-0.17137486	1.2812144	0.042260464
AT3G02210	-1.1626927	-0.12595734	1.2775592	0.011090789
AT4G02750	-1.213346	-0.081435755	1.231741	0.0630408
AT2G41650	-1.2070249	-0.097202994	1.2365526	0.0676753
AT1G77405	-1.1855507	-0.16563256	1.2475127	0.103670545
AT5G46730	-1.1978798	-0.228656	1.2109115	0.2156242
AT5G19110	-1.1914036	-0.22093962	1.223079	0.1892643
AT1G67590	-1.1851617	-0.20395221	1.2372247	0.15188922
ATMG00970	-1.2283262	-0.151157	1.1981112	0.18137199
AT2G05520	-1.1264377	-0.4044121	1.210306	0.3205438
AT5G15290	-1.1058831	-0.42177016	1.2287301	0.2989232
AT3G62810	-1.0947556	-0.43754843	1.2331015	0.29920256
AT4G16835	-1.0962706	-0.44942728	1.2209644	0.32473344
AT4G22710	-1.0417231	-0.5131953	1.2478622	0.30705616
AT5G03860	-1.0436853	-0.50347877	1.2533588	0.29380527
AT5G07200	-1.0672419	-0.45743746	1.2570225	0.26765686
ATMG01120	-1.0651792	-0.4203627	1.2837288	0.20181309
AT3G50000	-1.0661981	-0.43141735	1.2759104	0.22170508
AT5G39350	-1.0583524	-0.44134048	1.2792658	0.22042704
AT1G74290	-1.0293549	-0.4765673	1.2912042	0.21471801
AT5G62560	-1.0069599	-0.50527424	1.2980136	0.21422058
AT4G01510	-1.1014608	-0.35370323	1.276639	0.17852509
AT4G28140	-1.1118265	-0.35206434	1.2650515	0.19883947
AT3G20940	-1.0978961	-0.40010175	1.2552321	0.24276581
AT4G34540	-1.1150144	-0.37288588	1.2493092	0.23859115
AT5G36960	-1.1191858	-0.36502138	1.248437	0.23577017
AT1G05660	-1.1197405	-0.35614926	1.2528301	0.22305955
AT3G12460	-1.1174818	-0.35880405	1.2542747	0.22201113
AT4G28560	-1.1318873	-0.369002	1.228113	0.27277622
AT4G18170	-1.170072	-0.3100839	1.2087724	0.2713834
AT3G16030	-1.1689888	-0.30021864	1.2162927	0.25291476
AT2G33790	-1.1961961	-0.3051775	1.168371	0.3330026
AT2G25130	-1.1944201	-0.31032965	1.1676581	0.33709168
AT1G17920	-1.1954157	-0.3417688	1.1378533	0.39933127
AT5G55110	-1.2045828	-0.3282457	1.1314164	0.40141216
AT4G08590	-1.2535176	-0.24884161	1.0963099	0.4060493
AT1G68030	-1.2699506	-0.18294734	1.112648	0.34025002
AT2G07708	-0.9253608	-0.40323263	1.405421	-0.07682764
AT5G10340	-0.9421322	-0.41087165	1.3935311	-0.040527336
AT1G72540	-0.9309892	-0.4135007	1.3997234	-0.05523345
AT5G44110	-0.9204068	-0.4340874	1.4008119	-0.046317723
AT1G55460	-0.9389916	-0.44396102	1.3860677	-0.0031151022
AT2G13550	-0.9123761	-0.47506553	1.3935013	-0.0060596755
AT5G47020	-0.8311518	-0.48653743	1.4348329	-0.11714367
AT3G09950	-0.8553753	-0.46508873	1.4284159	-0.10795192
AT4G14510	-0.8897081	-0.43711594	1.4174405	-0.0906165
AT1G09960	-0.8769348	-0.4508174	1.4209383	-0.093185976
AT1G17530	-0.8700522	-0.48063496	1.4169031	-0.066216
AT2G33410	-0.89761275	-0.38600603	1.4232991	-0.13968024
AT4G17940	-0.9581234	-0.31817037	1.4017909	-0.12549716
AT4G36020	-0.9954137	-0.30921134	1.3811872	-0.07656217
AT3G17590	-1.0288937	-0.2827845	1.3633561	-0.05167796
ATMG00860	-1.0343877	-0.28158796	1.3597194	-0.043743618
AT1G16300	-1.0167761	-0.33524153	1.3615026	-0.009485036
AT1G50970	-0.9882268	-0.36200902	1.3753996	-0.02516385
AT2G06990	-0.9736316	-0.3742873	1.3823054	-0.0343864
AT2G02750	-0.9617502	-0.38257274	1.3880779	-0.04375489
AT1G21140	-0.9965007	-0.3817089	1.3642173	0.013992242
AT2G24990	-1.0007689	-0.39888254	1.3555094	0.04414207
AT1G49490	-1.0164638	-0.39699855	1.3432277	0.070234604
AT3G13970	-1.0601292	-0.3674386	1.3146749	0.11289294
AT4G23750	-1.0392808	-0.38248697	1.3284951	0.09327258
AT3G18020	-1.0364708	-0.4125771	1.3185099	0.13053793
AT3G26400	-1.0124277	-0.4380257	1.329882	0.120571345
AT1G24070	-0.726198	-0.78630424	1.3522924	0.16020982
AT1G62810	-0.7373789	-0.779008	1.3496765	0.16671038
AT5G15160	-0.74199456	-0.77597237	1.3485593	0.1694076
AT2G46310	-0.74386567	-0.7783416	1.3451802	0.17702709
AT1G60050	-0.74415874	-0.7805008	1.3431709	0.18148865
AT5G24280	-0.7467938	-0.77788407	1.3432323	0.18144564
AT2G02120	-0.75246674	-0.7725332	1.3430918	0.18190801
AT4G16590	-0.75052047	-0.76171404	1.3532287	0.15900578
AT2G30540	-0.7584522	-0.75695765	1.3508036	0.16460623
AT1G53470	-0.75877017	-0.7541758	1.3527044	0.16024151
AT1G60470	-0.75595284	-0.7502925	1.357775	0.14847031
AT4G10510	-0.73971075	-0.7474352	1.3714134	0.11573261
AT4G31470	-0.74922097	-0.7441742	1.3670838	0.12631133
AT5G53820	-0.7393655	-0.757762	1.3643721	0.13275537
AT1G80110	-0.7321193	-0.7633136	1.3654518	0.1299811
AT3G28580	-0.76848406	-0.71848696	1.3710473	0.1159238
AT5G18960	-0.75914234	-0.7136897	1.3805172	0.09231475
AT5G03680	-0.75685203	-0.7226681	1.3763274	0.10319283
AT3G57590	-0.74599504	-0.7272905	1.3805585	0.092727125
AT1G68250	-0.74176985	-0.7288585	1.3822953	0.0883331
AT1G55050	-0.7866471	-0.71775025	1.3581753	0.14622208
AT5G64710	-0.7971772	-0.71763605	1.349934	0.16487922
AT2G23340	-0.7951309	-0.72625166	1.3450811	0.17630143
AT3G14360	-0.8106148	-0.7133671	1.3419697	0.18201222
AT3G51490	-0.80971396	-0.72541714	1.3331712	0.20195988
AT4G01360	-0.80850875	-0.73222184	1.3285943	0.21213625
AT4G24420	-0.7970868	-0.74804914	1.325448	0.21968791
AT3G02620	-0.78976995	-0.7481156	1.3319883	0.20589727
AT2G34150	-0.88367033	-0.6372033	1.3333987	0.1874749
AT5G02200	-0.86487454	-0.6498741	1.3415078	0.17324083
AT2G21300	-0.83874655	-0.6775896	1.344572	0.17176421
AT3G54630	-0.8311597	-0.6973521	1.3364007	0.19211115
AT5G53120	-0.8451317	-0.6972138	1.3235451	0.21880038
AT1G06140	-0.8667581	-0.68514377	1.3121918	0.23970996
ATMG00750	-0.8086265	-0.69342804	1.3581504	0.14390412
AT1G79460	-0.81162137	-0.68766665	1.3597478	0.13954031
AT1G76430	-0.809281	-0.68203974	1.3652842	0.12603652
AT4G19390	-0.8288634	-0.6662545	1.3605033	0.13461451
AT3G01820	-0.8493394	-0.6440285	1.3585565	0.13481142
AT1G19490	-0.8466224	-0.6201253	1.3748568	0.0918909
AT5G40010	-0.8024882	-0.66216975	1.382303	0.08235502
AT5G61990	-0.8252892	-0.6444465	1.3765551	0.09318061
AT2G37630	-0.81883955	-0.6404849	1.3832932	0.07603134
AT1G08050	-0.82289183	-0.6299273	1.3862197	0.06659935
ATMG00090	-0.8073147	-0.6394624	1.3915011	0.05527603
AT3G59820	-0.7958009	-0.6416976	1.3976175	0.039881002
AT4G38130	-0.8882441	-0.58150804	1.3644732	0.10527892
AT4G22740	-0.90371716	-0.5411795	1.3730469	0.071849726
AT5G67110	-0.8759746	-0.56203103	1.3834046	0.05460093
AT1G33790	-0.8794422	-0.54740536	1.3875831	0.03926448
AT2G20710	-0.9473235	-0.49621853	1.3599083	0.08363362
AT5G58040	-0.94835436	-0.47973174	1.3662572	0.061829004
AT3G57150	-0.97738093	-0.5275349	1.3155066	0.18940924
AT1G58340	-0.976007	-0.5143656	1.3249419	0.16543074
AT1G63100	-0.9900179	-0.48424035	1.3281693	0.14608885
AT5G02260	-0.97750115	-0.49181986	1.3359727	0.1333484
AT1G21810	-0.97032136	-0.4950676	1.3408483	0.12454065
AT2G40910	-0.9652589	-0.5004905	1.342618	0.12313135
AT3G03640	-0.9381209	-0.54647803	1.3419969	0.14260209
AT2G05440	-0.93435603	-0.5729206	1.3293116	0.17796509
AT4G00390	-0.91474944	-0.5935223	1.3344474	0.17382436
AT3G27900	-0.9290051	-0.60541195	1.3118222	0.22259484
AT3G17090	-0.9574803	-0.59595644	1.2873477	0.26608914
AT1G13590	-0.98680633	-0.54994625	1.2894176	0.24733496
AT1G77200	-0.973529	-0.556162	1.3000782	0.22961287
AT2G47450	-0.96403843	-0.55476236	1.3114378	0.20736288
AT3G09520	-0.83205175	-0.52144516	1.4250157	-0.07151878
AT1G02060	-0.8533334	-0.5182625	1.4146973	-0.043101326
AT1G69020	-0.82308817	-0.5515004	1.4199697	-0.04538106
AT2G19120	-0.8399718	-0.5396386	1.4149173	-0.035307024
AT3G20470	-0.82992476	-0.5627774	1.4121362	-0.019434083
AT1G65660	-0.8610528	-0.53103244	1.4058461	-0.013760844
AT5G27890	-0.87316513	-0.5221771	1.4017392	-0.006396982
AT1G51670	-0.8515972	-0.5632984	1.3990085	0.01588716
AT4G27010	-0.84210795	-0.5697289	1.402202	0.00963492
AT4G25860	-0.83068764	-0.58595365	1.4022875	0.014353788
AT5G38780	-0.8395198	-0.58685684	1.3963904	0.029986119
AT1G71170	-0.76836866	-0.6205427	1.4224663	-0.033554945
AT3G03170	-0.78414536	-0.6070199	1.4197968	-0.028631613
AT3G17820	-0.7985649	-0.59924024	1.415239	-0.017433798
AT2G02480	-0.8001803	-0.61816025	1.4062157	0.012124931
AT4G08400	-0.7861183	-0.63165486	1.4081683	0.009604903
AT1G18670	-0.76353544	-0.64488333	1.4146028	-0.0061840094
AT4G31730	-0.7657579	-0.6443965	1.4136322	-0.0034777713
AT1G70720	-0.765399	-0.6568701	1.4080067	0.0142624555
AT5G22290	-0.74690783	-0.66736245	1.4130657	0.0012046172
AT4G22505	-0.75457627	-0.67645633	1.4043901	0.026642423
AT2G01008	-0.7416239	-0.68819624	1.4056296	0.024190467
AT2G04050	-0.76558065	-0.6781014	1.3971024	0.046579722
AT4G37970	-0.77035105	-0.68151385	1.3923191	0.05954581
AT3G47840	-0.75042564	-0.7018465	1.3931165	0.059155658
AT1G69280	-0.75046355	-0.6277099	1.4283781	-0.050204653
AT1G70800	-0.7423857	-0.6334431	1.4299254	-0.05409666
AT3G41762	-0.72882456	-0.6402973	1.4334223	-0.06430048
AT1G50240	-0.7232739	-0.6626376	1.4269214	-0.041009817
AT1G28050	-0.7328781	-0.6496829	1.4278483	-0.045287356
AT4G15910	-0.74201673	-0.648331	1.4240582	-0.033710398
AT5G17980	-0.7522946	-0.6444354	1.4206283	-0.023898233
AT1G03060	-0.6982571	-0.6738856	1.4333756	-0.061232965
AT1G13370	-0.6967197	-0.6674278	1.4366175	-0.07247006
AT2G29140	-0.68792963	-0.6617768	1.4423004	-0.09259407
AT5G62190	-0.6734494	-0.6744398	1.4430981	-0.09520896
AT3G09910	-0.6704378	-0.67916524	1.4424386	-0.0928356
AT1G71380	-0.70458436	-0.62008727	1.4502683	-0.12559661
AT3G55160	-0.72108644	-0.61421764	1.445872	-0.11056788
AT4G21440	-0.7388592	-0.5997317	1.4434066	-0.104815714
AT1G33430	-0.7374852	-0.60658514	1.4417454	-0.09767503
AT1G22180	-0.73779345	-0.61293304	1.439478	-0.088751554
AT2G05380	-0.7253779	-0.62752557	1.4396243	-0.086720765
AT4G18280	-0.7121382	-0.64328206	1.4394401	-0.0840199
AT4G34860	-0.7591323	-0.5797398	1.4412296	-0.10235749
AT5G43580	-0.74690473	-0.5646581	1.4505129	-0.13894999
AT3G47340	-0.73416156	-0.56553495	1.4550102	-0.15531366
AT5G01840	-0.72823644	-0.5692541	1.4561735	-0.15868296
AT5G53800	-0.55751187	-0.47405452	1.498735	-0.46716857
AT3G25620	-0.56881404	-0.46830666	1.4981853	-0.46106458
AT2G16485	-0.5795231	-0.4749411	1.4974477	-0.4429835
AT1G61750	-0.56277794	-0.4954631	1.4981046	-0.4398635
AT3G44713	-0.5463573	-0.50239766	1.4988381	-0.45008317
AT5G58470	-0.5745587	-0.5133646	1.4964716	-0.4085483
AT2G18193	-0.5640318	-0.5423194	1.4954472	-0.389096
AT5G23570	-0.54545844	-0.53508	1.4974481	-0.4169096
AT1G74250	-0.5333604	-0.5570419	1.4967111	-0.4063088
AT1G77030	-0.63329464	-0.45780754	1.4926778	-0.40157568
AT1G16515	-0.6067778	-0.48802722	1.494596	-0.39979106
AT3G20660	-0.628125	-0.48659572	1.4920748	-0.37735415
AT5G59310	-0.64197385	-0.47381362	1.4908673	-0.3750798
AT3G54580	-0.6454176	-0.49413836	1.4890085	-0.34945258
AT4G26190	-0.7162818	-0.393451	1.4812528	-0.37151998
AT5G65720	-0.6978038	-0.40343776	1.4844145	-0.3831729
AT4G08410	-0.67005	-0.43557328	1.4882547	-0.3826314
AT3G28550	-0.6825988	-0.45171052	1.4854922	-0.35118282
AT1G68720	-0.7232124	-0.42911094	1.4786314	-0.32630798
AT5G48180	-0.7215092	-0.45962375	1.4767473	-0.29561433
AT2G37210	-0.6892819	-0.46944785	1.4830191	-0.32428938
AT3G24750	-0.68088007	-0.48860365	1.4830244	-0.31354058
AT1G56660	-0.821189	-0.44581968	1.4472113	-0.1802026
AT3G22660	-0.8182576	-0.40187755	1.4540415	-0.2339064
AT4G28180	-0.7271815	-0.5359412	1.464098	-0.20097536
AT1G15790	-0.72441775	-0.5209724	1.4677715	-0.22238143
AT3G22910	-0.7505829	-0.46545997	1.4684261	-0.25238323
AT5G24740	-0.74990046	-0.48114932	1.4665251	-0.23547535
AT3G22330	-0.7681606	-0.4646918	1.463193	-0.23034075
AT1G08630	-0.7634235	-0.50033563	1.4590148	-0.19525567
AT1G68500	-0.7708865	-0.5103937	1.4543946	-0.17311445
AT4G11480	-0.7914146	-0.50126225	1.4484894	-0.15581253
AT4G38440	-0.6723786	-0.5311078	1.4797072	-0.27622092
AT1G28290	-0.67734885	-0.54109746	1.4770095	-0.25856325
AT4G36988	-0.6556526	-0.5667292	1.4777441	-0.25536236
AT5G53440	-0.6524039	-0.5828837	1.4754456	-0.240158
AT1G65440	-0.66265094	-0.57631344	1.4742453	-0.23528098
AT2G05510	-0.64298344	-0.5968358	1.4748317	-0.23501246
AT3G54590	-0.64389354	-0.60062706	1.4737979	-0.22927727
AT5G57810	-0.63926715	-0.6077381	1.4733499	-0.22634476
AT2G39030	-0.6164993	-0.64735407	1.4692434	-0.20539005
AT1G77120	-0.6248464	-0.6284926	1.4719903	-0.2186514
AT1G62420	-0.6640695	-0.6082661	1.4667113	-0.19437574
AT1G64660	-0.66043186	-0.61358494	1.4664009	-0.1923841
AT2G18050	-0.6468762	-0.62490296	1.4672549	-0.19547567
AT1G30760	-0.6483227	-0.6357819	1.4639394	-0.1798348
AT2G18100	-0.6496881	-0.6441099	1.461169	-0.16737092
AT4G12890	-0.64697057	-0.64821833	1.4607626	-0.16557369
AT1G58410	-0.66432464	-0.6474183	1.4556175	-0.14387456
AT3G48510	-0.64012545	-0.67578405	1.4541163	-0.13820681
AT2G37870	-0.65068436	-0.6783523	1.4497823	-0.12074559
AT5G44230	-0.692573	-0.6091121	1.4577295	-0.15604445
AT5G63350	-0.6834326	-0.60870284	1.460805	-0.16866966
AT4G37900	-0.6946138	-0.57890487	1.4648463	-0.1913276
AT5G40340	-0.9412957	-0.26866922	1.4142326	-0.20426773
AT5G02530	-0.9425952	-0.2294315	1.4142803	-0.2422536
AT5G49350	-0.9387026	-0.21858245	1.4157223	-0.25843722
AT1G29965	-0.9054152	-0.25267854	1.4292781	-0.2711844
AT3G22310	-0.8764575	-0.278917	1.4398307	-0.2844561
AT1G52855	-0.86777025	-0.3116141	1.4424517	-0.2630674
AT1G09950	-0.8688817	-0.32840103	1.4413911	-0.2441084
AT5G15150	-0.86202586	-0.3434885	1.4430829	-0.23756848
AT5G49680	-0.87175626	-0.35516834	1.4384545	-0.21152997
AT2G05320	-0.8986667	-0.33504695	1.4289889	-0.1952753
AT5G15820	-0.85125774	-0.2555351	1.4471433	-0.34035045
AT5G51810	-0.83135504	-0.29914007	1.4541667	-0.32367158
AT1G68690	-0.81471866	-0.28821948	1.4583668	-0.35542858
AT1G33520	-0.79590875	-0.22328675	1.4575673	-0.43837184
AT1G80790	-0.7676254	-0.28316703	1.4683928	-0.4176004
AT5G42290	-0.75360537	-0.29495224	1.4717348	-0.42317712
AT1G74400	-0.74771756	-0.30840144	1.4736052	-0.41748616
AT1G23720	-0.75620085	-0.31140012	1.4722311	-0.40463018
AT5G44180	-0.72070074	-0.3224844	1.478796	-0.43561083
AT5G66780	-0.679891	-0.34191447	1.4852742	-0.46346876
AT2G28700	-0.6380025	-0.30949807	1.4857496	-0.53824896
AT3G24080	-0.65319	-0.30757648	1.4846749	-0.52390844
AT5G14180	-0.6731478	-0.2702723	1.4788854	-0.53546524
AT1G80310	-0.70478785	-0.2507031	1.4737226	-0.5182316
AT5G50380	-0.71520466	-0.2359171	1.4706762	-0.51955444
AT1G76960	-0.38362408	-0.44759178	1.4896271	-0.6584112
AT2G15220	-0.42468068	-0.44062608	1.4935768	-0.62827003
AT5G06640	-0.48094773	-0.417574	1.4958388	-0.59731704
AT1G80160	-0.45822993	-0.4657799	1.4979049	-0.573895
AT1G31750	-0.4494943	-0.50550586	1.4988732	-0.543873
AT2G29380	-0.47951397	-0.5018878	1.4998095	-0.5184077
AT1G07400	-0.48336235	-0.49488488	1.4998081	-0.5215608
AT3G01610	-0.48895547	-0.49402133	1.499889	-0.5169122
AT5G45070	-0.5384062	-0.4520114	1.4990367	-0.5086191
AT5G24640	-0.54655445	-0.3777714	1.494485	-0.57015914
AT2G04070	-0.5339045	-0.33848476	1.4897226	-0.61733335
AT1G21310	-0.55839163	-0.28376988	1.4824609	-0.6402993
AT2G46950	-0.5589236	-0.18225098	1.4613941	-0.72021955
AT5G13210	-0.5261166	-0.2144408	1.4664091	-0.7258517
AT2G35300	-0.48978382	-0.14301296	1.4432176	-0.8104209
AT2G24980	-0.6019973	-0.005667244	1.4112931	-0.80362856
AT3G49601	-0.7715049	-0.007456271	1.4145012	-0.63554
ATCG01250	-0.8796154	-0.053882927	1.412176	-0.47867763
AT5G27330	-0.9451504	-0.04544679	1.3936259	-0.40302873
AT1G73120	-0.9335266	-0.08101539	1.403741	-0.38919905
AT4G38680	-0.9003223	-0.12745024	1.420809	-0.39303657
AT3G18000	-0.8779463	-0.17158888	1.432789	-0.38325375
AT1G19610	-1.0030385	0.43173057	1.192386	-0.6210781
AT5G60530	-0.90450746	0.25599468	1.300486	-0.65197325
AT2G45760	-0.9282535	0.068103895	1.3691645	-0.50901484
ATMG00960	-0.9129037	0.105994344	1.3599641	-0.55305475
AT4G19690	-0.96435344	0.15343112	1.3321984	-0.5212761
AT3G14890	-1.0391545	0.1601236	1.3078964	-0.42886543
AT3G46280	-1.0372616	0.23732427	1.279689	-0.47975168
AT5G05220	-0.69429654	0.25086603	1.3072343	-0.8638038

## Sheet: cluster5
Cluster 5 gene list						GO Term enrichment (for legend detail, see http://amigo.geneontology.org/cgi-bin/amigo/term_enrichment)
Identifier	Mock	SA187	Salt	SA187 + Salt		Biological Process
AT4G09600	-0.37209085	0.3957931	1.1510365	-1.1747388
AT4G31940	-0.32701492	0.7625819	0.83499163	-1.2705586		GO Term	Aspect	P-value	Sample frequency	Background frequency	Genes
AT3G12900	-0.09246365	0.9883539	0.45019108	-1.3460814		GO:0071281 cellular response to iron ion	P	5.57e-03	3/37 (8.1%)	35/30449 (0.1%)	AT3G12900 ACS4 CYP82C4
AT2G14820	-0.49953875	1.1938615	0.38908368	-1.0834064		GO:1990267 response to transition metal nanoparticle	P	6.78e-03	4/37 (10.8%)	118/30449 (0.4%)	RBGA6 AT3G12900 ACS4 CYP82C4
AT3G28210	0.31938615	0.99846494	0.059647474	-1.3774986
AT1G14870	0.40775	0.8909299	0.12419066	-1.4228705
AT5G14470	0.5331413	0.8421651	0.040627066	-1.4159335
AT2G14060	0.51145136	0.95837575	-0.12674521	-1.343082
AT4G27310	0.7599653	0.71271765	-0.092102036	-1.3805809
AT5G65390	0.66579616	0.7988916	-0.08202378	-1.382664
AT3G01970	0.6194168	0.8004481	-0.0143759595	-1.4054888
AT4G39260	0.68042856	0.71725714	0.024274183	-1.4219599
AT5G56700	0.7006891	0.8826449	-0.3035586	-1.2797754
AT5G39610	0.8099806	0.7574027	-0.26314998	-1.3042333
AT4G34320	0.92866576	0.6462514	-0.2976845	-1.2772325
AT1G02520	0.8970126	0.6868197	-0.3074655	-1.2763667
AT2G29090	0.8720551	0.6970149	-0.27331123	-1.2957588
AT3G17640	0.8847282	0.7359844	-0.38478127	-1.2359314
AT1G02820	0.7483609	0.5771924	0.12088756	-1.4464408
AT4G15160	0.7127986	0.63459635	0.094895065	-1.4422901
AT4G09110	0.58635455	0.7238042	0.14305529	-1.453214
AT4G24130	0.62195927	0.6090093	0.24609344	-1.4770621
AT5G26340	0.60363525	0.54944044	0.33695757	-1.4900333
AT5G40450	0.6578551	0.50500584	0.32302323	-1.4858842
AT4G05100	0.6724966	0.50056124	0.31045333	-1.4835112
AT5G10430	0.38074204	0.78509814	0.29999122	-1.4658314
AT2G22810	0.45415705	0.6742551	0.3584164	-1.4868286
AT2G20720	0.2600782	0.71294415	0.50108284	-1.4741051
AT4G33467	0.42568228	0.49132672	0.5799896	-1.4969985
AT1G67870	0.26706272	0.4938382	0.71392524	-1.4748261
AT1G63820	0.46076402	0.23163179	0.77056915	-1.4629649
AT4G17220	0.41444793	0.22432964	0.8150474	-1.4538249
AT3G22142	0.32091457	0.21980862	0.89207274	-1.4327959
AT2G45570	0.21558982	-0.026957244	1.1170886	-1.305721
AT1G60060	0.25760594	-0.17287931	1.16183	-1.2465565
AT4G23680	0.569791	-0.13019139	0.91196084	-1.3515605
AT1G22770	0.67384136	-0.23389862	0.8742074	-1.3141502

## Sheet: cluster6
Cluster 6 gene list						GO Term enrichment (for legend detail, see http://amigo.geneontology.org/cgi-bin/amigo/term_enrichment)
Identifier	Mock	SA187	Salt	SA187 + Salt		Biological Process
AT1G01140	-1.1135774	-0.5754664	0.81024724	0.8787965
AT3G09430	-1.1289593	-0.55302304	0.79057354	0.89140886		GO Term	Aspect	P-value	Sample frequency	Background frequency	Genes
AT4G17480	-1.1509527	-0.5129301	0.7137094	0.9501734		GO:0010200 response to chitin	P	8.11e-08	13/244 (5.3%)	132/30449 (0.4%)	ZAT7 MYB77 WRKY33 WRKY46 STZ ERF105 WRKY53 NAC062 AT5G66070 WRKY40 RDUF1 ERF6 CNI1
AT1G05650	-1.2060505	-0.43297815	0.73359406	0.9054346		GO:0010243 response to organonitrogen compound	P	9.05e-07	13/244 (5.3%)	160/30449 (0.5%)	ZAT7 MYB77 WRKY33 WRKY46 STZ ERF105 WRKY53 NAC062 AT5G66070 WRKY40 RDUF1 ERF6 CNI1
AT2G44480	-1.2022325	-0.43968526	0.73920566	0.90271205		GO:1901698 response to nitrogen compound	P	3.00e-04	13/244 (5.3%)	260/30449 (0.9%)	ZAT7 MYB77 WRKY33 WRKY46 STZ ERF105 WRKY53 NAC062 AT5G66070 WRKY40 RDUF1 ERF6 CNI1
AT3G01640	-1.1881627	-0.46684182	0.8073973	0.84760714		GO:0006950 response to stress	P	1.30e-03	55/244 (22.5%)	3531/30449 (11.6%)	ZAT7 TET8 CPK32 AT4G34150 CAF1a BGLU17 SIP2 AT1G30990 AtIPCS2 AT3G20760 EME1B PCO1 CRT3 AT4G19520 GILP AT1G72900 WRKY33 BCB NUDT7 AT4G02200 RD26 ERF104 AT1G04770 CBF2 STZ DIN10 MYB51 VICTL AT5G41740 RBGA7 WRKY53 NDPK3 CRK14 AT2G43610 NAC062 AT5G66070 WRKY40 WRKY30 AT1G66090 CYP707A3 PROPEP4 RDUF1 ERF6 CNI1 AT4G22217 CML37 CIPK9 AT2G43620 ARACIN1 ACS6 DEG14 DTX50 CML38 MLO4 BCS1
AT1G62045	-1.264873	-0.33472914	0.73388886	0.86571336		GO:0006952 defense response	P	8.78e-03	31/244 (12.7%)	1612/30449 (5.3%)	TET8 CAF1a AT1G30990 AtIPCS2 CRT3 AT4G19520 GILP AT1G72900 WRKY33 BCB NUDT7 ERF104 MYB51 VICTL AT5G41740 WRKY53 CRK14 AT2G43610 NAC062 AT5G66070 WRKY40 AT1G66090 PROPEP4 ERF6 CNI1 AT4G22217 AT2G43620 ARACIN1 ACS6 MLO4 BCS1
AT1G30720	-1.2599914	-0.34494618	0.7499258	0.85501176
AT1G67760	-1.2750616	-0.31985784	0.8009857	0.79393375
AT2G48020	-1.250635	-0.36388436	0.8163108	0.7982086
AT1G30990	-1.2595094	-0.34711638	0.8388298	0.767796
AT5G15120	-1.2441764	-0.36994013	0.88606304	0.72805345
ATMG00200	-1.2266054	-0.40013152	0.89146215	0.7352748
AT3G46330	-1.2087462	-0.42470774	0.9273387	0.70611525
AT5G09980	-1.210599	-0.4254719	0.9048105	0.7312604
AT2G43620	-1.2063237	-0.43446913	0.89081997	0.74997294
AT4G28590	-1.1857971	-0.46617123	0.90366966	0.74829865
AT2G07674	-1.1803555	-0.4782411	0.865178	0.7934187
AT4G33120	-1.1371442	-0.5425955	0.86928403	0.8104557
AT2G28400	-1.1373824	-0.53826845	0.91759187	0.758059
AT4G38670	-1.1549641	-0.5111613	0.9246738	0.74145156
AT2G02010	-1.1523168	-0.507406	0.9665456	0.6931773
AT1G52990	-1.1639928	-0.48387247	0.9871172	0.66074806
AT1G78820	-1.1129197	-0.5623569	0.9823601	0.6929164
AT1G15040	-1.111373	-0.56409645	0.984443	0.69102633
AT5G20710	-1.0958122	-0.5830742	0.99738383	0.6815025
AT4G11140	-1.0635967	-0.62215513	1.0172397	0.6685122
AT5G45920	-1.0721107	-0.61157125	1.0138394	0.66984254
AT2G28500	-1.0702622	-0.6155824	1.0080906	0.677754
AT2G39518	-1.0747157	-0.60427564	1.0270205	0.65197086
AT3G04000	-1.0629865	-0.6157486	1.0416516	0.63708353
AT4G32208	-1.088706	-0.57791704	1.0476887	0.6189343
AT4G20690	-1.0623806	-0.60582465	1.0716629	0.5965423
AT4G27410	-1.2315204	-0.34763157	1.0300435	0.5491085
AT1G70600	-1.2188349	-0.36256033	1.0481719	0.53322333
AT2G30370	-1.2116879	-0.37956932	1.0422959	0.5489613
AT4G32870	-1.1987363	-0.3925006	1.062973	0.528264
AT5G50740	-1.2014273	-0.38073173	1.0739242	0.5082348
AT3G12970	-1.202735	-0.37764475	1.0748065	0.5055733
AT4G11010	-1.2100029	-0.36023873	1.0794773	0.49076432
AT2G22140	-1.2227415	-0.34585804	1.0627178	0.5058817
AT4G30720	-1.2290621	-0.33497655	1.0595881	0.50445056
AT3G01430	-1.2301528	-0.32273275	1.0737985	0.47908702
AT1G67856	-1.2527114	-0.3145917	1.0111669	0.5561363
AT5G16340	-1.258972	-0.30047023	1.0129347	0.54650754
AT5G23770	-1.2721313	-0.2583128	1.0333889	0.4970553
AT2G35020	-1.2811165	-0.27957627	0.957401	0.60329175
AT2G39520	-1.2759676	-0.29087028	0.95635086	0.610487
AT4G26150	-1.2445728	-0.34783393	0.9725137	0.619893
AT5G24110	-1.2342147	-0.366977	0.97399527	0.6271964
AT4G29690	-1.2325525	-0.37628272	0.9545012	0.654334
AT5G47700	-1.3331991	-0.100025564	1.0211681	0.41205654
AT1G02800	-1.3582698	-0.08603957	0.95093995	0.49336946
AT1G73160	-1.3477302	-0.123645365	0.9428859	0.5284897
AT5G40780	-1.3464638	-0.12948914	0.9392838	0.53666914
AT4G34400	-1.335448	-0.15048827	0.9550157	0.53092057
AT5G10990	-1.3278574	-0.16913293	0.95789754	0.53909284
AT4G30460	-1.3336321	-0.18445644	0.8915293	0.6265593
AT3G01319	-1.3565055	-0.14926788	0.7972445	0.7085289
AT4G18400	-1.3608773	-0.06179068	0.45423204	0.96843594
AT4G25990	-1.2902634	-0.21827567	0.4806537	1.0278853
AT3G02000	-1.2826873	-0.26377428	0.56184876	0.9846128
AT5G56320	-1.366383	-0.11516354	0.6353105	0.84623605
AT5G45280	-1.3434856	-0.15920688	0.60876745	0.893925
AT4G09770	-1.333242	-0.18661427	0.6321407	0.88771564
AT3G04320	-1.3289518	-0.20541878	0.68191135	0.8524594
AT2G19060	-1.3139349	-0.23381487	0.67106193	0.8766878
AT5G66650	-1.426886	0.06630441	0.54988927	0.8106923
AT3G18010	-1.3941048	-0.04030413	0.6030058	0.8314032
AT1G17990	-1.407735	-0.015190434	0.65810925	0.76481616
AT1G66500	-1.441262	0.10404074	0.7631066	0.5741147
AT2G47140	-1.427817	0.107380725	0.85774267	0.46269363
AT1G05530	-1.4161204	0.28086442	0.93594515	0.19931085
AT2G19380	-1.4327176	0.3225117	0.8920213	0.21818462
AT4G11610	-1.451262	0.41375807	0.82242584	0.21507813
AT1G10560	-1.4748886	0.4312873	0.7387605	0.30484083
AT5G44572	-1.4820529	0.45156914	0.32996368	0.7005201
AT2G43610	-1.4340308	0.29334104	0.24869287	0.8919969
AT3G57640	-1.4605868	0.34260437	0.30962583	0.8083566
AT2G36780	-1.4602811	0.24443318	0.42260194	0.793246
AT4G15280	-1.4863901	0.30596942	0.57735443	0.60306627
AT3G26980	-1.4993079	0.46337146	0.53772473	0.49821168
AT4G30330	-1.4957948	0.60412997	0.4390458	0.45261896
AT2G40670	-1.498718	0.55487186	0.45551363	0.48833254
AT1G44740	-1.4948977	0.53151625	0.3849454	0.5784361
AT1G22890	-1.4897118	0.64324856	0.35712522	0.489338
AT1G20350	-1.4778733	0.71163946	0.2939465	0.47228727
AT1G70350	-1.4760265	0.73398083	0.31059918	0.43144646
AT3G60420	-1.4627199	0.7999179	0.30985305	0.35294893
AT2G17080	-1.4296154	0.90392303	0.24108644	0.28460583
AT3G29000	-1.4318525	0.8938304	0.21363974	0.32438225
AT5G20230	-1.4419752	0.84935707	0.18744758	0.40517062
AT1G27400	-1.4168535	0.91711587	0.13463932	0.36509833
AT3G50930	-1.4396129	0.77688855	0.102936015	0.5597884
AT1G31310	-1.4638884	0.57323354	0.18861657	0.7020383
AT1G69490	-1.431185	0.6054439	0.06342603	0.7623151
AT2G46400	-1.417019	0.6010334	0.02205251	0.7939331
AT1G50110	-1.3610365	0.9511275	-0.076935016	0.48684397
AT4G19520	-1.3313735	0.90069824	-0.18681078	0.617486
AT1G29270	-1.2875671	1.0134226	-0.2354649	0.5096094
AT5G46430	-1.2954531	1.0651392	-0.16835466	0.3986686
AT1G69900	-1.2747936	1.0961257	-0.19124445	0.3699123
AT4G13340	-1.2221994	0.9997113	-0.37970173	0.60218984
AT4G24380	-1.2820891	0.92319226	-0.28935874	0.6482555
AT2G25460	-1.2553444	0.89777553	-0.3476099	0.70517874
AT1G32928	-1.2454473	0.89699453	-0.36593676	0.7143895
AT2G22500	-1.1669823	1.1032028	-0.42585576	0.4896353
AT4G23810	-1.164279	1.1007125	-0.4323643	0.49593085
AT4G01770	-1.1086444	1.1556175	-0.4895084	0.44253528
AT5G10695	-1.0681747	1.1731796	-0.5409383	0.43593347
AT3G57530	-1.0860132	1.1255391	-0.5455747	0.5060488
AT3G04640	-1.0191805	1.0972532	-0.653145	0.5750722
AT3G49530	-1.065443	1.05857	-0.6065786	0.61345166
AT2G23810	-1.0469068	1.0747883	-0.6256708	0.5977893
AT3G59350	-1.030768	1.0555843	-0.6538718	0.6290555
AT1G19380	-1.1002328	1.0285817	-0.5678881	0.63953924
AT1G76650	-1.1133426	1.0022464	-0.55674225	0.6678385
AT4G11280	-1.055718	0.98502594	-0.64018524	0.71087724
AT1G80840	-0.9506023	1.2790453	-0.6150324	0.28658932
AT1G29465	-0.91667455	1.2880353	-0.650287	0.27892628
AT1G69840	-0.9274483	1.2802601	-0.6446664	0.2918545
AT1G07135	-0.9261403	1.2728118	-0.6540247	0.30735335
AT5G17350	-0.8974173	1.2738626	-0.6887527	0.3123074
AT1G72900	-0.92831194	1.2320198	-0.6876921	0.38398427
AT1G27770	-0.88988805	1.2263212	-0.7372693	0.4008362
AT1G08900	-0.98291343	1.1774917	-0.65785325	0.46327507
AT5G45340	-1.0041984	1.2020028	-0.6123277	0.41452342
AT1G04480	-1.0914284	1.2170707	-0.46258968	0.33694738
AT4G34150	-1.0438102	1.229305	-0.52982014	0.34432542
AT1G02610	-1.0497179	1.2230915	-0.52663577	0.35326216
AT4G24570	-1.0311843	1.2165967	-0.56140774	0.3759953
AT1G11000	-0.9980593	1.2703494	-0.5562755	0.28398538
AT1G50750	-0.98952234	1.2696114	-0.56999075	0.28990173
AT4G23420	-1.0233898	1.310346	-0.45532307	0.16836691
AT2G06530	-0.96177	1.3506511	-0.49035087	0.10146975
AT5G13190	-0.95447683	1.3659588	-0.46886826	0.057386294
AT5G36925	-1.1530614	1.1841463	-0.3814412	0.35035625
AT3G10930	-1.1401303	1.2174687	-0.36645114	0.28911272
AT3G55860	-1.1615449	1.2179551	-0.31613544	0.25972518
AT1G10522	-1.1846516	1.1984324	-0.2899676	0.2761867
AT1G50740	-1.1918823	1.2090535	-0.25092748	0.23375621
AT1G53541	-0.8861722	1.3333968	-0.63394564	0.18672104
AT1G05675	-0.8433154	1.3268763	-0.6952686	0.21170776
AT1G02660	-0.84848017	1.301367	-0.7183641	0.26547724
AT5G27420	-0.7793418	1.3519307	-0.7340559	0.16146696
AT2G39650	-0.75235397	1.3803598	-0.72104996	0.09304411
AT1G27730	-0.7466318	1.3828012	-0.7230823	0.08691293
AT2G22880	-0.6658674	1.373683	-0.8116819	0.10386638
AT4G27280	-0.72336173	1.3203595	-0.82537436	0.22837666
AT2G16230	-0.7351559	1.4393876	-0.6164433	-0.08778846
ATCG00890	-0.73468816	1.4285529	-0.64588535	-0.04797933
AT3G44260	-0.6992862	1.4338807	-0.6715754	-0.063018985
AT5G46710	-0.72945464	1.415006	-0.68238086	-0.0031706197
ATCG00830	-0.8014849	1.4131936	-0.60031325	-0.011395537
AT4G02200	-0.79628044	1.4123577	-0.60920936	-0.006867958
AT2G20835	-0.7897576	1.4028507	-0.63847363	0.02538058
AT2G37940	-0.7874317	1.3961658	-0.65464807	0.0459139
AT4G12720	-0.824746	1.4192885	-0.5509183	-0.043624304
AT4G22217	-0.87942445	1.4122393	-0.47883028	-0.053984623
AT1G56680	-0.8740646	1.4257175	-0.43579558	-0.11585725
AT1G26880	-0.8495681	1.4350622	-0.44674233	-0.13875167
AT1G16110	-0.81557876	1.4402395	-0.493218	-0.1314428
AT5G66070	-0.7293482	1.458168	-0.55961263	-0.16920714
AT5G66210	-0.7369684	1.4499936	-0.58033574	-0.13268942
AT1G08450	-0.57426	1.4816066	-0.63175815	-0.27558842
AT1G51620	-0.6021691	1.4745674	-0.6393052	-0.23309316
AT3G46620	-0.62064433	1.473481	-0.6264044	-0.22643235
AT1G35210	-0.5599376	1.469332	-0.69348	-0.21591428
AT3G29430	-0.53137463	1.4682497	-0.71644616	-0.2204289
AT2G41100	-0.5387939	1.463997	-0.72567314	-0.19953
AT4G17490	-0.48208842	1.4593003	-0.77194494	-0.20526691
AT2G24600	-0.63586307	1.449514	-0.692809	-0.12084206
AT2G17740	-0.59816957	1.4440485	-0.7385037	-0.10737525
AT5G51190	-0.5828939	1.4511344	-0.73204863	-0.13619196
AT3G62760	-0.64784074	1.426444	-0.73747426	-0.041129023
AT1G66090	-0.61016506	1.4324557	-0.7558833	-0.06640723
AT5G41740	-0.61200243	1.4192308	-0.7813893	-0.02583911
AT2G38470	-0.62097615	1.4134701	-0.78513485	-0.007359069
AT3G09870	-0.58157605	1.4062591	-0.8271629	0.0024799278
AT1G25560	-0.5337445	1.3924894	-0.8806865	0.021941606
AT4G27450	-0.5419232	1.3885803	-0.8814495	0.03479237
AT1G57990	-0.47563392	1.4127524	-0.88014615	-0.056972302
AT1G04770	-0.49054617	1.4212588	-0.856684	-0.07402865
AT3G50060	-0.4897919	1.4242754	-0.8512429	-0.08324056
AT5G52050	-0.51343966	1.4248341	-0.8370813	-0.074313134
AT2G25735	-0.5096542	1.43243	-0.8237685	-0.099007264
AT5G61600	-0.5387438	1.4282609	-0.8150324	-0.07448474
AT1G18570	-0.5452601	1.4310547	-0.8051527	-0.080641866
AT5G20250	-0.52441764	1.4407465	-0.796843	-0.119485855
AT4G23220	-0.5500288	1.4462624	-0.767629	-0.12860456
AT5G18580	-0.9290957	1.4195108	-0.27274632	-0.21766882
AT1G31835	-0.9909507	1.3913043	-0.16740753	-0.23294605
AT3G13857	-0.99211633	1.3909901	-0.17392886	-0.22494502
AT5G08180	-1.0322646	1.3699784	-0.18564527	-0.1520685
AT3G60870	-1.0541356	1.3559285	-0.19945745	-0.10233555
AT5G01350	-0.975596	1.3874451	-0.3444864	-0.06736266
AT1G72645	-0.93319327	1.4117025	-0.3435637	-0.13494551
AT1G42980	-0.92241657	1.4146556	-0.36176476	-0.13047427
AT2G23630	-0.90934426	1.4155581	-0.39656755	-0.109646335
AT5G62340	-0.89308625	1.4226279	-0.40318975	-0.12635194
AT3G07860	-0.77753615	1.4651837	-0.2655793	-0.42206833
AT5G27660	-0.7210904	1.4778924	-0.30952337	-0.4472786
AT3G20760	-0.7181752	1.480614	-0.4072041	-0.35523465
AT5G54070	-0.7860337	1.4658102	-0.37526888	-0.30450755
AT3G01830	-0.8148036	1.4554391	-0.3996444	-0.24099104
AT3G46090	-0.5625472	1.4978571	-0.5034498	-0.43186003
AT4G37160	-1.2921659	1.1368293	-0.036046017	0.19138272
AT5G46510	-1.2821274	1.1571786	-0.0056457985	0.1305945
AT3G55850	-1.2431265	1.2017086	-0.048843883	0.090261884
AT1G12880	-1.2272607	1.2221986	-0.0024174599	0.007479586
AT1G53542	-1.1969786	1.2507869	-0.052662585	-0.001145734
AT1G50060	-1.2703962	1.1751416	0.030323898	0.06493075
AT3G13404	-1.282136	1.1601084	0.09863307	0.023394387
AT5G06000	-1.2140994	1.2301005	0.07164668	-0.0876477
AT5G53905	-1.1452861	1.2936018	-0.029910682	-0.118405
AT4G25470	-1.148099	1.2843769	-0.17528178	0.03900381
AT3G23470	-1.0835515	1.3081934	0.099001296	-0.3236432
AT2G20515	-1.1238782	1.2736257	0.15268187	-0.3024293
AT1G52050	-1.0726407	1.2105583	0.36375347	-0.50167114
AT3G01516	-1.1100317	1.2265117	0.30002996	-0.41651005
AT4G25250	-1.1903292	1.1247373	0.4302448	-0.3646529
AT5G14150	-1.2514687	1.1121485	0.37563938	-0.23631924
AT2G32030	-0.9593918	1.370747	0.035168663	-0.44652382
AT4G15680	-0.927053	1.3776497	0.040347647	-0.49094433
AT5G27720	-0.9507151	1.3172863	0.19993144	-0.5665026
AT1G52060	-0.79909176	1.3855892	0.07390582	-0.6604033
AT5G42380	-0.5951823	1.4440871	-0.10818456	-0.7407203
AT1G36622	-0.66812277	1.4688207	-0.20590197	-0.59479594
AT4G17390	-1.3774012	1.0190979	0.1818494	0.17645386
AT5G53740	-1.3596176	1.0322734	0.2907043	0.036639914
AT5G10130	-1.295124	1.1248732	0.23144934	-0.061198402
AT1G26250	-1.3520061	0.9898898	0.43268648	-0.07057017
AT2G37250	-1.3619701	0.9824688	0.4218951	-0.042393845
AT1G16905	-1.3948739	0.92416275	0.446857	0.023854075
AT3G57520	-1.4533771	0.74464905	0.55690414	0.15182397
AT3G14550	-1.4232962	0.501817	0.84664476	0.07483448
AT5G62330	-1.4094026	0.611292	0.7999394	-0.0018287466
AT4G27400	-1.4097911	0.66109556	0.7585152	-0.009819665
AT3G06680	-1.3572061	0.58524555	0.89466375	-0.12270324
AT5G61030	-1.3326851	0.5823013	0.9244357	-0.17405185
AT2G31100	-1.2959679	0.7987309	0.77723646	-0.27999946
ATMG00030	-1.0871223	0.6609029	1.016397	-0.59017754
AT1G01580	-0.8365194	0.9194405	0.8104275	-0.8933486
AT5G09700	-0.720066	0.67516106	1.0285971	-0.9836922
AT1G52070	-0.9600875	1.125983	0.54817575	-0.7140712

## Sheet: cluster7
Cluster 7 gene list						GO Term enrichment (for legend detail, see http://amigo.geneontology.org/cgi-bin/amigo/term_enrichment)
Identifier	Mock	SA187	Salt	SA187 + Salt		Biological Process
AT2G28120	-0.829483	-0.79262465	0.38205042	1.2400571
AT2G40520	-0.83421767	-0.8048084	0.42381045	1.2152157		GO Term	Aspect	P-value	Sample frequency	Background frequency	Genes
AT5G47330	-0.89254105	-0.7467475	0.43098938	1.2082992		GO:0044699 single-organism process	P	9.76e-17	355/742 (47.8%)	9707/30449 (31.9%)	BGLU18 UGT85A2 AAP3 RGL3 AT1G66830 HAB1 UNE15 WOX5 PSK5 PCS2 WSD1 EMB2771 BGLU24 TMT2 VIM2 CCA1 COL1 RRA1 P5CS1 ORP4B TT7 AT4G14390 PCK1 UGT73C1 CYP77B1 SRS7 YUC4 AT3G44970 AT3G61610 SUVH5 CYP710A4 AT1G06360 AT5G42010 LEP ALT1 ICK5 mMDH2 GDPD3 GRF5 MYB15 E12A11 LDAP1 XYP1 GSTF12 DCL3 AT4G33550 KDTA AT5G55950 UGT74E2 PAP1 ChlAKR CSY3 PA2 AT4G14090 NRT2:1 SPP1 RLP1 UMAMIT29 CYP81D8 PCK2 LTP6 BGLU40…
AT1G26560	-0.88455063	-0.7433307	0.40161154	1.2262698		GO:0044710 single-organism metabolic process	P	3.23e-14	184/742 (24.8%)	4057/30449 (13.3%)	BGLU18 UGT85A2 PCS2 WSD1 BGLU24 VIM2 P5CS1 ORP4B TT7 PCK1 UGT73C1 CYP77B1 YUC4 AT3G44970 AT3G61610 CYP710A4 AT1G06360 ALT1 mMDH2 GDPD3 GSTF12 KDTA UGT74E2 PAP1 ChlAKR CSY3 PA2 AT4G14090 NRT2:1 SPP1 CYP81D8 PCK2 BGLU40 AtBBE11 ADS4 CYP72A14 PGM3 FLS2 GSTF5 UGT76B1 CER1 GRI P5CR SPS2F CH1 SCPL9 FUT8 LACS8 CINV2 GSTF6 NPF3.1 RD20 BGLU1 LAC12 AT5G14500 AT5G58390 AT4G20320 GSR2 NIT1 NIC3 AT5G16980 AT1…
AT5G59510	-0.8877092	-0.7226256	0.3617739	1.2485609		GO:0010035 response to inorganic substance	P	2.05e-11	65/742 (8.8%)	902/30449 (3.0%)	BGLU18 PSE1 PCS2 CCA1 P5CS1 PCK1 MYB15 DHAR1 LDAP1 BAM1 UGT74E2 PAP1 ChlAKR NRT2:1 AT3G06760 LTP6 RVE8 PGM3 CER1 LTI30 GRI VSP2 HMA5 GSTF6 LDAP2 RD20 NF-YA5 AFL1 LEA14 CHI AT2G29500 LOX2 GLX1 AOC1 PAD3 LTP2 FER1 CAX3 AT4G38410 AT3G09200 AT3G05640 MYB76 AKR4C8 MYB29 PP2CA RD22 BT4 GolS2 HSP17.6A KIN1 NIT2 ERD10 CYS1 LAC5 FRU AT2G17660 ERD5 ANNAT1 LACS7 NRAMP4 WR3 AT1G52560 ABI2 SAG21 MAM1
AT1G12030	-0.9611341	-0.63367957	0.34854376	1.24627		GO:0009813 flavonoid biosynthetic process	P	2.09e-10	24/742 (3.2%)	142/30449 (0.5%)	UGT85A2 TT7 UGT73C1 GSTF12 UGT74E2 PAP1 AT4G14090 FLS2 UGT76B1 UGT85A3 UGT85A7 UGT74F2 UF3GT UGT88A1 MYB111 DFR UGT89B1 AT4G25310 FLS5 TT8 LDOX MYB11 AT4G25300 AT5MAT
AT2G38160	-0.94625086	-0.6333169	0.3122893	1.2672784		GO:0009415 response to water	P	2.48e-10	36/742 (4.9%)	333/30449 (1.1%)	BGLU18 P5CS1 LDAP1 BAM1 UGT74E2 ChlAKR AT3G06760 LTP6 CER1 LTI30 GSTF6 LDAP2 RD20 NF-YA5 AFL1 LEA14 LOX2 AOC1 PAD3 LTP2 AT4G38410 AT3G05640 MYB76 AKR4C8 MYB29 PP2CA RD22 GolS2 KIN1 ERD10 CYS1 ERD5 ANNAT1 ABI2 SAG21 MAM1
AT5G01420	-0.94030905	-0.61936647	0.27194494	1.2877306		GO:0009812 flavonoid metabolic process	P	4.06e-10	25/742 (3.4%)	160/30449 (0.5%)	UGT85A2 TT7 UGT73C1 GSTF12 UGT74E2 PAP1 AT4G14090 FLS2 UGT76B1 UGT85A3 UGT85A7 UGT74F2 UF3GT UGT88A1 MYB111 DFR BGLU10 UGT89B1 AT4G25310 FLS5 TT8 LDOX MYB11 AT4G25300 AT5MAT
AT1G17380	-0.8854042	-0.67738396	0.2636795	1.2991087		GO:0042221 response to chemical	P	4.52e-10	132/742 (17.8%)	2822/30449 (9.3%)	BGLU18 RGL3 HAB1 WOX5 PSE1 PCS2 BGLU24 CCA1 P5CS1 TT7 AT4G14390 PCK1 UGT73C1 SRS7 SUVH5 LEP MYB15 DHAR1 E12A11 LDAP1 HB4 BAM1 GSTF12 DCL3 UGT74E2 PAP1 ChlAKR NRT2:1 AT3G06760 LTP6 RVE8 PGM3 SHN3 GBF3 GSTF5 CER1 LTI30 GASA4 GRI HAC1 JAZ10 VSP2 TRM13 JAZ5 HMA5 GSTF6 MYB56 LDAP2 RD20 NF-YA5 AFL1 WRKY48 SAUR51 LHCB4.2 LEA14 CHI PHT1;4 LecRK-S.2 AT5G13370 ABCB13 SAUR41 MSL10 NAC016 ERF017 AT2G29500 RD…
AT5G01600	-0.68082833	-0.8046149	0.11590561	1.3695377		GO:0009414 response to water deprivation	P	6.72e-10	35/742 (4.7%)	326/30449 (1.1%)	BGLU18 P5CS1 LDAP1 BAM1 UGT74E2 ChlAKR AT3G06760 LTP6 CER1 LTI30 GSTF6 LDAP2 RD20 NF-YA5 AFL1 LEA14 LOX2 AOC1 PAD3 LTP2 AT3G05640 MYB76 AKR4C8 MYB29 PP2CA RD22 GolS2 KIN1 ERD10 CYS1 ERD5 ANNAT1 ABI2 SAG21 MAM1
AT4G18440	-0.7241494	-0.7876882	0.15912373	1.3527138		GO:0044711 single-organism biosynthetic process	P	7.44e-10	94/742 (12.7%)	1733/30449 (5.7%)	PCS2 WSD1 P5CS1 TT7 PCK1 CYP77B1 CYP710A4 AT1G06360 GSTF12 KDTA PAP1 AT4G14090 SPP1 CYP81D8 PCK2 ADS4 PGM3 CER1 GRI P5CR SPS2F CH1 FUT8 LACS8 RD20 AT4G20320 GSR2 NIT1 NIC3 MRN1 DIR5 LOX2 CSLG3 AOC1 PAD3 UF3GT RGP4 AT5G53390 SQE6 MYB111 ORF315 GLK2 AT3G15350 DFR G-TMT HMT3 AAO3 IPK1 PDS1 KCS16 MYB76 PRX52 TSA1 CRD1 MYB29 CSLB04 CCR2 CYP722A1 ARGAH2 CYP77A4 GolS2 NIT2 FMO GS-OX1 CYP706A7 CYP707A4 C…
AT4G14390	-0.77174836	-0.74352753	0.16453561	1.3507403		GO:1901700 response to oxygen-containing compound	P	1.03e-09	87/742 (11.7%)	1551/30449 (5.1%)	BGLU18 RGL3 HAB1 CCA1 P5CS1 AT4G14390 SUVH5 LEP MYB15 DHAR1 E12A11 LDAP1 BAM1 UGT74E2 PAP1 ChlAKR NRT2:1 AT3G06760 LTP6 RVE8 GBF3 CER1 LTI30 GASA4 GRI JAZ10 VSP2 TRM13 JAZ5 GSTF6 MYB56 LDAP2 RD20 NF-YA5 AFL1 WRKY48 LEA14 PHT1;4 LecRK-S.2 MSL10 NAC016 AT2G29500 LOX2 AT4G03460 AOC1 PAD3 UF3GT AIB LTP2 FER1 MYB47 AT5G37670 AT4G38410 AT1G64380 PPCK1 AT3G05640 ILL6 HB33 MYB76 AKR4C8 MYB29 PP2CA RD22 E…
AT2G16660	-0.8163962	-0.7245127	0.2130593	1.3278495		GO:0009628 response to abiotic stimulus	P	2.10e-09	102/742 (13.7%)	1991/30449 (6.5%)	CAB3 BGLU18 RGL3 BGLU24 CCA1 COL1 OSM34 P5CS1 TT7 UGT73C1 CLPB3 MYB15 LDAP1 HB4 BAM1 UGT74E2 PAP1 AT5G38940 ChlAKR CYP81D8 AT3G06760 LTP6 ATMND1 RVE8 PGM3 CER1 LTI30 AT1G80530 P5CR VSP2 GSTF6 PHYD LDAP2 RD20 NF-YA5 ABCG15 AFL1 GSR2 LHCB4.2 LEA14 SAUR41 MSL10 AT2G29500 LOX2 AOC1 PAD3 Hsp70b LTP2 FER1 MYB47 AT5G37670 AT4G38410 AGL19 PIL2 EXPA20 AT3G09200 AT3G05640 ALDH12A1 KCS16 MYB76 AKR4C8 GLR2.2…
AT2G46510	-0.8198357	-0.6589054	0.106766604	1.3719745		GO:0001101 response to acid chemical	P	7.73e-09	71/742 (9.6%)	1181/30449 (3.9%)	BGLU18 RGL3 HAB1 CCA1 P5CS1 AT4G14390 LEP MYB15 DHAR1 E12A11 LDAP1 BAM1 UGT74E2 PAP1 ChlAKR AT3G06760 LTP6 RVE8 GBF3 CER1 LTI30 GASA4 GRI JAZ10 VSP2 TRM13 JAZ5 GSTF6 LDAP2 RD20 NF-YA5 AFL1 LEA14 PHT1;4 LecRK-S.2 LOX2 AT4G03460 AOC1 PAD3 UF3GT AIB LTP2 MYB47 AT4G38410 PPCK1 AT3G05640 ILL6 HB33 MYB76 AKR4C8 MYB29 PP2CA RD22 ESP LHCB3 BT4 GolS2 KIN1 ERD10 CYS1 ADC2 ERD5 ChiC ANNAT1 LACS7 LDOX ABI2 S…
AT2G18970	-0.8794053	-0.62291455	0.1552819	1.3470379		GO:0050896 response to stimulus	P	9.28e-09	231/742 (31.1%)	6248/30449 (20.5%)	CAB3 BGLU18 OZF1 RGL3 AT1G66830 HAB1 WOX5 PSE1 PCS2 BGLU24 CCA1 COL1 OSM34 P5CS1 MLP168 TT7 AT4G14390 PCK1 UGT73C1 SRS7 SUVH5 AT5G42010 LEP mMDH2 CLPB3 MYB15 DHAR1 E12A11 LDAP1 HB4 BAM1 GSTF12 DCL3 UGT74E2 PAP1 AT5G38940 ChlAKR PA2 NRT2:1 RLP1 CYP81D8 AT3G06760 LTP6 ATMND1 RVE8 AT1G13609 PGM3 SHN3 GBF3 GSTF5 UGT76B1 CER1 LTI30 GASA4 GRI HAC1 AT1G80530 P5CR JAZ10 VSP2 SR1 TRM13 JAZ5 HMA5 GSTF6 PHY…
AT4G01460	-0.90347874	-0.5544207	0.0911376	1.3667618		GO:0044763 single-organism cellular process	P	4.75e-08	239/742 (32.2%)	6634/30449 (21.8%)	BGLU18 UGT85A2 RGL3 AT1G66830 HAB1 PSK5 PCS2 WSD1 EMB2771 BGLU24 VIM2 RRA1 P5CS1 AT4G14390 PCK1 UGT73C1 SRS7 SUVH5 AT1G06360 AT5G42010 LEP ICK5 mMDH2 GDPD3 MYB15 E12A11 GSTF12 DCL3 KDTA UGT74E2 PAP1 CSY3 AT4G14090 NRT2:1 SPP1 RLP1 CYP81D8 ATMND1 AT1G64500 ADS4 PGM3 AT5G01420 SHN3 KUP11 PSK2 GSTF5 UGT76B1 EXO70H8 CER1 GASA4 GRI P5CR JAZ10 SHOC1 SPS2F SR1 CH1 FUT8 JAZ5 LACS8 CINV2 GSTF6 NPF3.1 PHYD…
AT4G38410	-0.84503675	-0.57882506	0.027393328	1.3964684		GO:0006979 response to oxidative stress	P	1.92e-07	38/742 (5.1%)	460/30449 (1.5%)	OZF1 P5CS1 DHAR1 UGT74E2 PAP1 PA2 GRI VSP2 GSTF6 AT5G58390 AT5G16980 AT1G34510 AT2G18150 MSL10 AT2G29500 AT5G06730 FER1 AT5G50350 AT5G37670 PRX52 AT4G36430 BT4 GolS2 HSP17.6A AT5G16990 AT2G24800 TH8 FRU ADC2 ERD5 ALPHA DOX2 AT5G64110 ANNAT1 LACS7 AT3G23910 AT1G52560 AT5G39580 SAG21
AT5G13220	-0.57273513	-0.9148748	0.14027901	1.3473308		GO:0019748 secondary metabolic process	P	1.99e-07	39/742 (5.3%)	482/30449 (1.6%)	BGLU18 PCS2 BGLU24 TT7 CYP77B1 GSTF12 AT4G14090 CYP81D8 GSTF5 SCPL9 GSTF6 LAC12 scpl10 DIR5 PAD3 SQE6 GSTU12 GSTU4 MYB76 PRX52 MYB29 CCR2 ESP GSTU20 CYP77A4 FMO GS-OX1 CYP706A7 LAC5 FAR1 FMO GS-OX2 AT5G14700 CYP705A19 AT1G09500 CAD1 GSTU6 TT8 LDOX CYP71B9 MAM1
AT1G31885	-0.56700814	-0.9018364	0.107349366	1.3614951		GO:0043436 oxoacid metabolic process	P	5.38e-07	62/742 (8.4%)	1057/30449 (3.5%)	BGLU18 UGT85A2 BGLU24 P5CS1 UGT73C1 AT1G06360 mMDH2 UGT74E2 CSY3 NRT2:1 ADS4 UGT76B1 CER1 GRI P5CR LACS8 NPF3.1 RD20 GSR2 NIT1 UGT85A3 UGT85A7 AT4G20930 UGT74F2 LOX2 GLX1 AOC1 UF3GT UGT88A1 PFK2 HMT3 AAO3 ALDH12A1 ILL6 KCS16 MYB76 TSA1 MYB29 ESP ARGAH2 CYP77A4 NIT2 FMO GS-OX1 UGT89B1 CYP707A4 FMO GS-OX2 ADC2 IBR3 c-NAD-MDH2 MIOX2 ERD5 AT1G06100 ALPHA DOX2 AAD2 LACS7 WR3 AAE12 CYP94B3 NLP3 MAM1 CO…
AT2G31560	-0.5551771	-0.84370434	-0.0081985565	1.40708		GO:0006950 response to stress	P	2.68e-06	142/742 (19.1%)	3531/30449 (11.6%)	BGLU18 OZF1 RGL3 BGLU24 CCA1 OSM34 P5CS1 MLP168 AT4G14390 PCK1 mMDH2 CLPB3 MYB15 DHAR1 LDAP1 BAM1 DCL3 UGT74E2 PAP1 AT5G38940 ChlAKR PA2 CYP81D8 AT3G06760 LTP6 ATMND1 RVE8 AT1G13609 UGT76B1 CER1 LTI30 GRI P5CR JAZ10 VSP2 JAZ5 HMA5 GSTF6 LDAP2 RD20 NF-YA5 AFL1 PHT1;2 AT5G58390 AT4G14060 WRKY48 GSR2 AT2G43580 LEA14 AT5G16980 AT1G34510 CHI LecRK-S.2 EP3 AT2G17050 AT4G16940 AT2G18150 MSL10 DIR5 AT2G2…
AT4G01080	-0.3809518	-1.1376475	0.30787858	1.2107208		GO:0006082 organic acid metabolic process	P	3.07e-06	64/742 (8.6%)	1159/30449 (3.8%)	BGLU18 UGT85A2 BGLU24 P5CS1 UGT73C1 AT1G06360 mMDH2 UGT74E2 CSY3 NRT2:1 ADS4 UGT76B1 CER1 GRI P5CR LACS8 NPF3.1 RD20 GSR2 NIT1 UGT85A3 UGT85A7 AT4G20930 UGT74F2 LOX2 GLX1 AOC1 UF3GT UGT88A1 PFK2 HMT3 AAO3 ALDH12A1 ILL6 KCS16 MYB76 TSA1 MYB29 ESP ARGAH2 CYP77A4 PPC3 NIT2 FMO GS-OX1 UGT89B1 CYP707A4 FMO GS-OX2 TSBtype2 ADC2 IBR3 c-NAD-MDH2 MIOX2 ERD5 AT1G06100 ALPHA DOX2 AAD2 LACS7 WR3 AAE12 CYP94B…
AT4G15210	-0.49054378	-1.0716552	0.33912128	1.2230777		GO:0044281 small molecule metabolic process	P	9.18e-06	80/742 (10.8%)	1647/30449 (5.4%)	BGLU18 UGT85A2 BGLU24 P5CS1 PCK1 UGT73C1 AT3G61610 AT1G06360 mMDH2 GDPD3 UGT74E2 CSY3 NRT2:1 PCK2 ADS4 PGM3 UGT76B1 CER1 GRI P5CR LACS8 NPF3.1 RD20 AT5G14500 AT4G20320 GSR2 NIT1 NIC3 UGT85A3 UGT85A7 AT4G20930 UGT74F2 LOX2 GLX1 AOC1 UF3GT UGT88A1 ORF315 PFK2 G-TMT HMT3 AAO3 IPK1 ALDH12A1 PDS1 ILL6 KCS16 MYB76 TSA1 MYB29 ESP ARGAH2 CYP77A4 PPC3 GolS2 NIT2 FMO GS-OX1 UGT89B1 CYP707A4 TH8 FMO GS-OX2 …
AT4G15440	-0.6766592	-0.9963688	0.5627713	1.1102567		GO:0009753 response to jasmonic acid	P	1.06e-05	23/742 (3.1%)	217/30449 (0.7%)	RGL3 CCA1 MYB15 DHAR1 PAP1 RVE8 GRI JAZ10 VSP2 JAZ5 LecRK-S.2 LOX2 UF3GT MYB47 ILL6 MYB76 MYB29 ESP BT4 ADC2 ChiC LDOX CORI3
AT3G56940	-0.7035241	-0.9670594	0.5399738	1.1306096		GO:0019752 carboxylic acid metabolic process	P	4.25e-05	54/742 (7.3%)	966/30449 (3.2%)	BGLU18 UGT85A2 P5CS1 UGT73C1 AT1G06360 mMDH2 UGT74E2 CSY3 ADS4 UGT76B1 CER1 GRI P5CR LACS8 RD20 GSR2 NIT1 UGT85A3 UGT85A7 AT4G20930 UGT74F2 LOX2 GLX1 AOC1 UF3GT UGT88A1 PFK2 HMT3 AAO3 ALDH12A1 ILL6 KCS16 TSA1 ARGAH2 CYP77A4 NIT2 FMO GS-OX1 UGT89B1 CYP707A4 ADC2 IBR3 c-NAD-MDH2 MIOX2 ERD5 AT1G06100 ALPHA DOX2 AAD2 LACS7 AAE12 CYP94B3 NLP3 MAM1 CORI3 HPL1
AT2G02580	-0.6714089	-0.9874907	0.51472914	1.1441705		GO:0009636 response to toxic substance	P	4.49e-05	15/742 (2.0%)	99/30449 (0.3%)	UGT73C1 GSTF12 PAP1 ChlAKR GSTF5 HAC1 HMA5 GSTF6 PMAT1 GSTU12 GSTU4 GSTU20 LHCB3 GSTU6 CORI3
AT3G44310	-0.6234972	-1.0252992	0.5075795	1.1412169		GO:0055114 oxidation-reduction process	P	6.87e-05	78/742 (10.5%)	1665/30449 (5.5%)	P5CS1 TT7 CYP77B1 YUC4 AT3G44970 CYP710A4 AT1G06360 mMDH2 ChlAKR CSY3 PA2 CYP81D8 AtBBE11 ADS4 CYP72A14 PGM3 FLS2 CER1 P5CR CH1 RD20 LAC12 AT5G58390 AT5G16980 AT1G34510 AT2G18150 AT4G20930 AT5G06730 LOX2 PAD3 FER1 SQE6 AT1G12570 DFR AT5G11930 AAO3 CYP94B2 ALDH12A1 AKR4C8 PRX52 CRD1 AT4G36430 CCR2 CYP722A1 CYP77A4 PPC3 AT5G16990 FMO GS-OX1 CYP706A7 AT2G24800 CYP707A4 LAC5 FAR1 TH8 FMO GS-OX2 AT1G6…
AT3G17998	-0.6823914	-0.95139664	0.43312684	1.2006613		GO:0009611 response to wounding	P	9.87e-05	21/742 (2.8%)	206/30449 (0.7%)	JAZ10 VSP2 JAZ5 LEA14 LecRK-S.2 EP3 LOX2 AIB AT1G66760 MYB76 MYB29 BT4 CYS1 FAR1 ADC2 MBP2 WR3 LDOX CYP94B3 CORI3 HPL1
AT4G23290	-0.6747728	-0.94701266	0.4029989	1.2187865		GO:0032787 monocarboxylic acid metabolic process	P	1.21e-04	36/742 (4.9%)	533/30449 (1.8%)	BGLU18 UGT85A2 UGT73C1 AT1G06360 UGT74E2 CSY3 ADS4 UGT76B1 CER1 GRI LACS8 NIT1 UGT85A3 UGT85A7 UGT74F2 LOX2 GLX1 AOC1 UF3GT UGT88A1 PFK2 AAO3 ILL6 KCS16 CYP77A4 NIT2 UGT89B1 CYP707A4 IBR3 AT1G06100 ALPHA DOX2 AAD2 LACS7 AAE12 CYP94B3 HPL1
AT4G16540	-0.7016048	-0.91658545	0.3858033	1.232387		GO:0009719 response to endogenous stimulus	P	3.52e-04	79/742 (10.6%)	1763/30449 (5.8%)	BGLU18 RGL3 HAB1 WOX5 BGLU24 CCA1 P5CS1 TT7 SRS7 SUVH5 LEP MYB15 DHAR1 E12A11 HB4 UGT74E2 PAP1 RVE8 SHN3 GBF3 LTI30 GASA4 GRI JAZ10 VSP2 TRM13 JAZ5 MYB56 RD20 NF-YA5 WRKY48 SAUR51 LHCB4.2 CHI PHT1;4 LecRK-S.2 AT5G13370 ABCB13 SAUR41 NAC016 ERF017 LOX2 PAD3 UF3GT AIB FER1 MYB47 AT1G64380 PPCK1 AT3G09200 ILL6 HB33 MYB76 MYB29 PP2CA RD22 ESP AT1G48660 GSTU20 LHCB3 ESE2 BT4 GolS2 KIN1 LRP1 ERD10 PILS…
AT4G22513	-0.67570317	-0.90589356	0.3049703	1.2766265		GO:0009725 response to hormone	P	6.27e-04	75/742 (10.1%)	1666/30449 (5.5%)	BGLU18 RGL3 HAB1 WOX5 BGLU24 CCA1 P5CS1 TT7 SRS7 LEP MYB15 DHAR1 E12A11 HB4 UGT74E2 PAP1 RVE8 SHN3 GBF3 LTI30 GASA4 GRI JAZ10 VSP2 TRM13 JAZ5 MYB56 RD20 NF-YA5 SAUR51 LHCB4.2 PHT1;4 LecRK-S.2 AT5G13370 ABCB13 SAUR41 ERF017 LOX2 PAD3 UF3GT AIB FER1 MYB47 AT1G64380 PPCK1 AT3G09200 ILL6 HB33 MYB76 MYB29 PP2CA RD22 ESP AT1G48660 GSTU20 LHCB3 ESE2 BT4 GolS2 KIN1 LRP1 ERD10 PILS7 FRU ADC2 ChiC ANNAT1 A…
AT2G36690	-0.6979976	-0.8988932	0.33489385	1.261997		GO:0055085 transmembrane transport	P	2.89e-03	36/742 (4.9%)	608/30449 (2.0%)	ALMT6 AAP3 OCT2 TMT2 AT5G49990 AT4G36820 NRT2:1 UMAMIT29 KUP11 AT5G17850 AT3G05400 SGB1 ZIP7 AT1G67300 PHT1;2 PHT1;4 ABCB13 UMAMIT28 ABCC3 ORF315 AT1G66760 AAP7 PIP2;5 NIP3;1 PHT1;1 PHT1;5 NAP5 NRAMP1 SLAH4 AT4G21910 PILS7 AAP1 G3Pp1 ANNAT1 AT5G61520 ABCB15
AT1G69790	-0.7127147	-0.8819338	0.32680395	1.2678446		GO:0006970 response to osmotic stress	P	3.24e-03	36/742 (4.9%)	611/30449 (2.0%)	BGLU18 RGL3 BGLU24 CCA1 OSM34 P5CS1 MYB15 UGT74E2 PAP1 AT5G38940 ChlAKR RVE8 P5CR VSP2 GSTF6 RD20 GSR2 MYB47 AT3G09200 ALDH12A1 AKR4C8 RD22 BT4 GolS2 HSP17.6A KIN1 FAR1 ADC2 ChiC ANNAT1 LACS7 ABI2 NIG1 EARLI1 CIPK16 CORI3
AT5G23990	-0.7255816	-0.8765027	0.3417289	1.2603554		GO:0010033 response to organic substance	P	3.76e-03	84/742 (11.3%)	2031/30449 (6.7%)	BGLU18 RGL3 HAB1 WOX5 BGLU24 CCA1 P5CS1 TT7 AT4G14390 SRS7 SUVH5 LEP MYB15 DHAR1 E12A11 HB4 DCL3 UGT74E2 PAP1 RVE8 SHN3 GBF3 LTI30 GASA4 GRI JAZ10 VSP2 TRM13 JAZ5 MYB56 RD20 NF-YA5 WRKY48 SAUR51 LHCB4.2 CHI PHT1;4 LecRK-S.2 AT5G13370 ABCB13 SAUR41 NAC016 ERF017 RDR2 LOX2 AT4G03460 PAD3 UF3GT AIB FER1 MYB47 AT1G64380 PPCK1 AT3G09200 ILL6 HB33 MYB76 MYB29 PP2CA RD22 ESP AT1G48660 NAC060 GSTU20 LHCB…
AT4G36740	-0.7690432	-0.8337863	0.33835885	1.2644707		GO:1901617 organic hydroxy compound biosynthetic process	P	4.97e-03	15/742 (2.0%)	141/30449 (0.5%)	CYP710A4 GSTF12 RD20 DIR5 SQE6 MYB111 G-TMT IPK1 PDS1 CYP722A1 CYP707A4 TT8 LDOX MYB11 MIPS1
AT4G14780	-1.0027826	-0.67653626	0.5879949	1.091324		GO:0044550 secondary metabolite biosynthetic process	P	4.98e-03	24/742 (3.2%)	327/30449 (1.1%)	PCS2 TT7 CYP77B1 CYP81D8 DIR5 PAD3 SQE6 MYB76 PRX52 MYB29 CCR2 CYP77A4 FMO GS-OX1 CYP706A7 FAR1 FMO GS-OX2 AT5G14700 CYP705A19 AT1G09500 CAD1 TT8 LDOX CYP71B9 MAM1
AT3G09200	-1.033348	-0.6511767	0.63089854	1.0536261		GO:0009651 response to salt stress	P	6.30e-03	33/742 (4.4%)	551/30449 (1.8%)	BGLU18 RGL3 BGLU24 CCA1 OSM34 P5CS1 MYB15 UGT74E2 PAP1 AT5G38940 ChlAKR RVE8 P5CR VSP2 GSTF6 RD20 GSR2 MYB47 AT3G09200 ALDH12A1 AKR4C8 RD22 BT4 GolS2 FAR1 ADC2 ChiC ANNAT1 LACS7 NIG1 EARLI1 CIPK16 CORI3
AT3G18960	-1.0196503	-0.66393393	0.6156539	1.0679303		GO:0009625 response to insect	P	7.25e-03	7/742 (0.9%)	27/30449 (0.1%)	BGLU18 VSP2 PAD3 MYB76 MYB29 SAG21 MAM1
AT5G44190	-1.0007079	-0.6933313	0.6433148	1.0507244		GO:0052696 flavonoid glucuronidation	P	9.35e-03	10/742 (1.3%)	65/30449 (0.2%)	UGT85A2 UGT73C1 UGT74E2 UGT76B1 UGT85A3 UGT85A7 UGT74F2 UF3GT UGT88A1 UGT89B1
AT5G49520	-1.0429935	-0.62397623	0.5751982	1.0917716		GO:0052695 cellular glucuronidation	P	9.35e-03	10/742 (1.3%)	65/30449 (0.2%)	UGT85A2 UGT73C1 UGT74E2 UGT76B1 UGT85A3 UGT85A7 UGT74F2 UF3GT UGT88A1 UGT89B1
AT1G63055	-1.0294824	-0.6273474	0.5334073	1.1234225		GO:0019585 glucuronate metabolic process	P	9.35e-03	10/742 (1.3%)	65/30449 (0.2%)	UGT85A2 UGT73C1 UGT74E2 UGT76B1 UGT85A3 UGT85A7 UGT74F2 UF3GT UGT88A1 UGT89B1
AT4G34260	-0.9888473	-0.6584285	0.48312777	1.164148		GO:1901615 organic hydroxy compound metabolic process	P	9.83e-03	18/742 (2.4%)	208/30449 (0.7%)	CYP710A4 GDPD3 GSTF12 RD20 DIR5 SQE6 MYB111 G-TMT IPK1 PDS1 CYP722A1 CYP707A4 MIOX2 TT8 LDOX MYB11 MIPS1 HPL1
AT1G68520	-0.96451443	-0.6839773	0.47558808	1.1729037
AT3G45440	-0.945038	-0.71183944	0.49112117	1.1657563
AT3G11580	-0.93534654	-0.7212481	0.4871411	1.1694535
AT1G07180	-0.96583325	-0.7029163	0.5337818	1.1349677		Cellular Component
AT5G38930	-0.94540477	-0.7423946	0.588237	1.0995623
AT3G47080	-0.93121654	-0.7573569	0.58582354	1.1027498		GO Term	Aspect	P-value	Sample frequency	Background frequency	Genes
AT1G19210	-0.9363855	-0.7478837	0.57243943	1.1118298		GO:0044464 cell part	C	1.34e-05	617/742 (83.2%)	22656/30449 (74.4%)	AT3G14395 MVQ4 AT4G06536 CAB3 ALMT6 BGLU18 UGT85A2 AT5G49850 OZF1 AAP3 RGL3 AT2G17280 AT1G66830 HAB1 AT3G08030 UNE15 WOX5 PCS2 WSD1 AT2G25910 AT3G22550 AT4G14020 AT5G03230 EMB2771 OCT2 AST56 BGLU24 AT4G30910 TMT2 AT4G14780 VIM2 CCA1 COL1 AT5G41460 RRA1 WRKY71 AT5G38930 P5CS1 AT4G07825 MLP168 ORP4B TT7 AT5G22540 AT5G49990 AT4G36820 PCK1 UGT73C1 CYP77B1 SRS7 YUC4 AT3G61610 SULTR4;2 SUVH5 AT1G06360 …
AT1G80830	-0.9165879	-0.7719409	0.58119667	1.1073321		GO:0005623 cell	C	1.44e-05	617/742 (83.2%)	22662/30449 (74.4%)	AT3G14395 MVQ4 AT4G06536 CAB3 ALMT6 BGLU18 UGT85A2 AT5G49850 OZF1 AAP3 RGL3 AT2G17280 AT1G66830 HAB1 AT3G08030 UNE15 WOX5 PCS2 WSD1 AT2G25910 AT3G22550 AT4G14020 AT5G03230 EMB2771 OCT2 AST56 BGLU24 AT4G30910 TMT2 AT4G14780 VIM2 CCA1 COL1 AT5G41460 RRA1 WRKY71 AT5G38930 P5CS1 AT4G07825 MLP168 ORP4B TT7 AT5G22540 AT5G49990 AT4G36820 PCK1 UGT73C1 CYP77B1 SRS7 YUC4 AT3G61610 SULTR4;2 SUVH5 AT1G06360 …
AT3G05240	-0.88356954	-0.7861491	0.5129165	1.1568022		GO:0071944 cell periphery	C	2.92e-05	162/742 (21.8%)	4342/30449 (14.3%)	OZF1 AAP3 AT1G66830 AT3G08030 WSD1 OCT2 AST56 TMT2 AT5G38930 AT5G22540 CYP77B1 SULTR4;2 AT5G42010 AT5G24600 AT2G14520 DHAR1 AT5G19440 XYP1 MAKR2 KDTA AT4G13800 AT5G38940 NRT2:1 UMAMIT29 CYP81D8 LecRK-I.6 UBQ8 ASP2 AT2G36350 AT1G34580 PGM3 KUP11 EXO70H8 AT2G41905 P5CR AT3G05400 SPS2F SR1 HMA5 GSTF6 NPF3.1 AT3G14060 AT1G69480 ABCG18 ABCG15 AFL1 ZIP7 AT2G23120 SWEET13 AT2G28790 PHT1;2 SWEET4 GCL1 AT…
AT5G23810	-0.8725828	-0.80499876	0.5359408	1.1416408		GO:0016020 membrane	C	1.20e-04	274/742 (36.9%)	8510/30449 (27.9%)	CAB3 ALMT6 OZF1 AAP3 AT1G66830 AT3G08030 WSD1 OCT2 AST56 TMT2 AT5G41460 RRA1 AT2G34360 P5CS1 AT4G07825 TT7 AT5G22540 AT5G49990 AT4G14390 AT4G36820 PCK1 CYP77B1 YUC4 SULTR4;2 CYP710A4 AT1G06360 AT5G42010 AT5G24600 AT1G67020 AT2G14520 mMDH2 DHAR1 AT5G19440 XYP1 GSTF12 ABCI16 AT3G10200 MAKR2 KDTA AT4G13800 AT5G55950 AT4G06534 NRT2:1 SPP1 RLP1 UMAMIT29 CYP81D8 LecRK-I.6 AT3G03341 ATL8 MAPR2 ASP2 AT2G…
AT1G73325	-0.88007736	-0.80710715	0.56905085	1.1181337		GO:0005576 extracellular region	C	1.68e-04	117/742 (15.8%)	2933/30449 (9.6%)	BGLU18 UNE15 PSK5 BGLU24 AT5G38930 OSM34 TT7 CYP710A4 ALT1 mMDH2 DHAR1 AT4G33550 AT5G60520 AT4G06534 AT5G38940 PA2 CYP81D8 LTP6 BGLU40 AT3G47050 MAPR2 FUC95A AT1G13609 AT3G53980 PSK2 GASA4 AT1G09910 GRI AT4G21620 SCPL9 AT3G18280 BGLU1 LAC12 AT2G28790 AT5G58390 USPL1 AT5G39130 GSR2 SERPIN1 NIT1 AT2G43580 AT1G34510 CHI AT3G59850 EP3 EXPA10 scpl10 AT2G18150 DIR5 PaspA2 AT5G06730 LTP2 AT5G10080 MBP1 …
AT1G44350	-0.8883597	-0.8006975	0.5769063	1.1121509		GO:0016021 integral component of membrane	C	1.80e-04	186/742 (25.1%)	5305/30449 (17.4%)	CAB3 ALMT6 AAP3 AT1G66830 WSD1 OCT2 AST56 TMT2 AT5G41460 RRA1 AT2G34360 AT4G07825 TT7 AT5G22540 AT5G49990 AT4G14390 AT4G36820 SULTR4;2 CYP710A4 AT1G06360 AT5G24600 AT1G67020 AT2G14520 ABCI16 AT3G10200 AT4G13800 AT5G55950 AT4G06534 NRT2:1 RLP1 UMAMIT29 CYP81D8 LecRK-I.6 AT3G03341 ATL8 ORF262 AT1G04570 AT3G15780 ADS4 AT5G63000 CYP72A14 KUP11 BUP AT2G41905 AT5G17850 CER1 AT1G80530 AT3G05400 AT5G1550…
AT4G34250	-0.8511825	-0.8374552	0.5719143	1.1167234		GO:0031224 intrinsic component of membrane	C	1.87e-04	192/742 (25.9%)	5522/30449 (18.1%)	CAB3 ALMT6 AAP3 AT1G66830 WSD1 OCT2 AST56 TMT2 AT5G41460 RRA1 AT2G34360 AT4G07825 TT7 AT5G22540 AT5G49990 AT4G14390 AT4G36820 SULTR4;2 CYP710A4 AT1G06360 AT5G24600 AT1G67020 AT2G14520 XYP1 ABCI16 AT3G10200 AT4G13800 AT5G55950 AT4G06534 NRT2:1 RLP1 UMAMIT29 CYP81D8 LecRK-I.6 AT3G03341 ATL8 ORF262 AT1G04570 AT3G15780 ADS4 AT5G63000 CYP72A14 KUP11 BUP AT2G41905 AT5G17850 CER1 AT1G80530 AT3G05400 AT5…
AT2G44340	-0.82751966	-0.8567522	0.5568283	1.1274436		GO:0005886 plasma membrane	C	2.29e-03	136/742 (18.3%)	3733/30449 (12.3%)	OZF1 AAP3 AT1G66830 AT3G08030 WSD1 OCT2 AST56 TMT2 AT5G22540 CYP77B1 SULTR4;2 AT5G42010 AT5G24600 AT2G14520 DHAR1 AT5G19440 XYP1 MAKR2 KDTA AT4G13800 NRT2:1 UMAMIT29 CYP81D8 LecRK-I.6 ASP2 AT2G36350 AT1G34580 PGM3 KUP11 AT2G41905 AT3G05400 SPS2F SR1 HMA5 NPF3.1 AT1G69480 ABCG18 ABCG15 AFL1 ZIP7 AT2G23120 SWEET13 PHT1;2 SWEET4 GCL1 AT2G28780 NIT1 AT4G30250 AT1G25530 PHT1;4 CIPK22 LecRK-S.2 ELS1 AB…
AT4G34880	-0.814252	-0.85382843	0.50485617	1.1632243		GO:0044425 membrane part	C	4.73e-03	197/742 (26.5%)	5963/30449 (19.6%)	CAB3 ALMT6 AAP3 AT1G66830 WSD1 OCT2 AST56 TMT2 AT5G41460 RRA1 AT2G34360 AT4G07825 TT7 AT5G22540 AT5G49990 AT4G14390 AT4G36820 YUC4 SULTR4;2 CYP710A4 AT1G06360 AT5G42010 AT5G24600 AT1G67020 AT2G14520 XYP1 ABCI16 AT3G10200 AT4G13800 AT5G55950 AT4G06534 NRT2:1 RLP1 UMAMIT29 CYP81D8 LecRK-I.6 AT3G03341 ATL8 ORF262 AT1G04570 AT3G15780 ADS4 AT5G63000 CYP72A14 KUP11 BUP AT2G41905 AT5G17850 CER1 AT1G8053…
AT3G16520	-0.7420919	-0.9304528	0.532254	1.1402907
AT4G17470	-0.7742668	-0.913621	0.57811964	1.1097682
AT5G46830	-0.7733963	-0.9249186	0.62085193	1.077463
AT2G32530	-0.8576214	-0.85209084	0.65880924	1.050903		Molecular Function
AT1G77990	-0.85813475	-0.841007	0.6121149	1.0870268
AT4G16610	-0.8779967	-0.82246214	0.61903936	1.0814195		GO Term	Aspect	P-value	Sample frequency	Background frequency	Genes
AT5G03230	-0.8534148	-0.8684736	0.72868097	0.9932074		GO:0003824 catalytic activity	F	2.55e-10	315/742 (42.5%)	9079/30449 (29.8%)	AT2G40520 BGLU18 UGT85A2 AT2G17280 AT1G66830 HAB1 PSE1 PCS2 WSD1 AT2G25910 EMB2771 BGLU24 AT4G30910 AT4G14780 AT1G25460 VIM2 AT5G41460 RRA1 P5CS1 TT7 PCK1 UGT73C1 CYP77B1 YUC4 AT3G44970 AT3G61610 SUVH5 CYP710A4 AT1G06360 ALT1 AT5G50130 mMDH2 CLPB3 GDPD3 AT3G55700 DHAR1 AT5G19440 AT3G05190 BAM1 GSTF12 DCL3 KDTA UGT74E2 ChlAKR CSY3 PA2 AT4G14090 SPP1 CYP81D8 LecRK-I.6 PCK2 BGLU40 AT3G47050 AT3G1680…
AT1G66760	-0.8531945	-0.87153625	0.750259	0.97447175		GO:0016491 oxidoreductase activity	F	2.12e-08	88/742 (11.9%)	1669/30449 (5.5%)	AT1G25460 P5CS1 TT7 CYP77B1 YUC4 AT3G44970 CYP710A4 AT1G06360 AT5G50130 mMDH2 DHAR1 AT5G19440 ChlAKR PA2 CYP81D8 AtBBE11 AT1G64500 ADS4 CYP72A14 AT5G01420 FLS2 CER1 HAC1 P5CR CH1 RD20 LAC12 AT5G58390 AT5G16980 AT1G34510 AT2G18150 AT4G20930 AT5G06730 LOX2 PAD3 FER1 SQE6 AT1G12570 DFR AT5G11930 AAO3 CYP94B2 ALDH12A1 PDS1 AKR4C8 NDA1 PRX52 CRD1 AT4G36430 CCR2 CYP722A1 CYP77A4 AT5G16990 FMO GS-OX1 CY…
AT4G07820	-0.88082236	-0.84385806	0.750998	0.9736824		GO:0022857 transmembrane transporter activity	F	4.43e-08	67/742 (9.0%)	1122/30449 (3.7%)	ALMT6 AAP3 OCT2 AST56 TMT2 AT2G34360 AT5G49990 AT4G36820 SULTR4;2 AT4G13800 NRT2:1 UMAMIT29 AT1G34580 KUP11 AT5G17850 AT3G05400 SGB1 HMA5 ABCG18 ABCG15 ZIP7 AT1G67300 SWEET13 PHT1;2 SWEET4 AT1G25530 PHT1;4 ELS1 ABCB13 AT1G15150 MSL10 MSL6 ABCC6 CAX3 OCT1 UMAMIT28 ABCC3 ORF315 AT1G79520 AT1G66760 AT3G30390 AAP7 ABCC10 PIP2;5 NIP3;1 PHT1;1 AT4G04750 GLR2.2 PHT1;5 NAP5 ABCG1 NRAMP1 AT4G04760 SLAH4 A…
AT5G57123	-0.90375525	-0.8155716	0.71819454	1.0011324		GO:0005215 transporter activity	F	1.51e-06	73/742 (9.8%)	1385/30449 (4.5%)	ALMT6 AAP3 OCT2 AST56 TMT2 AT2G34360 AT5G49990 AT4G36820 SULTR4;2 AT4G13800 NRT2:1 UMAMIT29 AT1G04570 AT1G34580 KUP11 AT5G17850 AT3G05400 SGB1 HMA5 NPF3.1 ABCG18 ABCG15 ZIP7 AT1G67300 SWEET13 PHT1;2 SWEET4 AT1G25530 PHT1;4 ELS1 ABCB13 AT1G15150 MSL10 MSL6 COW1 ABCC6 CAX3 OCT1 UMAMIT28 ABCC3 AT3G46450 ORF315 AT1G79520 AT1G66760 AT3G30390 AAP7 ABCC10 PIP2;5 NIP3;1 PHT1;1 AT4G04750 GLR2.2 PHT1;5 NAP…
AT2G36500	-0.91008216	-0.8072886	0.7080957	1.009275		GO:0015293 symporter activity	F	3.50e-06	21/742 (2.8%)	171/30449 (0.6%)	AAP3 OCT2 AST56 TMT2 SULTR4;2 AT1G34580 AT3G05400 SGB1 AT1G67300 PHT1;2 PHT1;4 AAP7 PHT1;1 AT4G04750 PHT1;5 AT4G04760 PILS7 AAP1 G3Pp1 AT5G61520 AT5G18840
AT1G47400	-0.89842016	-0.81784683	0.69816214	1.0181048		GO:0046906 tetrapyrrole binding	F	4.00e-06	33/742 (4.4%)	402/30449 (1.3%)	CAB3 TT7 CYP77B1 AT3G44970 CYP710A4 PA2 CYP81D8 CYP72A14 AT5G58390 LHCB4.2 AT1G34510 AT2G18150 AT5G06730 PAD3 CYP94B2 PRX52 AT4G36430 CYP722A1 LHCB3 CYP77A4 CYP706A7 AT2G24800 CYP707A4 CYP705A19 AT2G12190 ALPHA DOX2 AT5G64110 LHCB2.3 HB1 CYP94B3 CYP71B9 AT5G39580 HPL1
AT5G49330	-0.9395278	-0.7780029	0.72267175	0.994859		GO:0015291 secondary active transmembrane transporter activity	F	4.13e-06	30/742 (4.0%)	340/30449 (1.1%)	AAP3 OCT2 AST56 TMT2 AT2G34360 SULTR4;2 AT1G34580 AT5G17850 AT3G05400 SGB1 AT1G67300 PHT1;2 PHT1;4 ELS1 AT1G15150 CAX3 AT1G66760 AAP7 PHT1;1 AT4G04750 PHT1;5 AT4G04760 AT4G21910 PILS7 AAP1 G3Pp1 AT5G61520 BOR2 AT5G18840 AT2G04090
AT1G30730	-0.9596294	-0.75493044	0.7170413	0.99751854		GO:0016705 oxidoreductase activity, acting on paired donors, with incorporation or reduction of molecular oxygen	F	5.13e-06	33/742 (4.4%)	406/30449 (1.3%)	TT7 CYP77B1 YUC4 AT3G44970 CYP710A4 AT1G06360 CYP81D8 ADS4 CYP72A14 FLS2 CH1 PAD3 SQE6 CYP94B2 CRD1 CYP722A1 CYP77A4 FMO GS-OX1 CYP706A7 CYP707A4 FMO GS-OX2 AT3G60290 CYP705A19 AT1G06100 AT4G25310 AAD2 FLS5 LDOX AT2G36690 CYP94B3 AT4G25300 CYP71B9 HPL1
AT1G75120	-0.9649572	-0.75268614	0.742263	0.97538036		GO:0022891 substrate-specific transmembrane transporter activity	F	5.98e-06	54/742 (7.3%)	912/30449 (3.0%)	ALMT6 AAP3 OCT2 AST56 TMT2 AT4G36820 SULTR4;2 AT4G13800 NRT2:1 UMAMIT29 AT1G34580 KUP11 AT5G17850 AT3G05400 SGB1 HMA5 ZIP7 AT1G67300 SWEET13 PHT1;2 SWEET4 AT1G25530 PHT1;4 ABCB13 MSL10 MSL6 CAX3 OCT1 UMAMIT28 ABCC3 ORF315 AT1G79520 AT3G30390 AAP7 PIP2;5 NIP3;1 PHT1;1 AT4G04750 GLR2.2 PHT1;5 NRAMP1 AT4G04760 SLAH4 PILS7 GLR2.3 AT3G27870 AAP1 G3Pp1 NRAMP4 AT5G61520 ABCB15 WR3 BOR2 AT5G18840
AT5G16900	-0.9449252	-0.7767491	0.75668335	0.964991		GO:0022804 active transmembrane transporter activity	F	7.60e-06	41/742 (5.5%)	594/30449 (2.0%)	AAP3 OCT2 AST56 TMT2 AT2G34360 SULTR4;2 AT1G34580 AT5G17850 AT3G05400 SGB1 HMA5 ABCG18 ABCG15 AT1G67300 PHT1;2 PHT1;4 ELS1 ABCB13 AT1G15150 ABCC6 CAX3 ABCC3 AT1G66760 AAP7 ABCC10 PHT1;1 AT4G04750 PHT1;5 NAP5 ABCG1 AT4G04760 AT4G21910 PILS7 AT3G27870 AAP1 G3Pp1 AT5G61520 ABCB15 BOR2 AT5G18840 AT2G04090
AT2G01913	-0.91148984	-0.81506145	0.77850693	0.94804436		GO:0015144 carbohydrate transmembrane transporter activity	F	2.18e-05	19/742 (2.6%)	155/30449 (0.5%)	OCT2 TMT2 AT1G34580 AT3G05400 SGB1 AT1G67300 SWEET13 PHT1;2 SWEET4 PHT1;4 OCT1 PIP2;5 NIP3;1 PHT1;1 AT4G04750 AT4G04760 G3Pp1 AT5G61520 AT5G18840
AT2G32230	-0.95510286	-0.7694517	0.7964045	0.92815006		GO:1901476 carbohydrate transporter activity	F	2.18e-05	19/742 (2.6%)	155/30449 (0.5%)	OCT2 TMT2 AT1G34580 AT3G05400 SGB1 AT1G67300 SWEET13 PHT1;2 SWEET4 PHT1;4 OCT1 PIP2;5 NIP3;1 PHT1;1 AT4G04750 AT4G04760 G3Pp1 AT5G61520 AT5G18840
AT2G17050	-0.9300034	-0.7984131	0.8199455	0.90847105		GO:0015075 ion transmembrane transporter activity	F	3.23e-05	41/742 (5.5%)	625/30449 (2.1%)	ALMT6 OCT2 AST56 TMT2 AT4G36820 SULTR4;2 AT4G13800 NRT2:1 AT1G34580 KUP11 AT5G17850 AT3G05400 SGB1 HMA5 ZIP7 AT1G67300 PHT1;2 PHT1;4 MSL10 MSL6 CAX3 OCT1 ORF315 AT1G79520 PHT1;1 AT4G04750 GLR2.2 PHT1;5 NRAMP1 AT4G04760 SLAH4 PILS7 GLR2.3 AT3G27870 AAP1 G3Pp1 NRAMP4 AT5G61520 WR3 BOR2 AT5G18840
AT1G08650	-0.9208344	-0.8092388	0.8474329	0.88264036		GO:0020037 heme binding	F	6.69e-05	29/742 (3.9%)	362/30449 (1.2%)	TT7 CYP77B1 AT3G44970 CYP710A4 PA2 CYP81D8 CYP72A14 AT5G58390 AT1G34510 AT2G18150 AT5G06730 PAD3 CYP94B2 PRX52 AT4G36430 CYP722A1 CYP77A4 CYP706A7 AT2G24800 CYP707A4 CYP705A19 AT2G12190 ALPHA DOX2 AT5G64110 HB1 CYP94B3 CYP71B9 AT5G39580 HPL1
AT4G15150	-0.94366825	-0.7846449	0.85212916	0.876184		GO:0051119 sugar transmembrane transporter activity	F	6.79e-05	16/742 (2.2%)	117/30449 (0.4%)	OCT2 TMT2 AT1G34580 AT3G05400 SGB1 AT1G67300 SWEET13 PHT1;2 SWEET4 PHT1;4 PHT1;1 AT4G04750 AT4G04760 G3Pp1 AT5G61520 AT5G18840
AT4G20930	-1.0224507	-0.6904462	0.782724	0.9301729		GO:0005351 sugar:proton symporter activity	F	1.92e-04	14/742 (1.9%)	95/30449 (0.3%)	OCT2 TMT2 AT1G34580 AT3G05400 SGB1 AT1G67300 PHT1;2 PHT1;4 PHT1;1 AT4G04750 AT4G04760 G3Pp1 AT5G61520 AT5G18840
AT1G24320	-1.0062149	-0.7098887	0.7836077	0.9324959		GO:0005402 cation:sugar symporter activity	F	1.92e-04	14/742 (1.9%)	95/30449 (0.3%)	OCT2 TMT2 AT1G34580 AT3G05400 SGB1 AT1G67300 PHT1;2 PHT1;4 PHT1;1 AT4G04750 AT4G04760 G3Pp1 AT5G61520 AT5G18840
AT4G28150	-1.0050962	-0.70625657	0.740309	0.9710437		GO:0022892 substrate-specific transporter activity	F	1.98e-04	55/742 (7.4%)	1040/30449 (3.4%)	ALMT6 AAP3 OCT2 AST56 TMT2 AT4G36820 SULTR4;2 AT4G13800 NRT2:1 UMAMIT29 AT1G34580 KUP11 AT5G17850 AT3G05400 SGB1 HMA5 ZIP7 AT1G67300 SWEET13 PHT1;2 SWEET4 AT1G25530 PHT1;4 ABCB13 MSL10 MSL6 COW1 CAX3 OCT1 UMAMIT28 ABCC3 ORF315 AT1G79520 AT3G30390 AAP7 PIP2;5 NIP3;1 PHT1;1 AT4G04750 GLR2.2 PHT1;5 NRAMP1 AT4G04760 SLAH4 PILS7 GLR2.3 AT3G27870 AAP1 G3Pp1 NRAMP4 AT5G61520 ABCB15 WR3 BOR2 AT5G18840
AT4G11080	-1.0361689	-0.66161036	0.6949444	1.0028349		GO:0015295 solute:proton symporter activity	F	2.51e-04	14/742 (1.9%)	97/30449 (0.3%)	OCT2 TMT2 AT1G34580 AT3G05400 SGB1 AT1G67300 PHT1;2 PHT1;4 PHT1;1 AT4G04750 AT4G04760 G3Pp1 AT5G61520 AT5G18840
AT1G64380	-1.0407696	-0.657644	0.70429474	0.9941188		GO:0035251 UDP-glucosyltransferase activity	F	5.75e-04	16/742 (2.2%)	136/30449 (0.4%)	UGT85A2 UGT73C1 UGT74E2 AT4G14090 UGT76B1 SPS2F UGT85A3 UGT85A7 UGT74F2 CSLG3 UF3GT UGT88A1 CSLB04 UGT89B1 CSLB03 GBSS1
AT3G55700	-1.0405748	-0.6604122	0.7193803	0.9816067		GO:0015294 solute:cation symporter activity	F	1.44e-03	15/742 (2.0%)	128/30449 (0.4%)	OCT2 TMT2 AT1G34580 AT3G05400 SGB1 AT1G67300 PHT1;2 PHT1;4 PHT1;1 AT4G04750 AT4G04760 PILS7 G3Pp1 AT5G61520 AT5G18840
AT1G06360	-1.061642	-0.63233435	0.7086202	0.9853562		GO:0008194 UDP-glycosyltransferase activity	F	2.53e-03	22/742 (3.0%)	271/30449 (0.9%)	UGT85A2 UGT73C1 AT3G55700 UGT74E2 AT4G14090 UGT76B1 SPS2F UGT85A3 UGT85A7 UGT74F2 CSLG3 UF3GT AT2G36770 UGT88A1 AT3G15350 CSLB04 AT1G73810 GolS2 UGT89B1 CSLB03 GBSS1 GATL2
AT3G09600	-1.0617832	-0.63125	0.70341	0.98962325		GO:0046527 glucosyltransferase activity	F	4.05e-03	16/742 (2.2%)	157/30449 (0.5%)	UGT85A2 UGT73C1 UGT74E2 AT4G14090 UGT76B1 SPS2F UGT85A3 UGT85A7 UGT74F2 CSLG3 UF3GT UGT88A1 CSLB04 UGT89B1 CSLB03 GBSS1
AT1G17090	-1.0893642	-0.59626573	0.70665574	0.9789742		GO:0016684 oxidoreductase activity, acting on peroxide as acceptor	F	4.14e-03	15/742 (2.0%)	139/30449 (0.5%)	PA2 RD20 AT5G58390 AT1G34510 AT2G18150 AT5G06730 PRX52 AT4G36430 AT2G24800 AT1G60740 ALPHA DOX2 AT5G64110 ANNAT1 AT3G21620 AT5G39580
AT3G06435	-1.0893389	-0.5901269	0.6742212	1.0052446		GO:0080044 quercetin 7-O-glucosyltransferase activity	F	6.98e-03	10/742 (1.3%)	63/30449 (0.2%)	UGT85A2 UGT73C1 UGT74E2 UGT76B1 UGT85A3 UGT85A7 UGT74F2 UF3GT UGT88A1 UGT89B1
AT3G45730	-1.1084161	-0.5594548	0.650186	1.0176848		GO:0080043 quercetin 3-O-glucosyltransferase activity	F	9.35e-03	10/742 (1.3%)	65/30449 (0.2%)	UGT85A2 UGT73C1 UGT74E2 UGT76B1 UGT85A3 UGT85A7 UGT74F2 UF3GT UGT88A1 UGT89B1
AT3G08030	-1.1229686	-0.54809415	0.6900854	0.9809773
AT1G64500	-1.2195543	-0.38964632	0.62280434	0.9863963
AT1G26730	-1.188824	-0.4353689	0.6144227	1.0097703
AT4G24660	-1.1874022	-0.44840163	0.6580824	0.97772145
AT3G02550	-1.1513411	-0.47590616	0.5646657	1.0625815
AT3G19200	-1.1636885	-0.43574697	0.5023487	1.0970868
AT5G04760	-1.2234603	-0.30648637	0.41939974	1.1105471
AT4G22950	-1.1932898	-0.35051268	0.41028172	1.1335207
AT5G60520	-1.2003381	-0.35925803	0.45272636	1.1068698
AT5G39785	-1.19102	-0.38265088	0.47312433	1.1005466
AT2G36770	-1.2258012	-0.34624526	0.51969594	1.0523505
AT5G04480	-1.112111	-0.41794315	0.30786204	1.2221922
AT5G67480	-1.120252	-0.4291735	0.35016257	1.199263
AT4G31000	-1.1440935	-0.41388887	0.3877805	1.1702019
AT1G15010	-1.1296246	-0.45298696	0.42632526	1.1562862
AT3G06760	-1.0796425	-0.52716154	0.43901	1.1677941
AT5G50110	-1.0741241	-0.48967886	0.34387633	1.2199266
AT5G38940	-1.0517515	-0.52864075	0.3626813	1.217711
AT1G62262	-1.0549865	-0.540098	0.39557803	1.1995064
AT2G32540	-1.0157543	-0.5674429	0.3483184	1.2348789
AT2G37390	-1.0233009	-0.5889323	0.41473028	1.1975029
AT3G09790	-0.98776615	-0.6412134	0.4360878	1.1928918
AT5G41460	-0.5836293	-1.0706961	1.0960401	0.5582853
AT2G28780	-0.5691965	-1.0902165	1.0648847	0.5945283
AT5G61520	-0.5849953	-1.0854809	1.0405015	0.6299748
AT4G14020	-0.6056228	-1.0669026	1.0556583	0.6168672
AT1G65890	-0.6175437	-1.0627398	1.0370523	0.6432313
AT3G47420	-0.5759983	-1.1029382	0.98496664	0.69396985
AT5G41900	-0.6103633	-1.082094	0.9565088	0.73594844
AT2G30790	-0.4886439	-1.1670411	0.9474169	0.70826805
AT1G09180	-0.41681197	-1.2163672	0.8974641	0.7357151
AT5G19650	-0.5637027	-1.1216515	0.88699126	0.79836303
AT3G12070	-0.5675754	-1.1198187	0.85405946	0.8333347
AT5G45095	-0.6188615	-1.0819404	0.8554788	0.84532315
AT5G57345	-0.6403572	-1.0649154	0.82164913	0.88362354
AT5G11930	-0.65349686	-1.0500091	0.7531212	0.95038474
AT3G26830	-0.6410194	-1.0462357	0.65512013	1.032135
AT2G42360	-0.6574777	-1.0381563	0.6860034	1.0096306
AT4G23300	-0.7006447	-0.99981594	0.67178977	1.0286708
AT2G34930	-0.73773116	-0.96872824	0.67813486	1.0283246
AT1G06350	-0.737796	-0.968121	0.6750225	1.0308945
AT2G41810	-0.8061759	-0.9123903	0.7162979	1.0022683
AT2G43530	-0.7785351	-0.9426025	0.7505094	0.97062826
AT1G47395	-0.81112254	-0.915898	0.78633803	0.9406825
AT5G15850	-0.76248586	-0.96097815	0.7911197	0.9323443
AT5G53810	-0.75549626	-0.9684414	0.8101711	0.91376656
AT1G12845	-0.76021415	-0.9645036	0.8150218	0.9096959
AT1G64970	-0.72729194	-0.9938188	0.8269441	0.89416665
AT1G34510	-0.6995938	-1.0159887	0.79980886	0.9157736
AT1G73810	-0.688037	-1.0272623	0.84737283	0.86792654
AT4G23990	-0.7184497	-1.0018493	0.8745321	0.8457669
AT1G09500	-0.85042816	-0.8800371	0.9154889	0.81497645
AT2G41905	-0.837448	-0.8928135	0.9134131	0.8168484
AT2G45900	-0.81239283	-0.9173235	0.9007481	0.8289683
AT5G41070	-0.8067988	-0.9215976	0.9192278	0.80916864
AT1G13609	-0.7787576	-0.94797707	0.90847826	0.8182563
AT2G34360	-0.77638966	-0.95009273	0.90891534	0.81756705
AT3G21620	-0.7674515	-0.9592424	0.871601	0.85509294
AT3G45140	-0.78603196	-0.94207746	0.8370108	0.8910986
AT3G50070	-0.8223624	-0.90858537	0.8583143	0.8726335
AT1G18710	-0.82881814	-0.90242493	0.87227315	0.8589699
AT3G57880	-0.8486434	-0.8803327	0.79328597	0.9356901
AT4G34580	-0.8545666	-0.8754893	0.80720174	0.9228541
AT4G11911	-0.8561916	-0.8750903	0.8303961	0.90088576
AT2G43820	-0.8855575	-0.84544384	0.82788515	0.90311617
AT3G12520	-0.86050075	-0.8714907	0.8574765	0.874515
AT3G17680	-0.87011886	-0.8619169	0.8690673	0.8629684
AT2G25090	-0.8816553	-0.85023165	0.8598575	0.8720294
AT5G64110	-0.896616	-0.83488023	0.8685077	0.86298853
ATMG01230	-0.86921453	-0.8463467	1.025989	0.68957216
AT5G24610	-0.8671391	-0.8511513	1.0130125	0.70527786
AT4G08870	-0.8597268	-0.8593978	1.0089117	0.7102129
AT2G32930	-0.8446079	-0.8735745	1.0130876	0.7050947
AT5G63135	-0.8358372	-0.88006014	1.023355	0.6925424
AT3G23250	-0.8459964	-0.86511916	1.0451638	0.6659518
AT1G26770	-0.8178503	-0.8920074	1.0468103	0.66304743
AT5G44005	-0.81704	-0.88871056	1.0624542	0.6432963
AT4G25300	-0.82228047	-0.8824656	1.0668839	0.6378621
AT1G54040	-0.8105182	-0.9046413	1.0215893	0.69357026
AT5G50750	-0.7943545	-0.91827786	1.0283802	0.68425226
AT3G19620	-0.7859151	-0.92256755	1.0436485	0.66483414
AT4G30180	-0.8480319	-0.87716955	0.97043294	0.7547685
AT5G62130	-0.8404213	-0.88469857	0.9697541	0.7553658
AT1G14100	-0.8347101	-0.89006865	0.97103095	0.75374776
AT1G02390	-0.83324605	-0.89109206	0.97393906	0.75039905
AT2G34655	-0.8275783	-0.8933779	0.9949121	0.7260441
AT1G04490	-0.8220374	-0.8985323	0.9957732	0.7247965
AT5G23940	-0.8011368	-0.9221707	0.9686275	0.7546799
AT1G33265	-0.7904064	-0.9334088	0.9573967	0.7664185
AT4G37180	-0.7993602	-0.92596793	0.9499222	0.775406
AT3G49580	-0.76683617	-0.95370734	0.96579367	0.75474983
AT5G49850	-0.74552643	-0.9727467	0.96335506	0.75491804
AT3G24000	-0.7475431	-0.97208256	0.95383036	0.76579535
AT5G01820	-0.75426114	-0.96722543	0.94383085	0.7776557
AT5G13370	-0.7605516	-0.9560525	0.9889929	0.7276111
AT2G29440	-0.7763987	-0.9428517	0.9827604	0.73649
AT2G33380	-0.7772072	-0.9389103	1.0027424	0.71337515
AT3G25760	-0.74331146	-0.9603752	1.0440588	0.65962785
AT1G52560	-0.74759996	-0.958854	1.0344738	0.6719802
AT5G39050	-0.730464	-0.9766067	1.0202936	0.68677706
AT5G17800	-0.737623	-0.97332114	1.0052943	0.7056498
AT2G02250	-0.7180307	-0.99568695	0.96782136	0.7458963
AT2G12190	-0.6994736	-1.0118843	0.9616357	0.74972224
AT4G39800	-0.67387944	-1.0284902	0.99094015	0.71142954
AT5G23220	-0.6124342	-1.0330322	1.1420991	0.5033671
AT1G69430	-0.6085285	-1.034037	1.1464366	0.4961289
AT1G60989	-0.62019527	-1.0230085	1.1523226	0.49088103
AT1G51140	-0.63248515	-1.0164516	1.1464097	0.50252694
AT1G04990	-0.6618623	-0.99846643	1.1356617	0.5246671
AT5G67330	-0.64325327	-1.0149851	1.1300788	0.5281595
AT2G37760	-0.6302779	-1.028568	1.1200366	0.53880936
AT3G30390	-0.63189584	-1.0297766	1.1134049	0.54826754
AT3G15300	-0.69099253	-0.97994375	1.1237609	0.5471753
AT1G73010	-0.7024994	-0.9708755	1.1228724	0.55050254
AT3G52340	-0.69956535	-0.98138094	1.1000011	0.58094525
AT5G38530	-0.7061953	-0.9862708	1.0657068	0.62675923
AT4G11650	-0.71364444	-0.98308724	1.0542808	0.642451
AT2G23010	-0.6844198	-1.0103321	1.040646	0.6541059
AT5G43380	-0.6757673	-1.0166204	1.0433406	0.64904714
AT1G18100	-0.66326606	-1.0197191	1.0695623	0.6134228
AT4G36430	-0.65281296	-1.0229019	1.08635	0.5893649
AT4G13572	-0.68060184	-0.97018284	1.1666998	0.4840849
AT1G31040	-0.6772258	-0.97504866	1.162024	0.4902505
AT3G55820	-0.69126534	-0.9707346	1.1462021	0.5157978
AT4G11130	-0.71167153	-0.95503867	1.1435674	0.5231427
AT5G05390	-0.7192053	-0.94697917	1.1476465	0.51853794
AT1G79520	-0.71256334	-0.94535315	1.1637846	0.49413183
AT3G51000	-0.72360724	-0.92972666	1.1768415	0.47649235
AT4G14090	-0.7334556	-0.9219448	1.1754684	0.47993195
AT1G73680	-0.73363215	-0.92361397	1.1717621	0.48548403
AT1G01070	-0.7711623	-0.8975841	1.1563159	0.5124304
AT3G29590	-0.75311947	-0.91013485	1.1642367	0.49901766
AT5G50200	-0.7432981	-0.9254079	1.1496611	0.51904494
AT2G23120	-0.76225054	-0.9138856	1.137293	0.5388431
AT5G15450	-0.7343572	-0.940904	1.1310322	0.5442289
AT5G14700	-0.74552834	-0.93650687	1.1171709	0.5648643
AT1G61390	-0.75745	-0.92718637	1.1139753	0.570661
AT4G12480	-0.8022545	-0.8487371	1.1950539	0.45593774
AT3G47590	-0.80697376	-0.8442546	1.194904	0.4563245
AT5G62530	-0.8097317	-0.84532964	1.1881818	0.46687964
AT4G01430	-0.8213897	-0.83892894	1.1788628	0.4814559
AT1G02205	-0.81853616	-0.84702003	1.1685734	0.49698284
AT1G68570	-0.80236983	-0.860181	1.1735134	0.4890374
AT2G38540	-0.81589097	-0.8596581	1.1472722	0.52827686
AT2G39800	-0.81051725	-0.8605946	1.1565944	0.51451737
AT1G11600	-0.81035644	-0.8602669	1.1576253	0.51299804
AT4G06534	-0.7957953	-0.87524587	1.1552589	0.51578236
AT4G16940	-0.84316784	-0.8349866	1.1421977	0.5359568
AT2G04032	-0.8613411	-0.81802064	1.138684	0.5406778
AT5G24600	-0.85807383	-0.8148207	1.1530609	0.5198337
AT2G37260	-0.85269266	-0.8164054	1.1612395	0.5078585
AT1G53130	-0.8620175	-0.8020472	1.1704776	0.49358702
AT4G38960	-0.8702053	-0.8004076	1.1567227	0.51389015
AT1G06440	-0.87792194	-0.7902421	1.1607202	0.5074438
AT1G67820	-0.81819606	-0.8665843	1.1255372	0.55924326
AT4G21250	-0.8387831	-0.8512984	1.1129459	0.5771355
AT5G48050	-0.8482718	-0.8442134	1.106517	0.5859682
AT1G01570	-0.8521199	-0.83863693	1.1111324	0.57962453
AT5G06370	-0.8459028	-0.83957297	1.1248294	0.56064636
AT5G45310	-0.8354141	-0.8627829	1.0896732	0.6085238
AT4G12470	-0.81660736	-0.8789788	1.0958279	0.59975815
AT2G32800	-0.8063934	-0.88579977	1.1042919	0.5879013
AT2G28860	-0.7837917	-0.9035605	1.1135559	0.5737964
AT1G63420	-0.78299695	-0.91131103	1.0932109	0.60109705
AT1G66200	-0.7844884	-0.9158184	1.0741324	0.62617433
AT3G15020	-0.7843655	-0.9157539	1.07474	0.6253793
AT1G14250	-0.79565895	-0.90277374	1.0832993	0.6151334
AT3G14680	-0.8090065	-0.8922165	1.0768616	0.62436146
AT5G12140	-0.7580036	-0.93691754	1.0832965	0.6116246
AT5G40000	-0.74282926	-0.95065576	1.0818092	0.61167586
AT2G36350	-0.7337009	-0.9560161	1.0899547	0.5997622
AT1G79820	-0.92346334	-0.7858417	1.0401336	0.66917145
ATMG00050	-0.9080859	-0.7996179	1.0511653	0.6565385
AT5G65870	-0.8802632	-0.82689303	1.0587528	0.64840347
AT3G05190	-0.90090847	-0.7997062	1.0770106	0.6236041
AT1G69410	-0.9133637	-0.78613174	1.0773673	0.6221281
AT3G14060	-0.9140204	-0.7853367	1.0776104	0.6217467
AT5G43350	-0.8799235	-0.8172232	1.0911918	0.60595495
AT4G25310	-0.87545687	-0.8226402	1.0889146	0.6091824
AT2G38940	-0.86518586	-0.83203375	1.0924294	0.6047903
AT4G12330	-0.8877404	-0.7957065	1.1261276	0.5573192
AT5G42810	-0.91820097	-0.7700933	1.1074857	0.5808087
AT4G22380	-0.92791605	-0.76655674	1.0878019	0.6066709
AT2G31920	-0.9378554	-0.75952286	1.0756317	0.62174654
AT3G28100	-0.957854	-0.7380845	1.0711769	0.6247615
AT2G25910	-0.9540304	-0.7315107	1.1018012	0.5837399
AT2G35480	-0.9542374	-0.7312808	1.1017703	0.58374786
AT1G77360	-0.9857768	-0.69966817	1.0859778	0.59946716
AT3G27330	-0.9877078	-0.6914138	1.1009567	0.578165
AT5G15230	-0.9762946	-0.6976169	1.1190814	0.5548301
AT5G01870	-1.0249908	-0.67313397	1.0140934	0.6840315
AT1G34180	-1.011514	-0.6859467	1.0298796	0.66758114
AT4G03460	-1.0160114	-0.6767375	1.0426497	0.65009916
AT5G24160	-0.9757835	-0.7307292	1.0232395	0.6832732
AT3G52170	-0.964012	-0.7414241	1.0353583	0.6700778
AT1G72720	-0.9478907	-0.7592423	1.0378257	0.66930723
AT1G64860	-0.9189235	-0.794501	1.0246946	0.68872994
AT2G21045	-0.903313	-0.81028163	1.0289398	0.68465483
AT4G14180	-0.90583766	-0.8097828	1.0191069	0.69651353
AT1G22380	-0.90301454	-0.81463164	1.0101273	0.7075189
AT3G05600	-0.91699195	-0.8010471	1.0032765	0.71476257
AT4G32460	-0.888156	-0.83334786	0.9928931	0.72861075
AT5G22500	-0.88959986	-0.833137	0.9850288	0.73770803
ATMG00040	-0.91146404	-0.8109243	0.9801992	0.7421891
AT2G19800	-0.9174057	-0.807521	0.9588753	0.7660514
AT3G08770	-0.89643115	-0.8306653	0.95007956	0.7770169
AT1G64080	-0.87926143	-0.8484936	0.94869876	0.77905625
AT3G03280	-0.86630553	-0.86296296	0.93400604	0.7952625
AT2G32660	-0.87680316	-0.8537623	0.91466755	0.81589794
AT1G03980	-0.9011208	-0.82833534	0.9209981	0.80845803
AT2G28160	-0.9579928	-0.7636516	0.95317024	0.76847416
AT2G30500	-0.95806146	-0.7659505	0.930305	0.79370695
AT4G17240	-0.9642783	-0.7597557	0.9202936	0.8037403
AT1G21210	-0.97157896	-0.75090635	0.9271823	0.79530305
AT4G30910	-0.9306641	-0.7953406	0.939656	0.78634864
AT1G49320	-0.9249309	-0.8022517	0.93183833	0.7953442
AT3G30775	-0.9245466	-0.8030969	0.92656314	0.80108035
AT1G72210	-0.931057	-0.7975957	0.90210116	0.82655156
AT3G60290	-0.93831193	-0.7900994	0.89258635	0.83582497
AT2G44000	-0.9441933	-0.783993	0.88052475	0.84766155
AT3G60670	-1.0591241	-0.6483219	0.84257114	0.86487496
AT4G29170	-1.0627238	-0.64363205	0.8694711	0.83688474
AT4G37550	-1.0351759	-0.67828834	0.870075	0.8433892
AT4G37140	-1.0371923	-0.6752416	0.8883558	0.8240782
AT5G64490	-1.0127039	-0.70154107	0.93759954	0.77664536
AT4G13575	-1.0105853	-0.7062844	0.91347486	0.80339485
AT5G66940	-0.9839212	-0.73823786	0.9057344	0.8164246
AT2G16060	-0.9780968	-0.7461724	0.86294574	0.8613235
AT3G02610	-0.98789084	-0.7348412	0.8519527	0.8707794
AT1G69920	-0.97063035	-0.7543147	0.83830374	0.8866413
AT1G49620	-0.974155	-0.7501866	0.83419675	0.8901449
AT5G02550	-0.88793826	-0.6586315	1.3126508	0.2339189
AT1G25460	-0.89639634	-0.6565852	1.3054017	0.24757992
AT4G02380	-0.9212625	-0.6415395	1.2905804	0.27222157
AT1G09910	-0.927175	-0.6611377	1.2641962	0.32411656
AT5G17490	-0.9318	-0.65936494	1.2598473	0.33131763
AT1G09932	-0.88443965	-0.7112884	1.2661915	0.32953653
AT1G80880	-0.8970301	-0.70100117	1.2611208	0.33691043
AT4G02660	-0.9113827	-0.68697876	1.2574722	0.34088922
AT4G20320	-0.9038511	-0.70423687	1.2479641	0.3601238
AT5G39130	-0.88029987	-0.73184484	1.2476435	0.3645012
AT2G32415	-0.87566197	-0.72589415	1.2611055	0.34045067
AT1G06520	-0.86062694	-0.73973024	1.2646939	0.33566323
AT3G54420	-0.8552527	-0.7533086	1.2555755	0.3529857
AT4G35720	-0.8514634	-0.75764626	1.2553127	0.35379693
AT4G06536	-0.855198	-0.7345905	1.2772319	0.31255654
AT5G19550	-0.84558517	-0.75009716	1.2717816	0.32390073
AT1G06100	-0.83517057	-0.75958544	1.2737689	0.32098708
AT2G16700	-0.8398007	-0.7552102	1.2730906	0.32192034
AT5G39120	-0.8385832	-0.7596514	1.269506	0.32872862
AT4G07825	-0.83521515	-0.7536081	1.2803699	0.30845338
AT5G61865	-0.8336914	-0.75267214	1.2831657	0.30319786
ATMG01090	-0.8812988	-0.74816114	1.2246065	0.4048535
AT1G22360	-0.8780766	-0.7491381	1.2282516	0.39896306
AT5G53486	-0.86332196	-0.76084524	1.2344757	0.3896915
AT5G46640	-0.8640599	-0.7661868	1.225919	0.40432775
AT3G23910	-0.8527972	-0.7747724	1.2309018	0.39666778
AT2G34240	-0.8485651	-0.7817898	1.2273142	0.40304062
AT1G14970	-0.8635251	-0.7757971	1.2125826	0.42673963
AT5G05340	-0.87106675	-0.7683484	1.2115254	0.42788962
AT5G05560	-0.8694007	-0.7731456	1.2068955	0.4356509
AT1G34580	-0.8752131	-0.7703104	1.2014108	0.4441127
AT3G43920	-0.8401621	-0.8169738	1.1846801	0.47245574
AT2G24710	-0.85065377	-0.80078816	1.1941612	0.45728076
AT5G08000	-0.8524394	-0.80233514	1.1882653	0.4665092
AT5G04730	-0.85640514	-0.7977457	1.1890591	0.4650917
AT3G15790	-0.861063	-0.79133916	1.1916709	0.4607313
AT5G53390	-0.8441781	-0.80067176	1.2055192	0.43933064
AT1G76410	-0.8375357	-0.8102131	1.2010684	0.4466804
AT3G54820	-0.83080703	-0.8142699	1.2056737	0.43940327
AT4G37870	-0.83712703	-0.79578036	1.22435	0.40855744
AT5G15960	-0.8120697	-0.82731754	1.2148476	0.42453974
AT2G25820	-0.8309711	-0.78089964	1.253495	0.35837582
AT5G65280	-0.8294182	-0.7851571	1.2501009	0.36447436
AT2G35160	-0.8237886	-0.80471647	1.2312593	0.3972457
AT2G17660	-0.819256	-0.80700094	1.2345625	0.39169446
AT3G11460	-0.8112417	-0.8081569	1.2441779	0.37522066
AT5G38240	-0.7980498	-0.8267006	1.236507	0.3882434
AT2G37200	-0.79964894	-0.8276218	1.2329197	0.3943511
AT1G07390	-0.77531165	-0.8486486	1.2362819	0.38767833
AT2G24720	-0.7816601	-0.84023756	1.2397451	0.3821525
AT5G17850	-0.7860156	-0.8324275	1.2448617	0.37358138
AT2G13660	-0.76560396	-0.85027355	1.2468895	0.3689881
AT3G23570	-0.77278996	-0.8423223	1.2485749	0.3665374
AT1G26450	-0.7739889	-0.8380343	1.2528508	0.35917243
AT4G13800	-0.7861938	-0.82548594	1.254012	0.35766765
AT4G01500	-0.7919915	-0.8179663	1.2564757	0.35348207
AT5G57790	-0.70480394	-0.9285444	1.2085563	0.42479202
AT5G18840	-0.71567583	-0.92705894	1.1949186	0.44781613
AT5G63600	-0.73197925	-0.9141313	1.1930083	0.45310223
AT1G48660	-0.7423853	-0.9010537	1.2002167	0.44322234
AT5G17220	-0.7557468	-0.89304256	1.193223	0.45556635
AT2G01610	-0.7690204	-0.8836842	1.1882871	0.46441743
AT3G53980	-0.7594406	-0.8969026	1.1796536	0.47668958
AT2G39230	-0.7609686	-0.8703521	1.2235882	0.4077325
AT3G09162	-0.7708448	-0.86469656	1.2181457	0.41739556
AT1G06570	-0.72875035	-0.89267874	1.2335216	0.38790753
AT1G02850	-0.72180855	-0.90312976	1.2266773	0.39826098
AT3G27870	-0.7129975	-0.9144136	1.2206753	0.4067357
AT2G29500	-0.6989091	-0.9199527	1.2306532	0.38820863
AT5G12080	-0.7007054	-0.9128426	1.2391869	0.37436113
AT4G22880	-0.70872176	-0.8996693	1.2485195	0.3598715
AT2G37300	-0.7394014	-0.87536806	1.2451496	0.36961988
AT2G23000	-0.72741	-0.8838005	1.2481952	0.36301535
AT2G38490	-0.728749	-0.87994987	1.2519302	0.35676867
AT1G02940	-0.7272363	-0.88043785	1.2530857	0.35458842
AT1G75580	-0.73475504	-0.8704692	1.2576098	0.34761447
AT3G15350	-0.74687105	-0.8556475	1.2627883	0.3397302
AT1G11840	-0.734833	-0.86055905	1.270359	0.32503307
AT5G54390	-0.7240672	-0.8696911	1.2708683	0.32289004
AT5G54060	-0.71884567	-0.8759396	1.2687316	0.3260537
AT2G25690	-0.70869416	-0.87904745	1.2758285	0.31191316
AT4G21910	-0.69798857	-0.89431876	1.2680035	0.3243038
AT2G18150	-0.7098158	-0.88920397	1.2615952	0.33742455
AT1G80530	-0.6985687	-0.90215206	1.256962	0.34375885
AT3G50760	-0.6758686	-0.91815877	1.2605461	0.33348125
AT5G64080	-0.72777486	-0.83379495	1.3079848	0.25358498
AT5G42010	-0.7429574	-0.8308843	1.2964091	0.27743262
AT5G43370	-0.7313259	-0.84746295	1.2897352	0.2890537
AT5G43330	-0.7247786	-0.8563958	1.2861807	0.2949936
AT3G21700	-0.72172856	-0.8581116	1.2873157	0.29252452
AT1G72680	-0.7528801	-0.83992773	1.2755566	0.3172512
AT3G06810	-0.77469194	-0.81773186	1.2774916	0.31493223
AT5G47660	-0.7818695	-0.8087319	1.279876	0.31072536
AT4G16250	-0.76375103	-0.81782794	1.2893604	0.29221863
AT3G08860	-0.76471865	-0.8122862	1.2944295	0.28257537
AT1G17830	-0.76774836	-0.8047723	1.2993361	0.27318454
AT1G02930	-0.7714298	-0.8013731	1.29916	0.27364287
AT2G37900	-0.7760253	-0.798825	1.2971244	0.27772596
AT3G28840	-0.7786764	-0.80199987	1.290933	0.2897432
AT3G09160	-0.77132994	-0.7644684	1.3341589	0.20163943
AT3G28220	-0.7661492	-0.77494866	1.3295563	0.21154147
AT5G55400	-0.75206226	-0.7841272	1.3336068	0.20258258
AT4G01610	-0.75745857	-0.7877045	1.3257604	0.21940275
AT4G21570	-0.76241046	-0.7873977	1.3216136	0.22819458
AT3G58270	-0.7649499	-0.7936619	1.3133082	0.24530351
AT5G65980	-0.7705284	-0.79348767	1.3081213	0.25589472
AT5G12330	-0.7557378	-0.80820745	1.307662	0.25628316
AT2G47680	-0.7866823	-0.7749148	1.3105841	0.25101307
AT4G09510	-0.797088	-0.7647912	1.3100954	0.25178382
AT1G52905	-0.7917693	-0.7689068	1.3113883	0.24928783
AT2G17470	-0.79096854	-0.7657945	1.315118	0.24164516
AT4G37370	-0.8048587	-0.7647535	1.3022583	0.26735398
AT1G69295	-0.8125115	-0.76817	1.2905722	0.29010937
AT5G63700	-0.82251245	-0.75442916	1.29391	0.2830316
AT4G22485	-0.8387143	-0.7305031	1.3002161	0.26900128
AT1G10350	-0.8312039	-0.72974527	1.3088167	0.25213248
AT5G51160	-0.8283872	-0.732361	1.3092666	0.2514816
AT5G50130	-1.0171609	-0.6507125	1.1087604	0.55911314
AT1G60140	-1.0173284	-0.64969665	1.1105063	0.55651873
AT2G04090	-1.0541496	-0.60094094	1.1085936	0.546497
AT1G24095	-0.92775124	-0.72881097	1.1718019	0.4847602
AT3G07410	-0.9406626	-0.71660286	1.1665452	0.49072036
AT3G15780	-0.92526513	-0.7405548	1.1553886	0.51043135
AT4G39580	-0.9371839	-0.7272477	1.1544198	0.51001185
AT5G60440	-0.9455016	-0.7220628	1.1454442	0.5221203
AT3G47050	-0.92119664	-0.7532656	1.138956	0.53550637
AT4G04760	-0.93935966	-0.7380002	1.1269429	0.55041707
AT1G79360	-0.94702923	-0.73037696	1.1240444	0.55336183
AT5G43300	-0.95357496	-0.7239617	1.1211773	0.55635935
AT2G46000	-0.98367304	-0.6800133	1.1368376	0.5268487
AT3G21090	-0.9926768	-0.665085	1.1436566	0.51410526
AT2G24940	-0.9635015	-0.69566554	1.1546195	0.50454754
AT1G71330	-0.9661723	-0.68428457	1.1689303	0.48152658
AT3G11260	-0.97986156	-0.6649721	1.1723772	0.4724565
AT5G63000	-1.0004116	-0.6322622	1.1814461	0.45122772
AT1G66050	-0.97859776	-0.6565644	1.1879808	0.44718134
AT5G06570	-0.96348476	-0.66771865	1.1999431	0.4312603
AT4G38210	-0.9285353	-0.67930585	1.2419783	0.36586285
AT1G75240	-0.9287865	-0.6840025	1.2359012	0.37688783
AT2G22860	-0.94383866	-0.68231547	1.2139671	0.41218707
AT5G23460	-0.9119659	-0.722985	1.2105902	0.42436072
AT2G28790	-1.0016088	-0.5823514	1.2409688	0.34299138
AT1G77145	-0.9831234	-0.60644525	1.2432976	0.34627107
AT2G17620	-0.97632486	-0.603201	1.2563931	0.32313275
AT1G23935	-0.9886535	-0.6114809	1.229276	0.37085843
AT3G23920	-0.9782667	-0.6239248	1.2313302	0.37086138
AT5G50350	-1.0190282	-0.5759999	1.2204493	0.37457877
AT3G19270	-1.018218	-0.59457856	1.1995597	0.41323695
AT3G59850	-1.0327357	-0.6009226	1.1617417	0.47191656
AT4G01630	-1.0397892	-0.5874581	1.1670104	0.46023688
AT5G45630	-1.0347134	-0.5904005	1.1733185	0.45179537
AT5G54260	-1.0556442	-0.5688214	1.160524	0.4639415
AT1G09470	-1.0541348	-0.5655264	1.1685284	0.45113277
AT4G22250	-1.0565369	-0.56243974	1.1678517	0.45112503
AT5G14800	-1.0466412	-0.5591031	1.1919342	0.4138101
AT5G14500	-1.0688305	-0.53691995	1.1771085	0.42864197
AT5G35940	-1.0447043	-0.5403283	1.2170595	0.36797312
AT2G07669	-1.0449876	-0.5395689	1.2173998	0.3671567
AT1G68260	-1.0535154	-0.5243257	1.2192672	0.35857394
AT4G16000	-1.0848165	-0.49910876	1.1917464	0.39217883
AT4G02670	-1.107237	-0.4635474	1.1887953	0.3819891
AT3G62280	-1.1720126	-0.4158238	1.104454	0.48338234
AT3G13960	-1.161906	-0.416585	1.1288146	0.4496764
AT1G19790	-1.176763	-0.3932047	1.1227852	0.4471825
AT5G51520	-1.1439873	-0.42894527	1.1540534	0.41887903
AT2G44910	-1.1253848	-0.47625163	1.1355374	0.46609896
AT5G03770	-1.1227491	-0.50283265	1.100311	0.5252707
AT4G21620	-1.1049379	-0.5177436	1.1231952	0.4994863
AT3G49950	-1.0829166	-0.553661	1.1195844	0.51699317
AT3G13080	-1.1005411	-0.54322755	1.0890224	0.55474627
AT1G65500	-1.1383806	-0.49829254	1.0596294	0.5770437
AT5G40330	-1.1681097	-0.45736402	1.0421444	0.58332926
AT1G67000	-0.40625823	-1.1583316	1.1492087	0.4153812
AT1G69610	-0.4817035	-1.1075078	1.1678293	0.42138204
AT3G22550	-0.51856214	-1.0712706	1.1947217	0.39511096
AT5G06720	-0.5372833	-1.0615308	1.1907991	0.40801504
AT3G27400	-0.5361016	-1.0711036	1.1735878	0.4336173
AT1G62520	-0.5556304	-1.0643992	1.1607863	0.45924336
AT1G44446	-0.54038113	-1.0841079	1.1387534	0.48573557
AT2G40475	-0.49209103	-1.118514	1.1291456	0.48145932
AT2G17280	-0.5871186	-1.023818	1.1988701	0.41206664
AT2G31940	-0.5881225	-1.0250404	1.195334	0.41782895
AT3G46450	-0.61870086	-0.99677074	1.2069745	0.40849715
AT1G74420	-0.6302643	-0.9913533	1.2014261	0.4201914
AT4G39955	-0.6206754	-1.0077775	1.1838324	0.44462043
AT1G53790	-0.65202683	-0.9783561	1.1950638	0.43531916
AT3G62270	-0.66065276	-0.9769981	1.1849282	0.45272267
AT5G38700	-0.64885324	-0.9880642	1.1810668	0.45585072
AT1G78370	-0.64685005	-0.993319	1.1735142	0.46665487
AT5G24770	-0.6504042	-0.9953316	1.1635041	0.48223168
AT2G32830	-0.67001474	-0.95300335	1.2150997	0.4079184
AT1G47710	-0.65278476	-0.9600495	1.2256782	0.3871561
AT3G42180	-0.6499342	-0.9588162	1.2311176	0.37763274
AT1G56170	-0.632845	-0.97124815	1.2319459	0.37214726
AT3G16800	-0.6597875	-0.94068396	1.2469122	0.35355926
AT5G06190	-0.63766146	-0.95672446	1.2483209	0.34606504
AT1G80870	-0.63600814	-0.9522807	1.2563804	0.33190843
AT3G08940	-0.61985403	-0.96646404	1.2533361	0.33298197
AT5G55950	-0.6121306	-0.97433805	1.250137	0.3363317
AT5G10080	-0.6191127	-0.97581804	1.2405097	0.35442105
AT2G04350	-0.59804344	-0.9962379	1.2324495	0.36183172
AT3G55110	-0.51918626	-1.0526403	1.225842	0.34598464
AT4G12130	-0.51662016	-1.0400724	1.2472317	0.30946088
AT2G45600	-0.52277017	-1.0086356	1.2837586	0.24764721
AT1G19570	-0.5332296	-1.0042428	1.2812067	0.25626564
AT1G45191	-0.54548633	-1.0045364	1.2710285	0.27899414
AT1G08290	-0.5384768	-1.0143532	1.264006	0.288824
AT4G21930	-0.5621644	-0.9929912	1.271888	0.28326756
AT3G29030	-0.57308954	-0.98407626	1.2739512	0.2832146
AT5G16990	-0.5895226	-0.96798354	1.2800305	0.27747563
AT5G65690	-0.58188957	-0.9680811	1.2863653	0.26360542
AT3G18280	-0.578449	-0.9701014	1.2867671	0.26178327
AT1G05680	-0.6051806	-0.97034496	1.2626557	0.31286985
AT5G42600	-0.60852987	-0.9620483	1.2704678	0.30011043
AT5G63090	-0.61540717	-0.958734	1.2682893	0.30585173
AT1G29230	-0.62850285	-0.94473094	1.2739234	0.29931036
AT1G80820	-0.6434549	-0.9334576	1.2738922	0.30302033
AT3G25905	-0.64734	-0.9278366	1.2772206	0.297956
AT3G14940	-0.65379596	-0.9267405	1.2722719	0.30826455
AT5G49990	-0.64935476	-0.93165576	1.2703795	0.31063095
AT3G10200	-0.6474519	-0.93892974	1.2627192	0.32366246
AT5G11410	-0.6935869	-0.87162095	1.299458	0.2657498
AT5G10946	-0.700835	-0.8707196	1.2936089	0.27794576
AT1G29860	-0.6837141	-0.897875	1.2784642	0.30312487
AT5G11320	-0.6632827	-0.90579915	1.2888103	0.2802716
AT5G11110	-0.64464736	-0.9010676	1.3103933	0.23532169
AT4G14819	-0.6535675	-0.9031275	1.3006313	0.25606376
AT3G13090	-0.6228082	-0.9262827	1.3009812	0.24810976
AT1G74010	-0.62138873	-0.932458	1.2951792	0.25866747
AT1G33102	-0.6084582	-0.9442695	1.2924317	0.26029602
AT5G37300	-0.5994876	-0.9397523	1.3048071	0.23443285
AT3G11340	-0.5159899	-0.97268164	1.327248	0.16142362
AT5G57050	-0.5391395	-0.94353026	1.3413035	0.14136632
AT2G46640	-0.51088214	-0.9571897	1.3444333	0.123638436
AT2G39350	-0.5624752	-0.9357626	1.3346152	0.16362253
AT5G07700	-0.5719226	-0.9326584	1.3315879	0.17299314
AT2G47780	-0.5837165	-0.9206446	1.3353347	0.16902642
AT1G62440	-0.5808643	-0.94030845	1.318006	0.20316662
AT4G20520	-0.5658583	-0.9515935	1.3168228	0.20062903
AT4G23600	-0.5568601	-0.9573328	1.3170209	0.19717203
AT3G20100	-0.5569601	-0.97727114	1.2952273	0.2390039
AT1G64160	-0.55827695	-0.96627146	1.306573	0.21797533
AT1G62540	-0.57129747	-0.9583221	1.3058134	0.22380619
AT2G34720	-0.53410107	-0.98988235	1.2975317	0.22645159
AT3G50440	-0.5274039	-0.9908653	1.3011035	0.21716574
AT4G34710	-0.533407	-0.9762275	1.3129206	0.19671388
AT3G28345	-0.47660258	-1.032654	1.2873327	0.22192392
AT1G04570	-0.43840665	-1.0323218	1.3100773	0.16065106
AT1G65860	-0.40024042	-1.0430956	1.3175497	0.1257863
AT3G07730	-0.4094356	-1.0248731	1.3309038	0.10340496
AT5G52290	-0.42334583	-1.0160369	1.3330983	0.10628446
AT1G12570	-0.43141705	-1.0017142	1.3424711	0.090660244
AT1G68470	-0.5019159	-0.9000628	1.3920738	0.00990493
AT3G51860	-0.4802734	-0.9176655	1.3882121	0.00972676
AT1G20450	-0.46297354	-0.92139596	1.3916293	-0.0072598625
AT1G63440	-0.46893063	-0.9064219	1.3992611	-0.023908596
AT1G68880	-0.45839894	-0.9370025	1.3826548	0.01274665
AT1G67360	-0.4312531	-0.9561477	1.3783032	0.00909759
AT4G30250	-0.42153743	-0.9767445	1.366479	0.03180283
AT5G16980	-0.42635688	-0.9789666	1.3631074	0.042216007
AT5G23010	-0.44936106	-0.972645	1.3594573	0.06254879
AT4G27830	-0.46846434	-0.9557128	1.3651636	0.0590135
AT1G01470	-0.49133793	-0.95043653	1.3595971	0.08217735
AT1G16030	-0.5021295	-0.9355966	1.36655	0.071176074
AT4G14060	-0.4889516	-0.9403446	1.3685726	0.060723506
AT1G60740	-0.5167555	-0.93359315	1.361418	0.08893069
AT5G52390	-0.5101647	-0.93505013	1.3633454	0.0818694
AT5G07690	-0.52167445	-0.9216486	1.3685112	0.07481188
AT2G47950	-0.517292	-0.9237637	1.3688908	0.07216502
AT3G57010	-0.52220476	-0.903591	1.38162	0.044175643
AT3G62090	-0.55412966	-0.91165984	1.3604085	0.10538087
AT5G15500	-0.5513508	-0.908703	1.3642163	0.09583744
AT4G35300	-0.5384701	-0.9147348	1.3659021	0.08730285
AT1G52410	-0.5503447	-0.89662457	1.3739941	0.07297524
AT5G04660	-0.566143	-0.88665015	1.3737102	0.07908295
AT3G44290	-0.6294722	-0.898339	1.3249975	0.20281366
AT4G13560	-0.6445674	-0.8864629	1.3252872	0.20574315
AT3G59140	-0.64527947	-0.8918907	1.319357	0.21781316
AT5G58700	-0.6383806	-0.8811357	1.3349125	0.18460374
AT3G48520	-0.64259356	-0.8794831	1.3334124	0.18866424
AT5G38100	-0.65183574	-0.8678011	1.337479	0.18215783
AT5G09950	-0.658185	-0.8538933	1.345305	0.1667733
AT1G56650	-0.6727726	-0.8439573	1.3435479	0.173182
AT2G43570	-0.68626356	-0.82591647	1.3492005	0.16297957
AT2G24800	-0.70856047	-0.8049996	1.3502805	0.16327956
AT2G46830	-0.70631766	-0.8032983	1.3532882	0.1563278
AT2G30480	-0.68859273	-0.83956695	1.3356266	0.19253309
AT1G03940	-0.6984011	-0.83424956	1.3327856	0.19986498
AT1G67300	-0.69792527	-0.82870334	1.3381419	0.18848667
AT1G58360	-0.7196402	-0.81249326	1.3353893	0.19674423
AT5G45080	-0.72503185	-0.8151902	1.3285248	0.21169722
AT1G77380	-0.72702426	-0.82257056	1.3198622	0.22973262
AT5G49120	-0.7276492	-0.82038504	1.3214155	0.22661874
AT1G52000	-0.73818994	-0.80761343	1.3243009	0.22150254
AT5G42800	-0.7089306	-0.8333073	1.3250898	0.21714817
AT5G19700	-0.7104761	-0.83798754	1.319269	0.22919473
AT1G19290	-0.7039287	-0.8425433	1.3204185	0.2260536
AT5G20420	-0.6987686	-0.84724516	1.3201901	0.22582377
AT2G33060	-0.69215256	-0.85285413	1.3202449	0.22476178
AT2G27150	-0.6856658	-0.85755086	1.3210217	0.22219494
AT1G15150	-0.6714971	-0.8682951	1.3220172	0.21777497
AT3G28007	-0.6736048	-0.872045	1.3165517	0.22909807
AT4G11350	-0.6745251	-0.8576876	1.3298217	0.20239094
AT5G07330	-0.67735636	-0.810822	1.3671536	0.121024735
AT5G16450	-0.67648315	-0.81486994	1.3646638	0.12668931
AT3G29575	-0.6721436	-0.82428694	1.3602291	0.13620141
AT3G27690	-0.6711183	-0.8268003	1.3589271	0.13899146
AT5G25610	-0.659466	-0.8335445	1.3612279	0.1317826
AT3G01900	-0.6573416	-0.8247736	1.3692764	0.11283881
AT4G25850	-0.6309709	-0.84288436	1.3714736	0.102381736
AT5G56150	-0.6243189	-0.8529632	1.367727	0.10955499
AT1G78610	-0.64205253	-0.8492755	1.3598586	0.13146949
AT2G42790	-0.5954863	-0.87268925	1.3689263	0.09924932
AT4G36820	-0.6096842	-0.8740274	1.3597802	0.123931386
AT1G35720	-0.61149955	-0.88269806	1.3514991	0.14269854
AT3G14395	-0.5999313	-0.89879125	1.3448325	0.15389006
AT5G19440	-0.5853246	-0.89707613	1.3551604	0.12724037
AT5G47880	-0.57602817	-0.9048521	1.354008	0.1268723
AT1G22340	-0.560996	-0.9210538	1.3487698	0.1332801
AT5G13910	-0.6491348	-0.7967638	1.393203	0.052695584
AT1G32900	-0.6588994	-0.7850159	1.3954396	0.048475742
AT3G28270	-0.66041356	-0.7874474	1.3931203	0.054740723
AT3G48700	-0.6661733	-0.7850047	1.3915552	0.0596227
AT4G03540	-0.66109854	-0.7952133	1.3877628	0.06854897
AT5G27600	-0.6804354	-0.77459455	1.3902574	0.06477267
AT1G03495	-0.66860765	-0.8007005	1.3797934	0.08951476
AT2G37770	-0.6764159	-0.80105835	1.374859	0.102615364
AT3G03341	-0.69029576	-0.7829458	1.3789864	0.09425519
AT1G69880	-0.71050704	-0.75474197	1.3853369	0.07991204
AT5G47810	-0.70480496	-0.76541144	1.3818798	0.088336535
AT2G35060	-0.710656	-0.77585286	1.3710148	0.115494
AT4G09820	-0.7150608	-0.77503395	1.3686736	0.121421136
AT5G66460	-0.71694344	-0.77468616	1.3676565	0.12397316
AT3G46270	-0.7032962	-0.7126741	1.4133164	0.0026539294
AT5G06730	-0.69772166	-0.72330004	1.410643	0.010378681
AT4G33550	-0.7041488	-0.7237427	1.407103	0.020788653
AT2G11270	-0.7138649	-0.7264111	1.4004049	0.039871093
AT1G67020	-0.68311155	-0.7427412	1.4076084	0.018244438
AT1G08090	-0.6883027	-0.7486058	1.4016364	0.035272118
AT2G35950	-0.69392836	-0.7498156	1.3979052	0.04583874
AT5G28510	-0.6497285	-0.7502359	1.4193739	-0.019409548
AT5G25390	-0.6461162	-0.7599102	1.4159701	-0.0099436855
AT5G28520	-0.65993273	-0.75105834	1.414351	-0.0033599306
AT5G40790	-0.6719769	-0.7356812	1.4167349	-0.009076772
AT1G07985	-0.66197586	-0.7347189	1.4217415	-0.025046648
AT1G73480	-0.6570707	-0.74152523	1.4205341	-0.021938154
AT1G35290	-0.6894251	-0.7113101	1.4206805	-0.019945335
AT5G67620	-0.6819146	-0.72090906	1.4195085	-0.016684806
AT3G61610	-0.6717488	-0.7206167	1.4242364	-0.03187085
AT2G38530	-0.68214625	-0.6998796	1.4292024	-0.047176603
AT3G50970	-0.68884414	-0.69922525	1.4265678	-0.03849846
AT5G21280	-0.5583222	-0.7764192	1.4402492	-0.10550771
AT2G46270	-0.5600488	-0.78160924	1.4374479	-0.095789924
AT3G05400	-0.5632277	-0.78018665	1.4371163	-0.09370195
AT1G73880	-0.56741494	-0.7819549	1.4350096	-0.08563984
AT1G72770	-0.57361966	-0.77363944	1.43681	-0.08955097
AT3G01570	-0.58806103	-0.7649136	1.4360336	-0.08305897
AT4G02360	-0.60777503	-0.7399251	1.4403266	-0.092626475
AT3G13784	-0.6285198	-0.7374198	1.4340621	-0.068122625
AT3G44970	-0.6365672	-0.7243589	1.4367787	-0.075852506
AT5G39580	-0.6537318	-0.7182786	1.4328333	-0.060822837
AT2G35070	-0.6458259	-0.69855505	1.4439578	-0.09957678
AT1G52040	-0.64840615	-0.7013799	1.4419245	-0.09213845
AT2G43490	-0.6496004	-0.7065876	1.4393858	-0.083197765
AT1G25530	-0.63128257	-0.7174342	1.441578	-0.09286129
AT2G43580	-0.6273334	-0.7025993	1.4486903	-0.118757606
AT2G19810	-0.62776417	-0.7036921	1.4481416	-0.11668542
AT3G44300	-0.6356891	-0.6977077	1.4477649	-0.1143681
AT5G22540	-0.6177227	-0.7599793	1.4277078	-0.05000579
AT3G05640	-0.63690364	-0.75259644	1.4236523	-0.034152243
AT5G20190	-0.62135214	-0.7803766	1.4158862	-0.014157375
AT2G35350	-0.60968953	-0.78590274	1.417795	-0.022202773
AT4G28790	-0.50524545	-0.82868534	1.4312696	-0.09733879
AT1G52030	-0.51484346	-0.82651913	1.4296857	-0.08832318
AT1G35310	-0.5343111	-0.8119618	1.4310956	-0.084822714
AT3G22740	-0.54658836	-0.8177602	1.4243959	-0.060047284
AT1G27940	-0.55948704	-0.8115433	1.4232514	-0.05222109
AT1G79960	-0.5700737	-0.79697764	1.426973	-0.05992169
AT2G48080	-0.5794867	-0.7912408	1.4265406	-0.05581305
AT1G52400	-0.5586211	-0.83380365	1.4115062	-0.019081479
AT2G33280	-0.5563621	-0.82758564	1.4158204	-0.03187268
AT1G70830	-0.5377425	-0.8365447	1.4174495	-0.043162256
AT3G11410	-0.5115592	-0.8505941	1.4183235	-0.056170266
AT1G54160	-0.5228771	-0.8612588	1.408628	-0.024492098
AT1G14490	-0.5451033	-0.8574639	1.4027181	-1.5088716E-4
AT1G56600	-0.54229903	-0.8710289	1.3953121	0.018015835
AT2G07773	-0.5480122	-0.86847556	1.3946162	0.021871487
AT2G35345	-0.52553326	-0.87806183	1.3974205	0.0061745867
AT4G19810	-0.5183702	-0.87977153	1.3990331	-8.913536E-4
AT3G62610	-0.5920629	-0.81879854	1.4067743	0.0040872293
AT5G37670	-0.58049715	-0.82187456	1.4097837	-0.0074120285
AT1G73220	-0.57424486	-0.8407395	1.4011455	0.013838907
AT4G04750	-0.5643303	-0.84759235	1.4010713	0.010851339
AT1G01250	-0.56892186	-0.85986125	1.3912431	0.03754002
AT5G22790	-0.6009871	-0.8359278	1.3921329	0.04478197
AT1G23190	-0.60483646	-0.8361904	1.3900951	0.050931793
AT1G66830	-0.60374296	-0.8420694	1.3866934	0.059118945
AT2G36750	-0.61691386	-0.83305764	1.3861301	0.063841365
AT3G13130	-0.62466794	-0.8310203	1.3834664	0.07222187
AT1G62290	-0.62845165	-0.8235585	1.3865477	0.06546238
AT1G60190	-0.629318	-0.815777	1.3912466	0.053848375
AT5G07990	-0.6209035	-0.81332386	1.3969957	0.03723164
AT2G14520	-0.46606773	-0.8636581	1.4240698	-0.09434396
AT3G60966	-0.43572637	-0.9002225	1.412072	-0.07612309
AT1G29910	-0.40283674	-0.90877396	1.4146502	-0.10303956
AT2G29460	-0.39783114	-0.93024284	1.4037966	-0.07572258
AT1G19630	-0.3893803	-0.94582444	1.3964416	-0.061236802
AT1G51420	-0.36195967	-0.98039	1.3807061	-0.038356412
AT4G38340	-0.32048818	-0.9726081	1.3932984	-0.10020206
AT1G16510	-0.28320357	-0.98116046	1.3930407	-0.1286766
AT5G54270	-0.2883228	-0.9558325	1.4060717	-0.16191635
AT5G12030	-0.31552413	-0.94718784	1.4079057	-0.1451937
AT5G58390	-0.15565908	-1.1120341	1.3178157	-0.050122607
AT3G19500	-0.23174344	-1.0516769	1.3546922	-0.071271956
AT1G24580	-0.27444658	-1.0984143	1.3092433	0.06361759
AT5G63580	-0.307376	-1.0959407	1.3015687	0.10174799
AT4G13570	-0.3229272	-1.1015867	1.2900133	0.13450061
AT1G69480	-0.35023433	-1.0579265	1.3232205	0.08494047
AT2G39330	-0.35704717	-1.1206437	1.2511393	0.22655158
AT5G50800	-0.26471087	-1.1773826	1.2229838	0.21910967
AT1G20070	-0.25436947	-1.2202646	1.1609783	0.31365564
AT5G42840	-0.12963358	-1.2930844	1.0980531	0.32466495
AT5G07180	-0.06676042	-1.309048	1.0974845	0.278324
AT2G40370	0.054820158	-1.3509899	1.0553888	0.24078093
AT2G28650	0.16357055	-1.4453957	0.81774324	0.46408185

## Sheet: cluster8
Cluster 8 gene list						GO Term enrichment (for legend detail, see http://amigo.geneontology.org/cgi-bin/amigo/term_enrichment)
Identifier	Mock	SA187	Salt	SA187 + Salt		Molecular Function
AT5G57540	1.1668646	-1.1816944	-0.34037483	0.35520467
AT3G49960	1.2797753	-0.99087095	-0.55592334	0.26701897		GO Term	Aspect	P-value	Sample frequency	Background frequency	Genes
AT2G40113	1.2969437	-0.90904254	-0.6502099	0.26230878		GO:0046906 tetrapyrrole binding	F	9.00e-03	8/80 (10.0%)	402/30449 (1.3%)	CYP89A6 AT3G49960 PSBT LHB1B2 CYP89A7 DOX1 PRXCA CYP78A9
AT5G04960	1.4011598	-0.793081	-0.63787615	0.029797371
AT1G80730	1.4106683	-0.8769853	-0.48876816	-0.04491483
AT5G18020	1.4808726	-0.6486076	-0.55753934	-0.2747257
AT2G03200	1.4872313	-0.61889994	-0.5527116	-0.31561977
AT1G57560	1.4884915	-0.6275878	-0.53032357	-0.3305802
AT4G01070	1.4681267	-0.4755989	-0.7471165	-0.24541125
AT3G55230	1.4797236	-0.45067072	-0.7118071	-0.31724572
AT5G18030	1.4767622	-0.40862367	-0.73623294	-0.33190554
AT3G04370	1.4740863	-0.36730003	-0.75298333	-0.3538029
AT2G34940	1.3807985	-0.17121926	-1.0125511	-0.1970281
AT1G12110	1.3940109	-0.18667068	-0.98645747	-0.22088283
AT5G26330	1.3846103	-0.1400782	-1.0022675	-0.24226469
AT1G01420	1.4023007	-0.16470636	-0.96564347	-0.27195084
AT1G59730	1.4261646	-0.24098088	-0.913257	-0.27192676
AT3G25790	1.4355588	-0.19981022	-0.8783639	-0.35738465
AT2G43590	1.4325248	-0.17951457	-0.88207287	-0.3709374
AT5G24200	1.4548879	-0.3192276	-0.8291087	-0.30655152
AT5G55360	1.4412414	-0.3590104	-0.8638559	-0.21837512
AT2G39370	1.4393517	-0.32382563	-0.8749416	-0.2405845
AT5G01360	1.4348097	-0.3182189	-0.88743865	-0.2291521
AT1G63520	1.4219024	-0.34586585	-0.91194534	-0.16409129
AT2G42800	1.3698205	-0.36069593	-0.99666196	-0.012462564
AT3G09400	1.3836479	-0.37198347	-0.97242314	-0.039241318
AT4G36160	1.3754604	-0.2641043	-1.0143727	-0.096983306
AT1G17700	1.3714886	-0.23741075	-1.0250722	-0.10900562
AT5G43690	1.3703287	-0.222832	-1.0288148	-0.11868185
ATCG00065	1.3732184	-0.49595997	-0.9303118	0.053053312
ATCG00690	1.3312249	-0.5545485	-0.94453204	0.1678556
AT1G30750	1.3540932	-0.72199917	-0.78794605	0.15585202
AT4G40090	1.2790203	-0.7496921	-0.83997905	0.31065077
AT5G57530	1.1995403	-0.68120664	-0.95297	0.43463638
AT1G24430	1.4031973	-0.9624689	-0.28188694	-0.15884146
AT5G22608	1.4407735	-0.84281	-0.1665753	-0.43138823
AT1G11700	1.4495384	-0.7407529	-0.13197938	-0.57680607
AT2G32300	1.4513227	-0.71751803	-0.13281281	-0.6009918
AT2G39430	1.4567726	-0.67301476	-0.14926109	-0.6344967
AT3G13950	1.4374019	-0.70109916	-0.07552133	-0.66078144
AT3G60280	1.4418328	-0.56765956	-0.10785163	-0.7663216
AT4G17760	1.4453776	-0.4540174	-0.16906552	-0.8222947
AT5G27060	1.4627689	-0.45834866	-0.23221624	-0.77220404
AT2G24140	1.4905199	-0.56865436	-0.33832604	-0.5835394
AT3G61880	1.3791002	-0.82692	0.08573469	-0.63791496
AT1G24280	1.375109	-0.7446112	0.10657206	-0.7370698
AT4G25434	1.3658	-0.74849385	0.12941876	-0.7467249
AT1G16500	1.2754116	-0.77947843	0.31893897	-0.81487215
AT3G49110	1.234131	-1.2053683	0.09423363	-0.122996226
AT5G01790	1.0942514	-1.3312615	0.15219262	0.08481744
AT4G31330	0.8489301	-1.4484234	0.2706687	0.32882464
AT4G38840	0.6913119	-1.4841479	0.44690698	0.34592906
AT5G41670	0.947272	-1.1395541	0.72288096	-0.5305988
AT1G71740	0.81612974	-1.2984707	0.7567185	-0.2743775
AT1G64930	0.5645183	-1.358243	0.9074971	-0.11377244
AT3G56260	0.29878053	-1.2934859	1.1068218	-0.11211647
AT1G30510	0.23093028	-1.2950445	1.1250838	-0.060969528
AT4G33040	0.15205802	-1.0900793	1.2901877	-0.35216632
AT3G08970	0.27873477	-0.91055393	1.2889463	-0.6571271
AT5G13170	0.37957492	-0.8665423	1.2400926	-0.75312525
AT3G05660	0.27372646	-0.79285485	1.2992054	-0.7800771
AT1G30220	0.49601585	-0.80990267	1.1690608	-0.85517406
AT3G59710	0.6432142	-1.002061	1.0505617	-0.6917149
AT3G05650	0.59524417	-0.9759866	1.0905523	-0.7098099
AT5G15970	0.49402335	-1.0705721	1.137866	-0.5613173
AT2G42530	0.9191551	-0.90684783	0.8101506	-0.82245785
AT1G70640	1.0997921	-0.61997366	0.5635138	-1.0433322
AT5G16600	1.0865744	-0.5538929	0.561513	-1.0941945
AT5G60290	1.0638337	-0.55386865	0.5910243	-1.1009893
AT5G53870	0.77255964	-0.7686627	0.9499711	-0.95386803
AT2G34420	0.8769444	-0.65611124	0.8319482	-1.0527815
AT1G17170	0.86816627	-0.64608675	0.8387496	-1.0608292
AT1G64940	0.6868472	-0.47843528	0.9629451	-1.171357
AT4G11910	0.7764616	-0.5650693	0.9080742	-1.1194665
AT1G78340	0.79741853	-0.44524276	0.8495506	-1.2017264
AT2G15480	0.90166396	-0.519338	0.76909834	-1.1514243
AT3G01420	0.6559526	-0.62633115	1.0285006	-1.058122
AT4G25480	0.6245125	-0.6196369	1.0525557	-1.0574312
AT1G79900	0.5087796	-0.48473275	1.1073265	-1.1313733
AT4G33905	0.44259855	-0.62135214	1.18529	-1.0065365
